# Supplementary material for: Informatics investigations into anti-thyroid drug induced agranulocytosis associated with multiple HLA-B alleles
Source: PLoS One. 2020 Feb 6;15(2):e0220754. doi: 10.1371/journal.pone.0220754 (PMC7004376; doi:10.1371/journal.pone.0220754)
Supplement: S1 Models — Homology models used for alleles without crystal structures available. (ZIP) [file pone.0220754.s002.zip]

Archive with 5 entries (5 files):
- B3801_M.pdb
- B3802_M.pdb
- B4006_M.pdb
- B4601_M.pdb
- B5401_M.pdb
