# Supplementary material for: Informatics investigations into anti-thyroid drug induced agranulocytosis associated with multiple HLA-B alleles
Source: PLoS One. 2020 Feb 6;15(2):e0220754. doi: 10.1371/journal.pone.0220754 (PMC7004376; doi:10.1371/journal.pone.0220754)
Supplement: S1 Models — Homology models used for alleles without crystal structures available. (ZIP) [file pone.0220754.s002.zip › B3801_M.pdb]

REMARK   4
REMARK   4 File created by VEGA ZZ 3.1.1
REMARK   4
ATOM      1  N   GLY     1      24.227 -15.639   3.037  1.00  0.00           N
ATOM      2  CA  GLY     1      23.261 -16.756   3.064  1.00  0.00           C
ATOM      3  C   GLY     1      22.051 -16.412   2.272  1.00  0.00           C
ATOM      4  O   GLY     1      22.133 -16.185   1.068  1.00  0.00           O
ATOM      5  N   SER     2      20.888 -16.375   2.947  1.00  0.00           N
ATOM      6  CA  SER     2      19.653 -16.064   2.297  1.00  0.00           C
ATOM      7  C   SER     2      19.573 -14.585   2.092  1.00  0.00           C
ATOM      8  O   SER     2      20.241 -13.810   2.774  1.00  0.00           O
ATOM      9  CB  SER     2      18.421 -16.501   3.107  1.00  0.00           C
ATOM     10  OG  SER     2      17.228 -16.173   2.410  1.00  0.00           O
ATOM     11  N   HIS     3      18.754 -14.164   1.105  1.00  0.00           N
ATOM     12  CA  HIS     3      18.583 -12.770   0.823  1.00  0.00           C
ATOM     13  C   HIS     3      17.150 -12.559   0.453  1.00  0.00           C
ATOM     14  O   HIS     3      16.433 -13.507   0.133  1.00  0.00           O
ATOM     15  CB  HIS     3      19.436 -12.255  -0.355  1.00  0.00           C
ATOM     16  CG  HIS     3      20.913 -12.247  -0.083  1.00  0.00           C
ATOM     17  CD2 HIS     3      21.871 -13.163  -0.395  1.00  0.00           C
ATOM     18  ND1 HIS     3      21.570 -11.228   0.572  1.00  0.00           N
ATOM     19  CE1 HIS     3      22.880 -11.575   0.625  1.00  0.00           C
ATOM     20  NE2 HIS     3      23.112 -12.742   0.051  1.00  0.00           N
ATOM     21  N   SER     4      16.687 -11.294   0.510  1.00  0.00           N
ATOM     22  CA  SER     4      15.320 -11.045   0.173  1.00  0.00           C
ATOM     23  C   SER     4      15.231  -9.697  -0.463  1.00  0.00           C
ATOM     24  O   SER     4      16.081  -8.834  -0.252  1.00  0.00           O
ATOM     25  CB  SER     4      14.395 -10.998   1.397  1.00  0.00           C
ATOM     26  OG  SER     4      14.434 -12.236   2.088  1.00  0.00           O
ATOM     27  N   MET     5      14.186  -9.502  -1.291  1.00  0.00           N
ATOM     28  CA  MET     5      13.936  -8.221  -1.879  1.00  0.00           C
ATOM     29  C   MET     5      12.539  -7.874  -1.482  1.00  0.00           C
ATOM     30  O   MET     5      11.647  -8.719  -1.548  1.00  0.00           O
ATOM     31  CB  MET     5      14.002  -8.224  -3.417  1.00  0.00           C
ATOM     32  CG  MET     5      13.804  -6.838  -4.040  1.00  0.00           C
ATOM     33  SD  MET     5      14.125  -6.748  -5.828  1.00  0.00           S
ATOM     34  CE  MET     5      12.678  -7.736  -6.308  1.00  0.00           C
ATOM     35  N   ARG     6      12.308  -6.630  -1.014  1.00  0.00           N
ATOM     36  CA  ARG     6      10.967  -6.284  -0.639  1.00  0.00           C
ATOM     37  C   ARG     6      10.655  -4.873  -1.007  1.00  0.00           C
ATOM     38  O   ARG     6      11.519  -3.998  -1.010  1.00  0.00           O
ATOM     39  CB  ARG     6      10.647  -6.440   0.861  1.00  0.00           C
ATOM     40  CG  ARG     6      10.329  -7.881   1.261  1.00  0.00           C
ATOM     41  CD  ARG     6      11.548  -8.796   1.309  1.00  0.00           C
ATOM     42  NE  ARG     6      11.728  -9.245   2.716  1.00  0.00           N
ATOM     43  CZ  ARG     6      11.115 -10.393   3.125  1.00  0.00           C
ATOM     44  NH1 ARG     6      10.331 -11.094   2.255  1.00  0.00           N
ATOM     45  NH2 ARG     6      11.302 -10.852   4.396  1.00  0.00           N
ATOM     46  N   TYR     7       9.371  -4.635  -1.346  1.00  0.00           N
ATOM     47  CA  TYR     7       8.894  -3.314  -1.628  1.00  0.00           C
ATOM     48  C   TYR     7       7.825  -3.010  -0.632  1.00  0.00           C
ATOM     49  O   TYR     7       6.982  -3.854  -0.331  1.00  0.00           O
ATOM     50  CB  TYR     7       8.300  -3.105  -3.035  1.00  0.00           C
ATOM     51  CG  TYR     7       9.404  -2.908  -4.021  1.00  0.00           C
ATOM     52  CD1 TYR     7       9.979  -1.663  -4.166  1.00  0.00           C
ATOM     53  CD2 TYR     7       9.857  -3.941  -4.809  1.00  0.00           C
ATOM     54  CE1 TYR     7      10.991  -1.446  -5.070  1.00  0.00           C
ATOM     55  CE2 TYR     7      10.869  -3.733  -5.716  1.00  0.00           C
ATOM     56  CZ  TYR     7      11.437  -2.487  -5.849  1.00  0.00           C
ATOM     57  OH  TYR     7      12.474  -2.281  -6.783  1.00  0.00           O
ATOM     58  N   PHE     8       7.866  -1.785  -0.069  1.00  0.00           N
ATOM     59  CA  PHE     8       6.912  -1.393   0.923  1.00  0.00           C
ATOM     60  C   PHE     8       6.171  -0.211   0.376  1.00  0.00           C
ATOM     61  O   PHE     8       6.779   0.766  -0.060  1.00  0.00           O
ATOM     62  CB  PHE     8       7.573  -0.910   2.228  1.00  0.00           C
ATOM     63  CG  PHE     8       8.441  -2.001   2.762  1.00  0.00           C
ATOM     64  CD1 PHE     8       9.720  -2.169   2.283  1.00  0.00           C
ATOM     65  CD2 PHE     8       7.992  -2.849   3.747  1.00  0.00           C
ATOM     66  CE1 PHE     8      10.535  -3.166   2.767  1.00  0.00           C
ATOM     67  CE2 PHE     8       8.805  -3.847   4.234  1.00  0.00           C
ATOM     68  CZ  PHE     8      10.077  -4.011   3.746  1.00  0.00           C
ATOM     69  N   TYR     9       4.825  -0.260   0.399  1.00  0.00           N
ATOM     70  CA  TYR     9       4.077   0.863  -0.089  1.00  0.00           C
ATOM     71  C   TYR     9       3.264   1.383   1.052  1.00  0.00           C
ATOM     72  O   TYR     9       2.717   0.608   1.836  1.00  0.00           O
ATOM     73  CB  TYR     9       3.037   0.557  -1.187  1.00  0.00           C
ATOM     74  CG  TYR     9       3.657   0.012  -2.433  1.00  0.00           C
ATOM     75  CD1 TYR     9       4.625   0.703  -3.126  1.00  0.00           C
ATOM     76  CD2 TYR     9       3.213  -1.181  -2.956  1.00  0.00           C
ATOM     77  CE1 TYR     9       5.168   0.195  -4.286  1.00  0.00           C
ATOM     78  CE2 TYR     9       3.749  -1.693  -4.116  1.00  0.00           C
ATOM     79  CZ  TYR     9       4.732  -1.008  -4.783  1.00  0.00           C
ATOM     80  OH  TYR     9       5.288  -1.525  -5.974  1.00  0.00           O
ATOM     81  N   THR    10       3.192   2.722   1.188  1.00  0.00           N
ATOM     82  CA  THR    10       2.381   3.311   2.213  1.00  0.00           C
ATOM     83  C   THR    10       1.572   4.396   1.574  1.00  0.00           C
ATOM     84  O   THR    10       2.106   5.230   0.843  1.00  0.00           O
ATOM     85  CB  THR    10       3.180   3.962   3.305  1.00  0.00           C
ATOM     86  CG2 THR    10       2.211   4.569   4.333  1.00  0.00           C
ATOM     87  OG1 THR    10       4.028   3.011   3.928  1.00  0.00           O
ATOM     88  N   SER    11       0.248   4.399   1.826  1.00  0.00           N
ATOM     89  CA  SER    11      -0.597   5.438   1.314  1.00  0.00           C
ATOM     90  C   SER    11      -1.368   5.959   2.484  1.00  0.00           C
ATOM     91  O   SER    11      -1.973   5.187   3.226  1.00  0.00           O
ATOM     92  CB  SER    11      -1.627   4.949   0.280  1.00  0.00           C
ATOM     93  OG  SER    11      -0.966   4.480  -0.887  1.00  0.00           O
ATOM     94  N   VAL    12      -1.357   7.293   2.688  1.00  0.00           N
ATOM     95  CA  VAL    12      -2.077   7.845   3.799  1.00  0.00           C
ATOM     96  C   VAL    12      -2.956   8.954   3.327  1.00  0.00           C
ATOM     97  O   VAL    12      -2.531   9.849   2.598  1.00  0.00           O
ATOM     98  CB  VAL    12      -1.201   8.403   4.882  1.00  0.00           C
ATOM     99  CG1 VAL    12      -0.544   7.241   5.632  1.00  0.00           C
ATOM    100  CG2 VAL    12      -0.172   9.332   4.222  1.00  0.00           C
ATOM    101  N   SER    13      -4.230   8.910   3.750  1.00  0.00           N
ATOM    102  CA  SER    13      -5.161   9.931   3.390  1.00  0.00           C
ATOM    103  C   SER    13      -5.020  11.043   4.375  1.00  0.00           C
ATOM    104  O   SER    13      -4.617  10.829   5.518  1.00  0.00           O
ATOM    105  CB  SER    13      -6.621   9.451   3.403  1.00  0.00           C
ATOM    106  OG  SER    13      -6.966   8.976   4.696  1.00  0.00           O
ATOM    107  N   ARG    14      -5.320  12.277   3.922  1.00  0.00           N
ATOM    108  CA  ARG    14      -5.289  13.432   4.769  1.00  0.00           C
ATOM    109  C   ARG    14      -6.442  14.275   4.320  1.00  0.00           C
ATOM    110  O   ARG    14      -6.360  14.966   3.307  1.00  0.00           O
ATOM    111  CB  ARG    14      -3.997  14.248   4.559  1.00  0.00           C
ATOM    112  CG  ARG    14      -2.721  13.483   4.930  1.00  0.00           C
ATOM    113  CD  ARG    14      -1.410  14.236   4.661  1.00  0.00           C
ATOM    114  NE  ARG    14      -1.192  14.288   3.183  1.00  0.00           N
ATOM    115  CZ  ARG    14       0.074  14.383   2.676  1.00  0.00           C
ATOM    116  NH1 ARG    14       1.150  14.422   3.516  1.00  0.00           N
ATOM    117  NH2 ARG    14       0.268  14.427   1.325  1.00  0.00           N
ATOM    118  N   PRO    15      -7.526  14.251   5.040  1.00  0.00           N
ATOM    119  CA  PRO    15      -8.648  15.026   4.591  1.00  0.00           C
ATOM    120  C   PRO    15      -8.414  16.492   4.743  1.00  0.00           C
ATOM    121  O   PRO    15      -8.053  16.921   5.838  1.00  0.00           O
ATOM    122  CB  PRO    15      -9.858  14.498   5.358  1.00  0.00           C
ATOM    123  CG  PRO    15      -9.487  13.029   5.632  1.00  0.00           C
ATOM    124  CD  PRO    15      -7.948  13.025   5.698  1.00  0.00           C
ATOM    125  N   GLY    16      -8.649  17.270   3.667  1.00  0.00           N
ATOM    126  CA  GLY    16      -8.512  18.699   3.681  1.00  0.00           C
ATOM    127  C   GLY    16      -7.134  19.058   3.212  1.00  0.00           C
ATOM    128  O   GLY    16      -6.910  20.141   2.671  1.00  0.00           O
ATOM    129  N   ARG    17      -6.171  18.146   3.448  1.00  0.00           N
ATOM    130  CA  ARG    17      -4.785  18.285   3.095  1.00  0.00           C
ATOM    131  C   ARG    17      -4.532  18.053   1.632  1.00  0.00           C
ATOM    132  O   ARG    17      -3.465  18.395   1.130  1.00  0.00           O
ATOM    133  CB  ARG    17      -3.837  17.375   3.893  1.00  0.00           C
ATOM    134  CG  ARG    17      -3.632  17.832   5.341  1.00  0.00           C
ATOM    135  CD  ARG    17      -4.696  17.352   6.326  1.00  0.00           C
ATOM    136  NE  ARG    17      -4.250  16.013   6.801  1.00  0.00           N
ATOM    137  CZ  ARG    17      -4.556  15.577   8.055  1.00  0.00           C
ATOM    138  NH1 ARG    17      -5.295  16.360   8.892  1.00  0.00           N
ATOM    139  NH2 ARG    17      -4.116  14.354   8.473  1.00  0.00           N
ATOM    140  N   GLY    18      -5.431  17.368   0.908  1.00  0.00           N
ATOM    141  CA  GLY    18      -5.129  17.134  -0.475  1.00  0.00           C
ATOM    142  C   GLY    18      -5.351  15.676  -0.708  1.00  0.00           C
ATOM    143  O   GLY    18      -6.042  15.016   0.067  1.00  0.00           O
ATOM    144  N   GLU    19      -4.767  15.138  -1.796  1.00  0.00           N
ATOM    145  CA  GLU    19      -4.924  13.746  -2.099  1.00  0.00           C
ATOM    146  C   GLU    19      -3.977  12.952  -1.253  1.00  0.00           C
ATOM    147  O   GLU    19      -3.019  13.475  -0.689  1.00  0.00           O
ATOM    148  CB  GLU    19      -4.688  13.395  -3.578  1.00  0.00           C
ATOM    149  CG  GLU    19      -5.847  13.813  -4.489  1.00  0.00           C
ATOM    150  CD  GLU    19      -6.969  12.787  -4.343  1.00  0.00           C
ATOM    151  OE1 GLU    19      -7.335  12.464  -3.181  1.00  0.00           O
ATOM    152  OE2 GLU    19      -7.465  12.301  -5.395  1.00  0.00           O
ATOM    153  N   PRO    20      -4.249  11.677  -1.151  1.00  0.00           N
ATOM    154  CA  PRO    20      -3.458  10.815  -0.315  1.00  0.00           C
ATOM    155  C   PRO    20      -2.048  10.694  -0.801  1.00  0.00           C
ATOM    156  O   PRO    20      -1.824  10.639  -2.010  1.00  0.00           O
ATOM    157  CB  PRO    20      -4.210   9.488  -0.258  1.00  0.00           C
ATOM    158  CG  PRO    20      -5.678   9.897  -0.473  1.00  0.00           C
ATOM    159  CD  PRO    20      -5.601  11.174  -1.329  1.00  0.00           C
ATOM    160  N   ARG    21      -1.088  10.649   0.142  1.00  0.00           N
ATOM    161  CA  ARG    21       0.312  10.562  -0.164  1.00  0.00           C
ATOM    162  C   ARG    21       0.666   9.125  -0.384  1.00  0.00           C
ATOM    163  O   ARG    21       0.227   8.244   0.353  1.00  0.00           O
ATOM    164  CB  ARG    21       1.176  11.085   0.995  1.00  0.00           C
ATOM    165  CG  ARG    21       2.689  11.050   0.775  1.00  0.00           C
ATOM    166  CD  ARG    21       3.453  11.432   2.046  1.00  0.00           C
ATOM    167  NE  ARG    21       4.906  11.519   1.724  1.00  0.00           N
ATOM    168  CZ  ARG    21       5.775  11.983   2.672  1.00  0.00           C
ATOM    169  NH1 ARG    21       5.307  12.322   3.908  1.00  0.00           N
ATOM    170  NH2 ARG    21       7.105  12.105   2.386  1.00  0.00           N
ATOM    171  N   PHE    22       1.487   8.856  -1.420  1.00  0.00           N
ATOM    172  CA  PHE    22       1.918   7.518  -1.728  1.00  0.00           C
ATOM    173  C   PHE    22       3.419   7.490  -1.682  1.00  0.00           C
ATOM    174  O   PHE    22       4.084   8.279  -2.352  1.00  0.00           O
ATOM    175  CB  PHE    22       1.482   7.084  -3.140  1.00  0.00           C
ATOM    176  CG  PHE    22       1.982   5.710  -3.414  1.00  0.00           C
ATOM    177  CD1 PHE    22       1.320   4.607  -2.930  1.00  0.00           C
ATOM    178  CD2 PHE    22       3.115   5.528  -4.175  1.00  0.00           C
ATOM    179  CE1 PHE    22       1.787   3.341  -3.193  1.00  0.00           C
ATOM    180  CE2 PHE    22       3.587   4.266  -4.442  1.00  0.00           C
ATOM    181  CZ  PHE    22       2.923   3.168  -3.949  1.00  0.00           C
ATOM    182  N   ILE    23       3.994   6.571  -0.878  1.00  0.00           N
ATOM    183  CA  ILE    23       5.424   6.467  -0.796  1.00  0.00           C
ATOM    184  C   ILE    23       5.793   5.031  -1.004  1.00  0.00           C
ATOM    185  O   ILE    23       5.151   4.130  -0.464  1.00  0.00           O
ATOM    186  CB  ILE    23       5.981   6.869   0.536  1.00  0.00           C
ATOM    187  CG1 ILE    23       5.671   8.345   0.826  1.00  0.00           C
ATOM    188  CG2 ILE    23       7.486   6.552   0.539  1.00  0.00           C
ATOM    189  CD1 ILE    23       5.925   8.736   2.279  1.00  0.00           C
ATOM    190  N   SER    24       6.843   4.786  -1.813  1.00  0.00           N
ATOM    191  CA  SER    24       7.270   3.437  -2.042  1.00  0.00           C
ATOM    192  C   SER    24       8.749   3.369  -1.845  1.00  0.00           C
ATOM    193  O   SER    24       9.488   4.264  -2.251  1.00  0.00           O
ATOM    194  CB  SER    24       6.993   2.938  -3.469  1.00  0.00           C
ATOM    195  OG  SER    24       7.468   1.607  -3.608  1.00  0.00           O
ATOM    196  N   VAL    25       9.216   2.284  -1.198  1.00  0.00           N
ATOM    197  CA  VAL    25      10.624   2.105  -0.997  1.00  0.00           C
ATOM    198  C   VAL    25      10.932   0.684  -1.349  1.00  0.00           C
ATOM    199  O   VAL    25      10.087  -0.198  -1.200  1.00  0.00           O
ATOM    200  CB  VAL    25      11.063   2.326   0.421  1.00  0.00           C
ATOM    201  CG1 VAL    25      10.821   3.800   0.791  1.00  0.00           C
ATOM    202  CG2 VAL    25      10.321   1.329   1.328  1.00  0.00           C
ATOM    203  N   GLY    26      12.159   0.424  -1.842  1.00  0.00           N
ATOM    204  CA  GLY    26      12.514  -0.925  -2.180  1.00  0.00           C
ATOM    205  C   GLY    26      13.751  -1.275  -1.419  1.00  0.00           C
ATOM    206  O   GLY    26      14.626  -0.436  -1.210  1.00  0.00           O
ATOM    207  N   TYR    27      13.849  -2.546  -0.982  1.00  0.00           N
ATOM    208  CA  TYR    27      14.977  -2.975  -0.209  1.00  0.00           C
ATOM    209  C   TYR    27      15.464  -4.302  -0.687  1.00  0.00           C
ATOM    210  O   TYR    27      14.721  -5.106  -1.249  1.00  0.00           O
ATOM    211  CB  TYR    27      14.675  -3.227   1.280  1.00  0.00           C
ATOM    212  CG  TYR    27      14.590  -1.963   2.064  1.00  0.00           C
ATOM    213  CD1 TYR    27      13.453  -1.188   2.076  1.00  0.00           C
ATOM    214  CD2 TYR    27      15.673  -1.576   2.819  1.00  0.00           C
ATOM    215  CE1 TYR    27      13.410  -0.035   2.826  1.00  0.00           C
ATOM    216  CE2 TYR    27      15.635  -0.427   3.570  1.00  0.00           C
ATOM    217  CZ  TYR    27      14.500   0.346   3.572  1.00  0.00           C
ATOM    218  OH  TYR    27      14.457   1.526   4.343  1.00  0.00           O
ATOM    219  N   VAL    28      16.777  -4.522  -0.493  1.00  0.00           N
ATOM    220  CA  VAL    28      17.375  -5.811  -0.633  1.00  0.00           C
ATOM    221  C   VAL    28      17.934  -6.017   0.735  1.00  0.00           C
ATOM    222  O   VAL    28      18.836  -5.291   1.151  1.00  0.00           O
ATOM    223  CB  VAL    28      18.515  -5.847  -1.608  1.00  0.00           C
ATOM    224  CG1 VAL    28      19.181  -7.230  -1.530  1.00  0.00           C
ATOM    225  CG2 VAL    28      17.972  -5.509  -3.007  1.00  0.00           C
ATOM    226  N   ASP    29      17.418  -7.015   1.472  1.00  0.00           N
ATOM    227  CA  ASP    29      17.836  -7.179   2.832  1.00  0.00           C
ATOM    228  C   ASP    29      17.620  -5.866   3.533  1.00  0.00           C
ATOM    229  O   ASP    29      16.555  -5.265   3.431  1.00  0.00           O
ATOM    230  CB  ASP    29      19.305  -7.592   2.963  1.00  0.00           C
ATOM    231  CG  ASP    29      19.433  -8.998   2.403  1.00  0.00           C
ATOM    232  OD1 ASP    29      18.386  -9.598   2.035  1.00  0.00           O
ATOM    233  OD2 ASP    29      20.588  -9.492   2.336  1.00  0.00           O
ATOM    234  N   ASP    30      18.621  -5.427   4.314  1.00  0.00           N
ATOM    235  CA  ASP    30      18.637  -4.218   5.095  1.00  0.00           C
ATOM    236  C   ASP    30      18.948  -2.974   4.309  1.00  0.00           C
ATOM    237  O   ASP    30      18.991  -1.896   4.903  1.00  0.00           O
ATOM    238  CB  ASP    30      19.606  -4.292   6.283  1.00  0.00           C
ATOM    239  CG  ASP    30      18.978  -5.249   7.287  1.00  0.00           C
ATOM    240  OD1 ASP    30      17.730  -5.190   7.459  1.00  0.00           O
ATOM    241  OD2 ASP    30      19.732  -6.059   7.886  1.00  0.00           O
ATOM    242  N   THR    31      19.287  -3.081   3.004  1.00  0.00           N
ATOM    243  CA  THR    31      19.715  -1.913   2.279  1.00  0.00           C
ATOM    244  C   THR    31      18.640  -1.416   1.354  1.00  0.00           C
ATOM    245  O   THR    31      18.124  -2.160   0.523  1.00  0.00           O
ATOM    246  CB  THR    31      20.938  -2.192   1.455  1.00  0.00           C
ATOM    247  CG2 THR    31      21.384  -0.899   0.754  1.00  0.00           C
ATOM    248  OG1 THR    31      21.980  -2.678   2.289  1.00  0.00           O
ATOM    249  N   GLN    32      18.287  -0.113   1.476  1.00  0.00           N
ATOM    250  CA  GLN    32      17.272   0.483   0.650  1.00  0.00           C
ATOM    251  C   GLN    32      17.922   0.960  -0.608  1.00  0.00           C
ATOM    252  O   GLN    32      18.919   1.679  -0.557  1.00  0.00           O
ATOM    253  CB  GLN    32      16.605   1.710   1.289  1.00  0.00           C
ATOM    254  CG  GLN    32      15.525   2.333   0.406  1.00  0.00           C
ATOM    255  CD  GLN    32      15.102   3.644   1.047  1.00  0.00           C
ATOM    256  NE2 GLN    32      14.110   4.333   0.424  1.00  0.00           N
ATOM    257  OE1 GLN    32      15.643   4.050   2.074  1.00  0.00           O
ATOM    258  N   PHE    33      17.460   0.438  -1.764  1.00  0.00           N
ATOM    259  CA  PHE    33      17.918   0.854  -3.056  1.00  0.00           C
ATOM    260  C   PHE    33      17.117   1.919  -3.748  1.00  0.00           C
ATOM    261  O   PHE    33      17.657   2.606  -4.611  1.00  0.00           O
ATOM    262  CB  PHE    33      18.262  -0.299  -4.019  1.00  0.00           C
ATOM    263  CG  PHE    33      17.091  -1.156  -4.327  1.00  0.00           C
ATOM    264  CD1 PHE    33      16.601  -2.045  -3.399  1.00  0.00           C
ATOM    265  CD2 PHE    33      16.517  -1.102  -5.574  1.00  0.00           C
ATOM    266  CE1 PHE    33      15.528  -2.847  -3.706  1.00  0.00           C
ATOM    267  CE2 PHE    33      15.445  -1.902  -5.887  1.00  0.00           C
ATOM    268  CZ  PHE    33      14.948  -2.775  -4.948  1.00  0.00           C
ATOM    269  N   VAL    34      15.800   2.057  -3.479  1.00  0.00           N
ATOM    270  CA  VAL    34      15.083   3.013  -4.279  1.00  0.00           C
ATOM    271  C   VAL    34      13.940   3.604  -3.497  1.00  0.00           C
ATOM    272  O   VAL    34      13.529   3.050  -2.480  1.00  0.00           O
ATOM    273  CB  VAL    34      14.603   2.371  -5.547  1.00  0.00           C
ATOM    274  CG1 VAL    34      13.481   1.375  -5.240  1.00  0.00           C
ATOM    275  CG2 VAL    34      14.275   3.465  -6.556  1.00  0.00           C
ATOM    276  N   ARG    35      13.426   4.782  -3.938  1.00  0.00           N
ATOM    277  CA  ARG    35      12.336   5.425  -3.247  1.00  0.00           C
ATOM    278  C   ARG    35      11.483   6.156  -4.240  1.00  0.00           C
ATOM    279  O   ARG    35      11.924   6.489  -5.339  1.00  0.00           O
ATOM    280  CB  ARG    35      12.778   6.490  -2.232  1.00  0.00           C
ATOM    281  CG  ARG    35      13.540   7.649  -2.880  1.00  0.00           C
ATOM    282  CD  ARG    35      13.973   8.729  -1.889  1.00  0.00           C
ATOM    283  NE  ARG    35      14.839   9.687  -2.627  1.00  0.00           N
ATOM    284  CZ  ARG    35      15.644  10.550  -1.944  1.00  0.00           C
ATOM    285  NH1 ARG    35      15.663  10.540  -0.579  1.00  0.00           N
ATOM    286  NH2 ARG    35      16.429  11.427  -2.631  1.00  0.00           N
ATOM    287  N   PHE    36      10.210   6.400  -3.864  1.00  0.00           N
ATOM    288  CA  PHE    36       9.288   7.152  -4.670  1.00  0.00           C
ATOM    289  C   PHE    36       8.396   7.885  -3.715  1.00  0.00           C
ATOM    290  O   PHE    36       7.948   7.316  -2.720  1.00  0.00           O
ATOM    291  CB  PHE    36       8.407   6.247  -5.552  1.00  0.00           C
ATOM    292  CG  PHE    36       7.482   7.094  -6.355  1.00  0.00           C
ATOM    293  CD1 PHE    36       7.922   7.731  -7.493  1.00  0.00           C
ATOM    294  CD2 PHE    36       6.166   7.237  -5.978  1.00  0.00           C
ATOM    295  CE1 PHE    36       7.066   8.508  -8.236  1.00  0.00           C
ATOM    296  CE2 PHE    36       5.306   8.013  -6.717  1.00  0.00           C
ATOM    297  CZ  PHE    36       5.754   8.652  -7.848  1.00  0.00           C
ATOM    298  N   ASP    37       8.119   9.177  -3.992  1.00  0.00           N
ATOM    299  CA  ASP    37       7.286   9.968  -3.124  1.00  0.00           C
ATOM    300  C   ASP    37       6.388  10.799  -3.991  1.00  0.00           C
ATOM    301  O   ASP    37       6.854  11.578  -4.821  1.00  0.00           O
ATOM    302  CB  ASP    37       8.105  10.925  -2.236  1.00  0.00           C
ATOM    303  CG  ASP    37       7.191  11.559  -1.197  1.00  0.00           C
ATOM    304  OD1 ASP    37       5.948  11.399  -1.325  1.00  0.00           O
ATOM    305  OD2 ASP    37       7.723  12.214  -0.261  1.00  0.00           O
ATOM    306  N   SER    38       5.061  10.647  -3.815  1.00  0.00           N
ATOM    307  CA  SER    38       4.088  11.354  -4.601  1.00  0.00           C
ATOM    308  C   SER    38       4.158  12.815  -4.279  1.00  0.00           C
ATOM    309  O   SER    38       3.801  13.658  -5.099  1.00  0.00           O
ATOM    310  CB  SER    38       2.652  10.916  -4.277  1.00  0.00           C
ATOM    311  OG  SER    38       2.525   9.513  -4.449  1.00  0.00           O
ATOM    312  N   ASP    39       4.599  13.149  -3.053  1.00  0.00           N
ATOM    313  CA  ASP    39       4.664  14.509  -2.591  1.00  0.00           C
ATOM    314  C   ASP    39       5.688  15.308  -3.349  1.00  0.00           C
ATOM    315  O   ASP    39       5.513  16.509  -3.535  1.00  0.00           O
ATOM    316  CB  ASP    39       4.974  14.634  -1.084  1.00  0.00           C
ATOM    317  CG  ASP    39       3.705  14.326  -0.293  1.00  0.00           C
ATOM    318  OD1 ASP    39       2.639  14.114  -0.933  1.00  0.00           O
ATOM    319  OD2 ASP    39       3.779  14.319   0.965  1.00  0.00           O
ATOM    320  N   ALA    40       6.779  14.674  -3.820  1.00  0.00           N
ATOM    321  CA  ALA    40       7.852  15.402  -4.451  1.00  0.00           C
ATOM    322  C   ALA    40       7.331  16.226  -5.594  1.00  0.00           C
ATOM    323  O   ALA    40       6.338  15.884  -6.233  1.00  0.00           O
ATOM    324  CB  ALA    40       8.974  14.495  -4.985  1.00  0.00           C
ATOM    325  N   ALA    41       8.014  17.361  -5.873  1.00  0.00           N
ATOM    326  CA  ALA    41       7.577  18.278  -6.889  1.00  0.00           C
ATOM    327  C   ALA    41       7.532  17.554  -8.192  1.00  0.00           C
ATOM    328  O   ALA    41       6.556  17.668  -8.932  1.00  0.00           O
ATOM    329  CB  ALA    41       8.526  19.474  -7.063  1.00  0.00           C
ATOM    330  N   SER    42       8.589  16.786  -8.512  1.00  0.00           N
ATOM    331  CA  SER    42       8.536  16.007  -9.713  1.00  0.00           C
ATOM    332  C   SER    42       8.746  14.602  -9.256  1.00  0.00           C
ATOM    333  O   SER    42       9.879  14.170  -9.047  1.00  0.00           O
ATOM    334  CB  SER    42       9.652  16.363 -10.710  1.00  0.00           C
ATOM    335  OG  SER    42       9.540  15.565 -11.880  1.00  0.00           O
ATOM    336  N   PRO    43       7.677  13.867  -9.105  1.00  0.00           N
ATOM    337  CA  PRO    43       7.820  12.539  -8.591  1.00  0.00           C
ATOM    338  C   PRO    43       8.491  11.637  -9.561  1.00  0.00           C
ATOM    339  O   PRO    43       8.060  11.560 -10.710  1.00  0.00           O
ATOM    340  CB  PRO    43       6.421  12.083  -8.196  1.00  0.00           C
ATOM    341  CG  PRO    43       5.700  13.399  -7.860  1.00  0.00           C
ATOM    342  CD  PRO    43       6.402  14.457  -8.729  1.00  0.00           C
ATOM    343  N   ARG    44       9.531  10.919  -9.107  1.00  0.00           N
ATOM    344  CA  ARG    44      10.194   9.983  -9.954  1.00  0.00           C
ATOM    345  C   ARG    44      10.893   9.034  -9.046  1.00  0.00           C
ATOM    346  O   ARG    44      11.204   9.367  -7.904  1.00  0.00           O
ATOM    347  CB  ARG    44      11.207  10.626 -10.921  1.00  0.00           C
ATOM    348  CG  ARG    44      12.326  11.426 -10.254  1.00  0.00           C
ATOM    349  CD  ARG    44      13.121  12.277 -11.247  1.00  0.00           C
ATOM    350  NE  ARG    44      13.756  11.358 -12.235  1.00  0.00           N
ATOM    351  CZ  ARG    44      15.088  11.063 -12.162  1.00  0.00           C
ATOM    352  NH1 ARG    44      15.876  11.647 -11.211  1.00  0.00           N
ATOM    353  NH2 ARG    44      15.637  10.194 -13.061  1.00  0.00           N
ATOM    354  N   GLU    45      11.134   7.799  -9.513  1.00  0.00           N
ATOM    355  CA  GLU    45      11.771   6.898  -8.612  1.00  0.00           C
ATOM    356  C   GLU    45      13.225   7.238  -8.586  1.00  0.00           C
ATOM    357  O   GLU    45      13.819   7.524  -9.625  1.00  0.00           O
ATOM    358  CB  GLU    45      11.566   5.425  -8.967  1.00  0.00           C
ATOM    359  CG  GLU    45      11.833   4.540  -7.760  1.00  0.00           C
ATOM    360  CD  GLU    45      11.197   3.194  -8.018  1.00  0.00           C
ATOM    361  OE1 GLU    45      10.217   3.174  -8.805  1.00  0.00           O
ATOM    362  OE2 GLU    45      11.658   2.180  -7.431  1.00  0.00           O
ATOM    363  N   GLU    46      13.844   7.220  -7.385  1.00  0.00           N
ATOM    364  CA  GLU    46      15.214   7.648  -7.298  1.00  0.00           C
ATOM    365  C   GLU    46      16.068   6.590  -6.652  1.00  0.00           C
ATOM    366  O   GLU    46      15.606   5.791  -5.838  1.00  0.00           O
ATOM    367  CB  GLU    46      15.395   8.933  -6.479  1.00  0.00           C
ATOM    368  CG  GLU    46      14.690  10.141  -7.095  1.00  0.00           C
ATOM    369  CD  GLU    46      15.037  11.352  -6.248  1.00  0.00           C
ATOM    370  OE1 GLU    46      16.031  11.265  -5.479  1.00  0.00           O
ATOM    371  OE2 GLU    46      14.321  12.381  -6.368  1.00  0.00           O
ATOM    372  N   PRO    47      17.320   6.563  -7.056  1.00  0.00           N
ATOM    373  CA  PRO    47      18.296   5.640  -6.528  1.00  0.00           C
ATOM    374  C   PRO    47      18.760   5.963  -5.140  1.00  0.00           C
ATOM    375  O   PRO    47      19.163   7.095  -4.886  1.00  0.00           O
ATOM    376  CB  PRO    47      19.434   5.593  -7.552  1.00  0.00           C
ATOM    377  CG  PRO    47      19.226   6.850  -8.418  1.00  0.00           C
ATOM    378  CD  PRO    47      17.709   7.091  -8.353  1.00  0.00           C
ATOM    379  N   ARG    48      18.608   4.993  -4.221  1.00  0.00           N
ATOM    380  CA  ARG    48      19.055   4.978  -2.856  1.00  0.00           C
ATOM    381  C   ARG    48      20.436   4.410  -2.663  1.00  0.00           C
ATOM    382  O   ARG    48      21.075   4.715  -1.659  1.00  0.00           O
ATOM    383  CB  ARG    48      18.079   4.225  -1.942  1.00  0.00           C
ATOM    384  CG  ARG    48      16.691   4.871  -1.940  1.00  0.00           C
ATOM    385  CD  ARG    48      16.733   6.397  -1.825  1.00  0.00           C
ATOM    386  NE  ARG    48      17.352   6.737  -0.513  1.00  0.00           N
ATOM    387  CZ  ARG    48      18.190   7.809  -0.416  1.00  0.00           C
ATOM    388  NH1 ARG    48      18.494   8.541  -1.527  1.00  0.00           N
ATOM    389  NH2 ARG    48      18.725   8.153   0.791  1.00  0.00           N
ATOM    390  N   ALA    49      20.909   3.505  -3.554  1.00  0.00           N
ATOM    391  CA  ALA    49      22.184   2.860  -3.341  1.00  0.00           C
ATOM    392  C   ALA    49      23.008   2.988  -4.587  1.00  0.00           C
ATOM    393  O   ALA    49      22.481   3.149  -5.685  1.00  0.00           O
ATOM    394  CB  ALA    49      22.059   1.360  -3.028  1.00  0.00           C
ATOM    395  N   PRO    50      24.309   2.934  -4.435  1.00  0.00           N
ATOM    396  CA  PRO    50      25.190   3.117  -5.560  1.00  0.00           C
ATOM    397  C   PRO    50      25.100   2.091  -6.652  1.00  0.00           C
ATOM    398  O   PRO    50      25.264   2.458  -7.814  1.00  0.00           O
ATOM    399  CB  PRO    50      26.588   3.277  -4.967  1.00  0.00           C
ATOM    400  CG  PRO    50      26.318   3.888  -3.579  1.00  0.00           C
ATOM    401  CD  PRO    50      24.926   3.362  -3.190  1.00  0.00           C
ATOM    402  N   TRP    51      24.839   0.816  -6.312  1.00  0.00           N
ATOM    403  CA  TRP    51      24.801  -0.265  -7.258  1.00  0.00           C
ATOM    404  C   TRP    51      23.665  -0.154  -8.238  1.00  0.00           C
ATOM    405  O   TRP    51      23.789  -0.609  -9.374  1.00  0.00           O
ATOM    406  CB  TRP    51      24.807  -1.646  -6.569  1.00  0.00           C
ATOM    407  CG  TRP    51      23.953  -1.762  -5.325  1.00  0.00           C
ATOM    408  CD1 TRP    51      24.318  -1.505  -4.035  1.00  0.00           C
ATOM    409  CD2 TRP    51      22.586  -2.204  -5.274  1.00  0.00           C
ATOM    410  CE2 TRP    51      22.195  -2.186  -3.933  1.00  0.00           C
ATOM    411  CE3 TRP    51      21.727  -2.596  -6.259  1.00  0.00           C
ATOM    412  NE1 TRP    51      23.269  -1.754  -3.186  1.00  0.00           N
ATOM    413  CZ2 TRP    51      20.937  -2.560  -3.558  1.00  0.00           C
ATOM    414  CZ3 TRP    51      20.457  -2.972  -5.877  1.00  0.00           C
ATOM    415  CH2 TRP    51      20.070  -2.953  -4.552  1.00  0.00           C
ATOM    416  N   ILE    52      22.518   0.404  -7.810  1.00  0.00           N
ATOM    417  CA  ILE    52      21.329   0.552  -8.615  1.00  0.00           C
ATOM    418  C   ILE    52      21.500   1.546  -9.732  1.00  0.00           C
ATOM    419  O   ILE    52      20.857   1.434 -10.776  1.00  0.00           O
ATOM    420  CB  ILE    52      20.112   0.938  -7.817  1.00  0.00           C
ATOM    421  CG1 ILE    52      18.839   0.705  -8.648  1.00  0.00           C
ATOM    422  CG2 ILE    52      20.277   2.386  -7.331  1.00  0.00           C
ATOM    423  CD1 ILE    52      18.577  -0.770  -8.946  1.00  0.00           C
ATOM    424  N   GLU    53      22.357   2.561  -9.531  1.00  0.00           N
ATOM    425  CA  GLU    53      22.507   3.688 -10.416  1.00  0.00           C
ATOM    426  C   GLU    53      22.826   3.251 -11.813  1.00  0.00           C
ATOM    427  O   GLU    53      22.434   3.917 -12.770  1.00  0.00           O
ATOM    428  CB  GLU    53      23.618   4.644  -9.949  1.00  0.00           C
ATOM    429  CG  GLU    53      23.286   5.321  -8.618  1.00  0.00           C
ATOM    430  CD  GLU    53      24.503   6.113  -8.161  1.00  0.00           C
ATOM    431  OE1 GLU    53      25.635   5.569  -8.265  1.00  0.00           O
ATOM    432  OE2 GLU    53      24.318   7.270  -7.700  1.00  0.00           O
ATOM    433  N   GLN    54      23.536   2.127 -11.981  1.00  0.00           N
ATOM    434  CA  GLN    54      23.932   1.692 -13.288  1.00  0.00           C
ATOM    435  C   GLN    54      22.733   1.405 -14.152  1.00  0.00           C
ATOM    436  O   GLN    54      22.828   1.543 -15.369  1.00  0.00           O
ATOM    437  CB  GLN    54      24.852   0.458 -13.264  1.00  0.00           C
ATOM    438  CG  GLN    54      24.212  -0.805 -12.693  1.00  0.00           C
ATOM    439  CD  GLN    54      25.264  -1.903 -12.748  1.00  0.00           C
ATOM    440  NE2 GLN    54      26.334  -1.765 -11.921  1.00  0.00           N
ATOM    441  OE1 GLN    54      25.136  -2.858 -13.514  1.00  0.00           O
ATOM    442  N   GLU    55      21.582   0.996 -13.574  1.00  0.00           N
ATOM    443  CA  GLU    55      20.421   0.635 -14.356  1.00  0.00           C
ATOM    444  C   GLU    55      20.092   1.729 -15.331  1.00  0.00           C
ATOM    445  O   GLU    55      20.254   2.914 -15.045  1.00  0.00           O
ATOM    446  CB  GLU    55      19.159   0.386 -13.513  1.00  0.00           C
ATOM    447  CG  GLU    55      19.301  -0.760 -12.508  1.00  0.00           C
ATOM    448  CD  GLU    55      19.552  -2.055 -13.267  1.00  0.00           C
ATOM    449  OE1 GLU    55      19.181  -2.127 -14.469  1.00  0.00           O
ATOM    450  OE2 GLU    55      20.121  -2.992 -12.647  1.00  0.00           O
ATOM    451  N   GLY    56      19.623   1.330 -16.533  1.00  0.00           N
ATOM    452  CA  GLY    56      19.361   2.249 -17.606  1.00  0.00           C
ATOM    453  C   GLY    56      18.053   2.942 -17.397  1.00  0.00           C
ATOM    454  O   GLY    56      17.263   2.627 -16.506  1.00  0.00           O
ATOM    455  N   PRO    57      17.850   3.899 -18.262  1.00  0.00           N
ATOM    456  CA  PRO    57      16.704   4.767 -18.266  1.00  0.00           C
ATOM    457  C   PRO    57      15.406   4.027 -18.368  1.00  0.00           C
ATOM    458  O   PRO    57      14.416   4.503 -17.814  1.00  0.00           O
ATOM    459  CB  PRO    57      16.907   5.698 -19.460  1.00  0.00           C
ATOM    460  CG  PRO    57      17.745   4.849 -20.434  1.00  0.00           C
ATOM    461  CD  PRO    57      18.598   3.967 -19.509  1.00  0.00           C
ATOM    462  N   GLU    58      15.362   2.883 -19.078  1.00  0.00           N
ATOM    463  CA  GLU    58      14.110   2.199 -19.218  1.00  0.00           C
ATOM    464  C   GLU    58      13.671   1.742 -17.868  1.00  0.00           C
ATOM    465  O   GLU    58      12.483   1.750 -17.555  1.00  0.00           O
ATOM    466  CB  GLU    58      14.151   0.982 -20.168  1.00  0.00           C
ATOM    467  CG  GLU    58      15.223  -0.056 -19.843  1.00  0.00           C
ATOM    468  CD  GLU    58      16.435   0.257 -20.710  1.00  0.00           C
ATOM    469  OE1 GLU    58      16.231   0.831 -21.814  1.00  0.00           O
ATOM    470  OE2 GLU    58      17.574  -0.074 -20.287  1.00  0.00           O
ATOM    471  N   TYR    59      14.637   1.337 -17.027  1.00  0.00           N
ATOM    472  CA  TYR    59      14.354   0.838 -15.717  1.00  0.00           C
ATOM    473  C   TYR    59      13.695   1.915 -14.910  1.00  0.00           C
ATOM    474  O   TYR    59      12.661   1.682 -14.285  1.00  0.00           O
ATOM    475  CB  TYR    59      15.661   0.414 -15.017  1.00  0.00           C
ATOM    476  CG  TYR    59      15.436   0.002 -13.602  1.00  0.00           C
ATOM    477  CD1 TYR    59      14.907  -1.228 -13.289  1.00  0.00           C
ATOM    478  CD2 TYR    59      15.793   0.847 -12.576  1.00  0.00           C
ATOM    479  CE1 TYR    59      14.719  -1.596 -11.976  1.00  0.00           C
ATOM    480  CE2 TYR    59      15.608   0.484 -11.263  1.00  0.00           C
ATOM    481  CZ  TYR    59      15.069  -0.740 -10.960  1.00  0.00           C
ATOM    482  OH  TYR    59      14.881  -1.112  -9.611  1.00  0.00           O
ATOM    483  N   TRP    60      14.266   3.132 -14.921  1.00  0.00           N
ATOM    484  CA  TRP    60      13.748   4.199 -14.115  1.00  0.00           C
ATOM    485  C   TRP    60      12.404   4.638 -14.598  1.00  0.00           C
ATOM    486  O   TRP    60      11.512   4.908 -13.794  1.00  0.00           O
ATOM    487  CB  TRP    60      14.696   5.406 -14.043  1.00  0.00           C
ATOM    488  CG  TRP    60      15.991   5.046 -13.351  1.00  0.00           C
ATOM    489  CD1 TRP    60      17.251   4.946 -13.863  1.00  0.00           C
ATOM    490  CD2 TRP    60      16.081   4.660 -11.969  1.00  0.00           C
ATOM    491  CE2 TRP    60      17.415   4.341 -11.717  1.00  0.00           C
ATOM    492  CE3 TRP    60      15.132   4.569 -10.990  1.00  0.00           C
ATOM    493  NE1 TRP    60      18.122   4.523 -12.887  1.00  0.00           N
ATOM    494  CZ2 TRP    60      17.818   3.925 -10.480  1.00  0.00           C
ATOM    495  CZ3 TRP    60      15.542   4.156  -9.741  1.00  0.00           C
ATOM    496  CH2 TRP    60      16.861   3.841  -9.492  1.00  0.00           C
ATOM    497  N   ASP    61      12.226   4.736 -15.927  1.00  0.00           N
ATOM    498  CA  ASP    61      10.974   5.174 -16.472  1.00  0.00           C
ATOM    499  C   ASP    61       9.917   4.173 -16.132  1.00  0.00           C
ATOM    500  O   ASP    61       8.807   4.541 -15.747  1.00  0.00           O
ATOM    501  CB  ASP    61      11.012   5.288 -18.006  1.00  0.00           C
ATOM    502  CG  ASP    61      11.926   6.445 -18.389  1.00  0.00           C
ATOM    503  OD1 ASP    61      12.225   7.288 -17.501  1.00  0.00           O
ATOM    504  OD2 ASP    61      12.332   6.502 -19.581  1.00  0.00           O
ATOM    505  N   ARG    62      10.236   2.871 -16.254  1.00  0.00           N
ATOM    506  CA  ARG    62       9.259   1.853 -16.003  1.00  0.00           C
ATOM    507  C   ARG    62       8.816   1.946 -14.583  1.00  0.00           C
ATOM    508  O   ARG    62       7.625   1.868 -14.286  1.00  0.00           O
ATOM    509  CB  ARG    62       9.805   0.430 -16.209  1.00  0.00           C
ATOM    510  CG  ARG    62       8.845  -0.641 -15.683  1.00  0.00           C
ATOM    511  CD  ARG    62       7.480  -0.619 -16.369  1.00  0.00           C
ATOM    512  NE  ARG    62       6.613  -1.601 -15.664  1.00  0.00           N
ATOM    513  CZ  ARG    62       5.255  -1.477 -15.729  1.00  0.00           C
ATOM    514  NH1 ARG    62       4.700  -0.454 -16.441  1.00  0.00           N
ATOM    515  NH2 ARG    62       4.458  -2.367 -15.069  1.00  0.00           N
ATOM    516  N   ASN    63       9.777   2.129 -13.660  1.00  0.00           N
ATOM    517  CA  ASN    63       9.450   2.172 -12.268  1.00  0.00           C
ATOM    518  C   ASN    63       8.578   3.352 -11.974  1.00  0.00           C
ATOM    519  O   ASN    63       7.590   3.225 -11.254  1.00  0.00           O
ATOM    520  CB  ASN    63      10.683   2.284 -11.360  1.00  0.00           C
ATOM    521  CG  ASN    63      11.373   0.929 -11.329  1.00  0.00           C
ATOM    522  ND2 ASN    63      12.669   0.897 -11.737  1.00  0.00           N
ATOM    523  OD1 ASN    63      10.775  -0.080 -10.955  1.00  0.00           O
ATOM    524  N   THR    64       8.905   4.534 -12.528  1.00  0.00           N
ATOM    525  CA  THR    64       8.116   5.693 -12.217  1.00  0.00           C
ATOM    526  C   THR    64       6.723   5.494 -12.713  1.00  0.00           C
ATOM    527  O   THR    64       5.763   5.872 -12.044  1.00  0.00           O
ATOM    528  CB  THR    64       8.641   6.979 -12.792  1.00  0.00           C
ATOM    529  CG2 THR    64       9.975   7.316 -12.117  1.00  0.00           C
ATOM    530  OG1 THR    64       8.801   6.881 -14.197  1.00  0.00           O
ATOM    531  N   GLN    65       6.572   4.883 -13.901  1.00  0.00           N
ATOM    532  CA  GLN    65       5.270   4.704 -14.468  1.00  0.00           C
ATOM    533  C   GLN    65       4.443   3.866 -13.548  1.00  0.00           C
ATOM    534  O   GLN    65       3.280   4.180 -13.300  1.00  0.00           O
ATOM    535  CB  GLN    65       5.301   3.968 -15.816  1.00  0.00           C
ATOM    536  CG  GLN    65       3.913   3.760 -16.427  1.00  0.00           C
ATOM    537  CD  GLN    65       4.090   3.021 -17.745  1.00  0.00           C
ATOM    538  NE2 GLN    65       3.462   1.822 -17.856  1.00  0.00           N
ATOM    539  OE1 GLN    65       4.774   3.489 -18.655  1.00  0.00           O
ATOM    540  N   ILE    66       5.019   2.773 -13.009  1.00  0.00           N
ATOM    541  CA  ILE    66       4.256   1.918 -12.147  1.00  0.00           C
ATOM    542  C   ILE    66       3.878   2.630 -10.887  1.00  0.00           C
ATOM    543  O   ILE    66       2.746   2.509 -10.423  1.00  0.00           O
ATOM    544  CB  ILE    66       4.929   0.611 -11.811  1.00  0.00           C
ATOM    545  CG1 ILE    66       6.303   0.807 -11.167  1.00  0.00           C
ATOM    546  CG2 ILE    66       4.946  -0.252 -13.072  1.00  0.00           C
ATOM    547  CD1 ILE    66       6.932  -0.510 -10.726  1.00  0.00           C
ATOM    548  N   CYS    67       4.810   3.404 -10.301  1.00  0.00           N
ATOM    549  CA  CYS    67       4.552   4.068  -9.056  1.00  0.00           C
ATOM    550  C   CYS    67       3.455   5.069  -9.221  1.00  0.00           C
ATOM    551  O   CYS    67       2.626   5.232  -8.328  1.00  0.00           O
ATOM    552  CB  CYS    67       5.780   4.817  -8.509  1.00  0.00           C
ATOM    553  SG  CYS    67       7.106   3.682  -8.003  1.00  0.00           S
ATOM    554  N   LYS    68       3.434   5.788 -10.357  1.00  0.00           N
ATOM    555  CA  LYS    68       2.419   6.780 -10.558  1.00  0.00           C
ATOM    556  C   LYS    68       1.083   6.111 -10.632  1.00  0.00           C
ATOM    557  O   LYS    68       0.113   6.588 -10.045  1.00  0.00           O
ATOM    558  CB  LYS    68       2.653   7.617 -11.827  1.00  0.00           C
ATOM    559  CG  LYS    68       3.885   8.517 -11.685  1.00  0.00           C
ATOM    560  CD  LYS    68       4.344   9.205 -12.971  1.00  0.00           C
ATOM    561  CE  LYS    68       5.548  10.124 -12.744  1.00  0.00           C
ATOM    562  NZ  LYS    68       5.832  10.913 -13.962  1.00  0.00           N
ATOM    563  N   THR    69       0.996   4.971 -11.342  1.00  0.00           N
ATOM    564  CA  THR    69      -0.265   4.295 -11.451  1.00  0.00           C
ATOM    565  C   THR    69      -0.674   3.812 -10.094  1.00  0.00           C
ATOM    566  O   THR    69      -1.846   3.877  -9.725  1.00  0.00           O
ATOM    567  CB  THR    69      -0.247   3.111 -12.376  1.00  0.00           C
ATOM    568  CG2 THR    69       0.091   3.596 -13.792  1.00  0.00           C
ATOM    569  OG1 THR    69       0.697   2.143 -11.944  1.00  0.00           O
ATOM    570  N   ASN    70       0.300   3.324  -9.306  1.00  0.00           N
ATOM    571  CA  ASN    70       0.042   2.788  -7.999  1.00  0.00           C
ATOM    572  C   ASN    70      -0.516   3.874  -7.128  1.00  0.00           C
ATOM    573  O   ASN    70      -1.355   3.618  -6.265  1.00  0.00           O
ATOM    574  CB  ASN    70       1.314   2.245  -7.319  1.00  0.00           C
ATOM    575  CG  ASN    70       1.782   1.016  -8.091  1.00  0.00           C
ATOM    576  ND2 ASN    70       0.808   0.203  -8.580  1.00  0.00           N
ATOM    577  OD1 ASN    70       2.980   0.785  -8.254  1.00  0.00           O
ATOM    578  N   THR    71      -0.056   5.123  -7.320  1.00  0.00           N
ATOM    579  CA  THR    71      -0.530   6.189  -6.487  1.00  0.00           C
ATOM    580  C   THR    71      -2.006   6.326  -6.678  1.00  0.00           C
ATOM    581  O   THR    71      -2.753   6.462  -5.710  1.00  0.00           O
ATOM    582  CB  THR    71       0.094   7.511  -6.825  1.00  0.00           C
ATOM    583  CG2 THR    71      -0.492   8.587  -5.893  1.00  0.00           C
ATOM    584  OG1 THR    71       1.503   7.440  -6.671  1.00  0.00           O
ATOM    585  N   GLN    72      -2.467   6.278  -7.940  1.00  0.00           N
ATOM    586  CA  GLN    72      -3.856   6.455  -8.254  1.00  0.00           C
ATOM    587  C   GLN    72      -4.664   5.323  -7.699  1.00  0.00           C
ATOM    588  O   GLN    72      -5.741   5.532  -7.142  1.00  0.00           O
ATOM    589  CB  GLN    72      -4.108   6.486  -9.770  1.00  0.00           C
ATOM    590  CG  GLN    72      -3.282   7.550 -10.497  1.00  0.00           C
ATOM    591  CD  GLN    72      -3.610   8.903  -9.888  1.00  0.00           C
ATOM    592  NE2 GLN    72      -2.587   9.796  -9.811  1.00  0.00           N
ATOM    593  OE1 GLN    72      -4.744   9.158  -9.486  1.00  0.00           O
ATOM    594  N   THR    73      -4.151   4.085  -7.836  1.00  0.00           N
ATOM    595  CA  THR    73      -4.880   2.914  -7.434  1.00  0.00           C
ATOM    596  C   THR    73      -5.100   2.917  -5.951  1.00  0.00           C
ATOM    597  O   THR    73      -6.191   2.607  -5.479  1.00  0.00           O
ATOM    598  CB  THR    73      -4.176   1.645  -7.832  1.00  0.00           C
ATOM    599  CG2 THR    73      -2.896   1.468  -6.998  1.00  0.00           C
ATOM    600  OG1 THR    73      -5.036   0.530  -7.659  1.00  0.00           O
ATOM    601  N   TYR    74      -4.065   3.282  -5.174  1.00  0.00           N
ATOM    602  CA  TYR    74      -4.164   3.284  -3.743  1.00  0.00           C
ATOM    603  C   TYR    74      -5.148   4.314  -3.292  1.00  0.00           C
ATOM    604  O   TYR    74      -5.806   4.140  -2.267  1.00  0.00           O
ATOM    605  CB  TYR    74      -2.815   3.427  -3.014  1.00  0.00           C
ATOM    606  CG  TYR    74      -2.193   2.078  -3.155  1.00  0.00           C
ATOM    607  CD1 TYR    74      -1.454   1.738  -4.266  1.00  0.00           C
ATOM    608  CD2 TYR    74      -2.381   1.138  -2.169  1.00  0.00           C
ATOM    609  CE1 TYR    74      -0.902   0.483  -4.384  1.00  0.00           C
ATOM    610  CE2 TYR    74      -1.831  -0.118  -2.281  1.00  0.00           C
ATOM    611  CZ  TYR    74      -1.090  -0.447  -3.390  1.00  0.00           C
ATOM    612  OH  TYR    74      -0.526  -1.735  -3.507  1.00  0.00           O
ATOM    613  N   ARG    75      -5.247   5.438  -4.022  1.00  0.00           N
ATOM    614  CA  ARG    75      -6.193   6.448  -3.652  1.00  0.00           C
ATOM    615  C   ARG    75      -7.569   5.866  -3.756  1.00  0.00           C
ATOM    616  O   ARG    75      -8.421   6.110  -2.904  1.00  0.00           O
ATOM    617  CB  ARG    75      -6.116   7.696  -4.548  1.00  0.00           C
ATOM    618  CG  ARG    75      -4.817   8.480  -4.350  1.00  0.00           C
ATOM    619  CD  ARG    75      -4.702   9.726  -5.226  1.00  0.00           C
ATOM    620  NE  ARG    75      -3.428  10.406  -4.862  1.00  0.00           N
ATOM    621  CZ  ARG    75      -2.919  11.384  -5.667  1.00  0.00           C
ATOM    622  NH1 ARG    75      -3.565  11.726  -6.821  1.00  0.00           N
ATOM    623  NH2 ARG    75      -1.763  12.019  -5.317  1.00  0.00           N
ATOM    624  N   GLU    76      -7.829   5.076  -4.813  1.00  0.00           N
ATOM    625  CA  GLU    76      -9.128   4.487  -4.965  1.00  0.00           C
ATOM    626  C   GLU    76      -9.353   3.505  -3.858  1.00  0.00           C
ATOM    627  O   GLU    76     -10.452   3.413  -3.315  1.00  0.00           O
ATOM    628  CB  GLU    76      -9.315   3.733  -6.291  1.00  0.00           C
ATOM    629  CG  GLU    76      -9.379   4.664  -7.502  1.00  0.00           C
ATOM    630  CD  GLU    76      -9.752   3.830  -8.712  1.00  0.00           C
ATOM    631  OE1 GLU    76     -10.343   2.734  -8.513  1.00  0.00           O
ATOM    632  OE2 GLU    76      -9.452   4.278  -9.852  1.00  0.00           O
ATOM    633  N   ASN    77      -8.304   2.752  -3.482  1.00  0.00           N
ATOM    634  CA  ASN    77      -8.426   1.737  -2.473  1.00  0.00           C
ATOM    635  C   ASN    77      -8.832   2.378  -1.180  1.00  0.00           C
ATOM    636  O   ASN    77      -9.617   1.808  -0.424  1.00  0.00           O
ATOM    637  CB  ASN    77      -7.103   0.986  -2.219  1.00  0.00           C
ATOM    638  CG  ASN    77      -6.774   0.168  -3.462  1.00  0.00           C
ATOM    639  ND2 ASN    77      -5.457   0.046  -3.783  1.00  0.00           N
ATOM    640  OD1 ASN    77      -7.667  -0.347  -4.132  1.00  0.00           O
ATOM    641  N   LEU    78      -8.290   3.573  -0.883  1.00  0.00           N
ATOM    642  CA  LEU    78      -8.591   4.246   0.351  1.00  0.00           C
ATOM    643  C   LEU    78     -10.047   4.600   0.380  1.00  0.00           C
ATOM    644  O   LEU    78     -10.687   4.516   1.427  1.00  0.00           O
ATOM    645  CB  LEU    78      -7.781   5.544   0.530  1.00  0.00           C
ATOM    646  CG  LEU    78      -6.263   5.316   0.672  1.00  0.00           C
ATOM    647  CD1 LEU    78      -5.516   6.646   0.849  1.00  0.00           C
ATOM    648  CD2 LEU    78      -5.949   4.316   1.797  1.00  0.00           C
ATOM    649  N   ARG    79     -10.598   5.045  -0.765  1.00  0.00           N
ATOM    650  CA  ARG    79     -11.986   5.405  -0.854  1.00  0.00           C
ATOM    651  C   ARG    79     -12.834   4.186  -0.666  1.00  0.00           C
ATOM    652  O   ARG    79     -13.839   4.217   0.042  1.00  0.00           O
ATOM    653  CB  ARG    79     -12.340   6.025  -2.219  1.00  0.00           C
ATOM    654  CG  ARG    79     -11.870   7.476  -2.354  1.00  0.00           C
ATOM    655  CD  ARG    79     -11.886   8.014  -3.787  1.00  0.00           C
ATOM    656  NE  ARG    79     -10.653   7.513  -4.456  1.00  0.00           N
ATOM    657  CZ  ARG    79     -10.462   7.694  -5.796  1.00  0.00           C
ATOM    658  NH1 ARG    79     -11.430   8.271  -6.568  1.00  0.00           N
ATOM    659  NH2 ARG    79      -9.291   7.294  -6.367  1.00  0.00           N
ATOM    660  N   ILE    80     -12.430   3.068  -1.295  1.00  0.00           N
ATOM    661  CA  ILE    80     -13.185   1.850  -1.253  1.00  0.00           C
ATOM    662  C   ILE    80     -13.227   1.353   0.157  1.00  0.00           C
ATOM    663  O   ILE    80     -14.262   0.890   0.636  1.00  0.00           O
ATOM    664  CB  ILE    80     -12.579   0.767  -2.095  1.00  0.00           C
ATOM    665  CG1 ILE    80     -12.481   1.221  -3.561  1.00  0.00           C
ATOM    666  CG2 ILE    80     -13.432  -0.497  -1.909  1.00  0.00           C
ATOM    667  CD1 ILE    80     -11.655   0.277  -4.433  1.00  0.00           C
ATOM    668  N   ALA    81     -12.087   1.460   0.860  1.00  0.00           N
ATOM    669  CA  ALA    81     -11.939   0.959   2.193  1.00  0.00           C
ATOM    670  C   ALA    81     -12.928   1.634   3.085  1.00  0.00           C
ATOM    671  O   ALA    81     -13.457   1.014   4.005  1.00  0.00           O
ATOM    672  CB  ALA    81     -10.537   1.218   2.770  1.00  0.00           C
ATOM    673  N   LEU    82     -13.199   2.929   2.848  1.00  0.00           N
ATOM    674  CA  LEU    82     -14.111   3.633   3.698  1.00  0.00           C
ATOM    675  C   LEU    82     -15.450   2.974   3.618  1.00  0.00           C
ATOM    676  O   LEU    82     -16.106   2.796   4.643  1.00  0.00           O
ATOM    677  CB  LEU    82     -14.305   5.108   3.302  1.00  0.00           C
ATOM    678  CG  LEU    82     -13.051   5.982   3.503  1.00  0.00           C
ATOM    679  CD1 LEU    82     -13.333   7.453   3.154  1.00  0.00           C
ATOM    680  CD2 LEU    82     -12.470   5.806   4.916  1.00  0.00           C
ATOM    681  N   ARG    83     -15.904   2.596   2.407  1.00  0.00           N
ATOM    682  CA  ARG    83     -17.209   2.008   2.308  1.00  0.00           C
ATOM    683  C   ARG    83     -17.264   0.654   2.953  1.00  0.00           C
ATOM    684  O   ARG    83     -18.248   0.335   3.620  1.00  0.00           O
ATOM    685  CB  ARG    83     -17.788   1.921   0.881  1.00  0.00           C
ATOM    686  CG  ARG    83     -17.017   1.094  -0.148  1.00  0.00           C
ATOM    687  CD  ARG    83     -17.843   0.893  -1.425  1.00  0.00           C
ATOM    688  NE  ARG    83     -17.030   0.122  -2.405  1.00  0.00           N
ATOM    689  CZ  ARG    83     -16.332   0.783  -3.373  1.00  0.00           C
ATOM    690  NH1 ARG    83     -16.365   2.145  -3.432  1.00  0.00           N
ATOM    691  NH2 ARG    83     -15.601   0.074  -4.281  1.00  0.00           N
ATOM    692  N   TYR    84     -16.209  -0.176   2.813  1.00  0.00           N
ATOM    693  CA  TYR    84     -16.292  -1.503   3.363  1.00  0.00           C
ATOM    694  C   TYR    84     -16.514  -1.414   4.838  1.00  0.00           C
ATOM    695  O   TYR    84     -17.254  -2.210   5.411  1.00  0.00           O
ATOM    696  CB  TYR    84     -15.038  -2.379   3.179  1.00  0.00           C
ATOM    697  CG  TYR    84     -14.922  -2.762   1.745  1.00  0.00           C
ATOM    698  CD1 TYR    84     -15.974  -3.381   1.114  1.00  0.00           C
ATOM    699  CD2 TYR    84     -13.752  -2.562   1.052  1.00  0.00           C
ATOM    700  CE1 TYR    84     -15.883  -3.755  -0.205  1.00  0.00           C
ATOM    701  CE2 TYR    84     -13.653  -2.936  -0.267  1.00  0.00           C
ATOM    702  CZ  TYR    84     -14.720  -3.528  -0.898  1.00  0.00           C
ATOM    703  OH  TYR    84     -14.616  -3.910  -2.251  1.00  0.00           O
ATOM    704  N   TYR    85     -15.784  -0.492   5.485  1.00  0.00           N
ATOM    705  CA  TYR    85     -15.817  -0.176   6.882  1.00  0.00           C
ATOM    706  C   TYR    85     -16.982   0.689   7.284  1.00  0.00           C
ATOM    707  O   TYR    85     -17.359   0.710   8.453  1.00  0.00           O
ATOM    708  CB  TYR    85     -14.485   0.404   7.371  1.00  0.00           C
ATOM    709  CG  TYR    85     -13.565  -0.763   7.269  1.00  0.00           C
ATOM    710  CD1 TYR    85     -13.600  -1.746   8.230  1.00  0.00           C
ATOM    711  CD2 TYR    85     -12.687  -0.892   6.218  1.00  0.00           C
ATOM    712  CE1 TYR    85     -12.767  -2.837   8.157  1.00  0.00           C
ATOM    713  CE2 TYR    85     -11.849  -1.981   6.137  1.00  0.00           C
ATOM    714  CZ  TYR    85     -11.890  -2.954   7.107  1.00  0.00           C
ATOM    715  OH  TYR    85     -11.033  -4.073   7.028  1.00  0.00           O
ATOM    716  N   ASN    86     -17.569   1.468   6.355  1.00  0.00           N
ATOM    717  CA  ASN    86     -18.612   2.382   6.735  1.00  0.00           C
ATOM    718  C   ASN    86     -18.000   3.430   7.607  1.00  0.00           C
ATOM    719  O   ASN    86     -18.567   3.825   8.624  1.00  0.00           O
ATOM    720  CB  ASN    86     -19.751   1.713   7.522  1.00  0.00           C
ATOM    721  CG  ASN    86     -20.468   0.754   6.582  1.00  0.00           C
ATOM    722  ND2 ASN    86     -20.714  -0.494   7.066  1.00  0.00           N
ATOM    723  OD1 ASN    86     -20.792   1.100   5.447  1.00  0.00           O
ATOM    724  N   GLN    87     -16.806   3.907   7.207  1.00  0.00           N
ATOM    725  CA  GLN    87     -16.097   4.910   7.947  1.00  0.00           C
ATOM    726  C   GLN    87     -16.308   6.240   7.292  1.00  0.00           C
ATOM    727  O   GLN    87     -16.632   6.327   6.108  1.00  0.00           O
ATOM    728  CB  GLN    87     -14.587   4.644   8.012  1.00  0.00           C
ATOM    729  CG  GLN    87     -14.261   3.346   8.751  1.00  0.00           C
ATOM    730  CD  GLN    87     -12.767   3.089   8.638  1.00  0.00           C
ATOM    731  NE2 GLN    87     -12.164   2.548   9.731  1.00  0.00           N
ATOM    732  OE1 GLN    87     -12.154   3.355   7.605  1.00  0.00           O
ATOM    733  N   SER    88     -16.132   7.321   8.080  1.00  0.00           N
ATOM    734  CA  SER    88     -16.359   8.662   7.616  1.00  0.00           C
ATOM    735  C   SER    88     -15.202   9.135   6.792  1.00  0.00           C
ATOM    736  O   SER    88     -14.097   8.599   6.848  1.00  0.00           O
ATOM    737  CB  SER    88     -16.556   9.683   8.750  1.00  0.00           C
ATOM    738  OG  SER    88     -15.349   9.842   9.483  1.00  0.00           O
ATOM    739  N   GLU    89     -15.479  10.165   5.973  1.00  0.00           N
ATOM    740  CA  GLU    89     -14.547  10.817   5.094  1.00  0.00           C
ATOM    741  C   GLU    89     -13.570  11.628   5.896  1.00  0.00           C
ATOM    742  O   GLU    89     -12.463  11.912   5.443  1.00  0.00           O
ATOM    743  CB  GLU    89     -15.231  11.785   4.116  1.00  0.00           C
ATOM    744  CG  GLU    89     -14.249  12.422   3.134  1.00  0.00           C
ATOM    745  CD  GLU    89     -14.980  13.507   2.357  1.00  0.00           C
ATOM    746  OE1 GLU    89     -16.174  13.762   2.668  1.00  0.00           O
ATOM    747  OE2 GLU    89     -14.349  14.098   1.441  1.00  0.00           O
ATOM    748  N   ALA    90     -13.991  12.066   7.094  1.00  0.00           N
ATOM    749  CA  ALA    90     -13.242  12.964   7.931  1.00  0.00           C
ATOM    750  C   ALA    90     -11.925  12.408   8.396  1.00  0.00           C
ATOM    751  O   ALA    90     -10.953  13.153   8.492  1.00  0.00           O
ATOM    752  CB  ALA    90     -14.022  13.373   9.191  1.00  0.00           C
ATOM    753  N   GLY    91     -11.843  11.105   8.728  1.00  0.00           N
ATOM    754  CA  GLY    91     -10.632  10.601   9.322  1.00  0.00           C
ATOM    755  C   GLY    91      -9.561  10.318   8.311  1.00  0.00           C
ATOM    756  O   GLY    91      -9.806  10.223   7.108  1.00  0.00           O
ATOM    757  N   SER    92      -8.317  10.151   8.821  1.00  0.00           N
ATOM    758  CA  SER    92      -7.185   9.821   8.004  1.00  0.00           C
ATOM    759  C   SER    92      -6.968   8.354   8.166  1.00  0.00           C
ATOM    760  O   SER    92      -7.154   7.809   9.253  1.00  0.00           O
ATOM    761  CB  SER    92      -5.859  10.473   8.428  1.00  0.00           C
ATOM    762  OG  SER    92      -5.850  11.853   8.107  1.00  0.00           O
ATOM    763  N   HIS    93      -6.565   7.673   7.076  1.00  0.00           N
ATOM    764  CA  HIS    93      -6.385   6.255   7.158  1.00  0.00           C
ATOM    765  C   HIS    93      -5.160   5.879   6.389  1.00  0.00           C
ATOM    766  O   HIS    93      -4.683   6.643   5.550  1.00  0.00           O
ATOM    767  CB  HIS    93      -7.563   5.469   6.566  1.00  0.00           C
ATOM    768  CG  HIS    93      -8.841   5.730   7.308  1.00  0.00           C
ATOM    769  CD2 HIS    93      -9.843   6.612   7.050  1.00  0.00           C
ATOM    770  ND1 HIS    93      -9.209   5.069   8.460  1.00  0.00           N
ATOM    771  CE1 HIS    93     -10.407   5.581   8.837  1.00  0.00           C
ATOM    772  NE2 HIS    93     -10.834   6.520   8.012  1.00  0.00           N
ATOM    773  N   THR    94      -4.615   4.674   6.670  1.00  0.00           N
ATOM    774  CA  THR    94      -3.405   4.265   6.016  1.00  0.00           C
ATOM    775  C   THR    94      -3.565   2.894   5.436  1.00  0.00           C
ATOM    776  O   THR    94      -4.178   2.007   6.031  1.00  0.00           O
ATOM    777  CB  THR    94      -2.232   4.212   6.954  1.00  0.00           C
ATOM    778  CG2 THR    94      -0.976   3.812   6.163  1.00  0.00           C
ATOM    779  OG1 THR    94      -2.037   5.479   7.563  1.00  0.00           O
ATOM    780  N   LEU    95      -3.012   2.696   4.221  1.00  0.00           N
ATOM    781  CA  LEU    95      -3.009   1.411   3.584  1.00  0.00           C
ATOM    782  C   LEU    95      -1.564   1.073   3.381  1.00  0.00           C
ATOM    783  O   LEU    95      -0.781   1.914   2.941  1.00  0.00           O
ATOM    784  CB  LEU    95      -3.734   1.411   2.222  1.00  0.00           C
ATOM    785  CG  LEU    95      -3.770   0.060   1.472  1.00  0.00           C
ATOM    786  CD1 LEU    95      -4.745   0.128   0.294  1.00  0.00           C
ATOM    787  CD2 LEU    95      -2.388  -0.381   0.967  1.00  0.00           C
ATOM    788  N   GLN    96      -1.173  -0.173   3.718  1.00  0.00           N
ATOM    789  CA  GLN    96       0.198  -0.561   3.556  1.00  0.00           C
ATOM    790  C   GLN    96       0.236  -1.847   2.789  1.00  0.00           C
ATOM    791  O   GLN    96      -0.677  -2.667   2.883  1.00  0.00           O
ATOM    792  CB  GLN    96       0.931  -0.787   4.890  1.00  0.00           C
ATOM    793  CG  GLN    96       1.125   0.506   5.686  1.00  0.00           C
ATOM    794  CD  GLN    96       1.622   0.142   7.076  1.00  0.00           C
ATOM    795  NE2 GLN    96       2.929  -0.219   7.197  1.00  0.00           N
ATOM    796  OE1 GLN    96       0.852   0.176   8.035  1.00  0.00           O
ATOM    797  N   ARG    97       1.298  -2.034   1.976  1.00  0.00           N
ATOM    798  CA  ARG    97       1.449  -3.244   1.218  1.00  0.00           C
ATOM    799  C   ARG    97       2.899  -3.626   1.256  1.00  0.00           C
ATOM    800  O   ARG    97       3.781  -2.778   1.125  1.00  0.00           O
ATOM    801  CB  ARG    97       1.064  -3.076  -0.266  1.00  0.00           C
ATOM    802  CG  ARG    97       1.158  -4.354  -1.106  1.00  0.00           C
ATOM    803  CD  ARG    97       0.770  -4.139  -2.574  1.00  0.00           C
ATOM    804  NE  ARG    97       0.841  -5.453  -3.274  1.00  0.00           N
ATOM    805  CZ  ARG    97       0.448  -5.550  -4.578  1.00  0.00           C
ATOM    806  NH1 ARG    97       0.021  -4.441  -5.248  1.00  0.00           N
ATOM    807  NH2 ARG    97       0.484  -6.759  -5.213  1.00  0.00           N
ATOM    808  N   MET    98       3.175  -4.932   1.453  1.00  0.00           N
ATOM    809  CA  MET    98       4.525  -5.424   1.479  1.00  0.00           C
ATOM    810  C   MET    98       4.567  -6.609   0.574  1.00  0.00           C
ATOM    811  O   MET    98       3.725  -7.499   0.680  1.00  0.00           O
ATOM    812  CB  MET    98       4.952  -5.981   2.847  1.00  0.00           C
ATOM    813  CG  MET    98       5.056  -4.947   3.965  1.00  0.00           C
ATOM    814  SD  MET    98       5.154  -5.672   5.630  1.00  0.00           S
ATOM    815  CE  MET    98       6.823  -6.367   5.457  1.00  0.00           C
ATOM    816  N   TYR    99       5.534  -6.645  -0.363  1.00  0.00           N
ATOM    817  CA  TYR    99       5.636  -7.829  -1.160  1.00  0.00           C
ATOM    818  C   TYR    99       7.071  -8.073  -1.485  1.00  0.00           C
ATOM    819  O   TYR    99       7.892  -7.158  -1.435  1.00  0.00           O
ATOM    820  CB  TYR    99       4.797  -7.821  -2.452  1.00  0.00           C
ATOM    821  CG  TYR    99       5.287  -6.787  -3.403  1.00  0.00           C
ATOM    822  CD1 TYR    99       6.335  -7.069  -4.246  1.00  0.00           C
ATOM    823  CD2 TYR    99       4.692  -5.549  -3.463  1.00  0.00           C
ATOM    824  CE1 TYR    99       6.788  -6.126  -5.137  1.00  0.00           C
ATOM    825  CE2 TYR    99       5.143  -4.604  -4.351  1.00  0.00           C
ATOM    826  CZ  TYR    99       6.192  -4.891  -5.190  1.00  0.00           C
ATOM    827  OH  TYR    99       6.653  -3.920  -6.103  1.00  0.00           O
ATOM    828  N   GLY   100       7.421  -9.340  -1.800  1.00  0.00           N
ATOM    829  CA  GLY   100       8.790  -9.599  -2.130  1.00  0.00           C
ATOM    830  C   GLY   100       9.060 -11.069  -2.140  1.00  0.00           C
ATOM    831  O   GLY   100       8.169 -11.888  -1.912  1.00  0.00           O
ATOM    832  N   CYS   101      10.335 -11.429  -2.407  1.00  0.00           N
ATOM    833  CA  CYS   101      10.716 -12.810  -2.493  1.00  0.00           C
ATOM    834  C   CYS   101      11.884 -13.056  -1.604  1.00  0.00           C
ATOM    835  O   CYS   101      12.713 -12.177  -1.378  1.00  0.00           O
ATOM    836  CB  CYS   101      11.285 -13.234  -3.846  1.00  0.00           C
ATOM    837  SG  CYS   101      10.192 -12.858  -5.218  1.00  0.00           S
ATOM    838  N   ASP   102      11.975 -14.303  -1.107  1.00  0.00           N
ATOM    839  CA  ASP   102      13.082 -14.738  -0.312  1.00  0.00           C
ATOM    840  C   ASP   102      13.821 -15.722  -1.166  1.00  0.00           C
ATOM    841  O   ASP   102      13.206 -16.531  -1.860  1.00  0.00           O
ATOM    842  CB  ASP   102      12.652 -15.491   0.958  1.00  0.00           C
ATOM    843  CG  ASP   102      11.877 -14.532   1.853  1.00  0.00           C
ATOM    844  OD1 ASP   102      11.967 -13.295   1.625  1.00  0.00           O
ATOM    845  OD2 ASP   102      11.179 -15.029   2.776  1.00  0.00           O
ATOM    846  N   VAL   103      15.167 -15.664  -1.159  1.00  0.00           N
ATOM    847  CA  VAL   103      15.929 -16.578  -1.964  1.00  0.00           C
ATOM    848  C   VAL   103      16.925 -17.260  -1.083  1.00  0.00           C
ATOM    849  O   VAL   103      17.423 -16.676  -0.124  1.00  0.00           O
ATOM    850  CB  VAL   103      16.709 -15.896  -3.047  1.00  0.00           C
ATOM    851  CG1 VAL   103      17.587 -16.943  -3.732  1.00  0.00           C
ATOM    852  CG2 VAL   103      15.735 -15.203  -4.009  1.00  0.00           C
ATOM    853  N   GLY   104      17.229 -18.537  -1.383  1.00  0.00           N
ATOM    854  CA  GLY   104      18.199 -19.252  -0.603  1.00  0.00           C
ATOM    855  C   GLY   104      19.554 -18.980  -1.181  1.00  0.00           C
ATOM    856  O   GLY   104      19.700 -18.348  -2.226  1.00  0.00           O
ATOM    857  N   PRO   105      20.556 -19.482  -0.512  1.00  0.00           N
ATOM    858  CA  PRO   105      21.922 -19.287  -0.915  1.00  0.00           C
ATOM    859  C   PRO   105      22.095 -19.727  -2.335  1.00  0.00           C
ATOM    860  O   PRO   105      22.949 -19.177  -3.029  1.00  0.00           O
ATOM    861  CB  PRO   105      22.749 -20.142   0.042  1.00  0.00           C
ATOM    862  CG  PRO   105      21.788 -21.290   0.406  1.00  0.00           C
ATOM    863  CD  PRO   105      20.397 -20.637   0.356  1.00  0.00           C
ATOM    864  N   ASP   106      21.332 -20.745  -2.770  1.00  0.00           N
ATOM    865  CA  ASP   106      21.430 -21.236  -4.113  1.00  0.00           C
ATOM    866  C   ASP   106      20.879 -20.225  -5.071  1.00  0.00           C
ATOM    867  O   ASP   106      21.316 -20.154  -6.218  1.00  0.00           O
ATOM    868  CB  ASP   106      20.765 -22.614  -4.331  1.00  0.00           C
ATOM    869  CG  ASP   106      19.291 -22.562  -3.961  1.00  0.00           C
ATOM    870  OD1 ASP   106      18.914 -21.686  -3.138  1.00  0.00           O
ATOM    871  OD2 ASP   106      18.523 -23.412  -4.483  1.00  0.00           O
ATOM    872  N   GLY   107      19.916 -19.392  -4.635  1.00  0.00           N
ATOM    873  CA  GLY   107      19.375 -18.422  -5.545  1.00  0.00           C
ATOM    874  C   GLY   107      17.993 -18.834  -5.961  1.00  0.00           C
ATOM    875  O   GLY   107      17.355 -18.150  -6.760  1.00  0.00           O
ATOM    876  N   ARG   108      17.492 -19.975  -5.447  1.00  0.00           N
ATOM    877  CA  ARG   108      16.158 -20.391  -5.789  1.00  0.00           C
ATOM    878  C   ARG   108      15.188 -19.757  -4.844  1.00  0.00           C
ATOM    879  O   ARG   108      15.531 -19.408  -3.716  1.00  0.00           O
ATOM    880  CB  ARG   108      15.933 -21.913  -5.753  1.00  0.00           C
ATOM    881  CG  ARG   108      16.605 -22.634  -6.922  1.00  0.00           C
ATOM    882  CD  ARG   108      16.405 -24.151  -6.921  1.00  0.00           C
ATOM    883  NE  ARG   108      15.148 -24.448  -7.667  1.00  0.00           N
ATOM    884  CZ  ARG   108      13.982 -24.675  -6.995  1.00  0.00           C
ATOM    885  NH1 ARG   108      13.958 -24.636  -5.632  1.00  0.00           N
ATOM    886  NH2 ARG   108      12.840 -24.955  -7.689  1.00  0.00           N
ATOM    887  N   LEU   109      13.931 -19.595  -5.306  1.00  0.00           N
ATOM    888  CA  LEU   109      12.890 -18.952  -4.553  1.00  0.00           C
ATOM    889  C   LEU   109      12.544 -19.772  -3.351  1.00  0.00           C
ATOM    890  O   LEU   109      12.107 -20.915  -3.466  1.00  0.00           O
ATOM    891  CB  LEU   109      11.608 -18.778  -5.388  1.00  0.00           C
ATOM    892  CG  LEU   109      10.439 -18.094  -4.658  1.00  0.00           C
ATOM    893  CD1 LEU   109      10.776 -16.637  -4.321  1.00  0.00           C
ATOM    894  CD2 LEU   109       9.123 -18.237  -5.448  1.00  0.00           C
ATOM    895  N   LEU   110      12.807 -19.216  -2.148  1.00  0.00           N
ATOM    896  CA  LEU   110      12.430 -19.841  -0.911  1.00  0.00           C
ATOM    897  C   LEU   110      10.958 -19.662  -0.701  1.00  0.00           C
ATOM    898  O   LEU   110      10.242 -20.607  -0.372  1.00  0.00           O
ATOM    899  CB  LEU   110      13.141 -19.212   0.302  1.00  0.00           C
ATOM    900  CG  LEU   110      14.673 -19.389   0.286  1.00  0.00           C
ATOM    901  CD1 LEU   110      15.328 -18.748   1.521  1.00  0.00           C
ATOM    902  CD2 LEU   110      15.065 -20.868   0.124  1.00  0.00           C
ATOM    903  N   ARG   111      10.472 -18.416  -0.900  1.00  0.00           N
ATOM    904  CA  ARG   111       9.092 -18.128  -0.630  1.00  0.00           C
ATOM    905  C   ARG   111       8.766 -16.752  -1.144  1.00  0.00           C
ATOM    906  O   ARG   111       9.647 -15.908  -1.304  1.00  0.00           O
ATOM    907  CB  ARG   111       8.802 -18.133   0.876  1.00  0.00           C
ATOM    908  CG  ARG   111       7.415 -17.624   1.226  1.00  0.00           C
ATOM    909  CD  ARG   111       7.234 -17.338   2.713  1.00  0.00           C
ATOM    910  NE  ARG   111       5.929 -16.638   2.839  1.00  0.00           N
ATOM    911  CZ  ARG   111       5.263 -16.643   4.027  1.00  0.00           C
ATOM    912  NH1 ARG   111       5.780 -17.307   5.101  1.00  0.00           N
ATOM    913  NH2 ARG   111       4.074 -15.983   4.128  1.00  0.00           N
ATOM    914  N   GLY   112       7.463 -16.488  -1.397  1.00  0.00           N
ATOM    915  CA  GLY   112       7.028 -15.209  -1.897  1.00  0.00           C
ATOM    916  C   GLY   112       6.117 -14.592  -0.876  1.00  0.00           C
ATOM    917  O   GLY   112       5.536 -15.294  -0.050  1.00  0.00           O
ATOM    918  N   HIS   113       5.963 -13.247  -0.917  1.00  0.00           N
ATOM    919  CA  HIS   113       5.155 -12.574   0.064  1.00  0.00           C
ATOM    920  C   HIS   113       4.340 -11.503  -0.600  1.00  0.00           C
ATOM    921  O   HIS   113       4.784 -10.868  -1.555  1.00  0.00           O
ATOM    922  CB  HIS   113       5.984 -11.827   1.125  1.00  0.00           C
ATOM    923  CG  HIS   113       6.881 -12.710   1.937  1.00  0.00           C
ATOM    924  CD2 HIS   113       8.135 -13.161   1.669  1.00  0.00           C
ATOM    925  ND1 HIS   113       6.548 -13.238   3.163  1.00  0.00           N
ATOM    926  CE1 HIS   113       7.610 -13.976   3.574  1.00  0.00           C
ATOM    927  NE2 HIS   113       8.598 -13.959   2.701  1.00  0.00           N
ATOM    928  N   ASN   114       3.097 -11.301  -0.112  1.00  0.00           N
ATOM    929  CA  ASN   114       2.256 -10.236  -0.586  1.00  0.00           C
ATOM    930  C   ASN   114       1.190 -10.034   0.448  1.00  0.00           C
ATOM    931  O   ASN   114       0.329 -10.894   0.635  1.00  0.00           O
ATOM    932  CB  ASN   114       1.547 -10.578  -1.911  1.00  0.00           C
ATOM    933  CG  ASN   114       0.868  -9.325  -2.449  1.00  0.00           C
ATOM    934  ND2 ASN   114      -0.257  -9.528  -3.185  1.00  0.00           N
ATOM    935  OD1 ASN   114       1.314  -8.202  -2.219  1.00  0.00           O
ATOM    936  N   GLN   115       1.195  -8.884   1.153  1.00  0.00           N
ATOM    937  CA  GLN   115       0.155  -8.707   2.126  1.00  0.00           C
ATOM    938  C   GLN   115      -0.218  -7.263   2.205  1.00  0.00           C
ATOM    939  O   GLN   115       0.554  -6.385   1.823  1.00  0.00           O
ATOM    940  CB  GLN   115       0.512  -9.200   3.540  1.00  0.00           C
ATOM    941  CG  GLN   115       1.622  -8.416   4.233  1.00  0.00           C
ATOM    942  CD  GLN   115       1.828  -9.049   5.602  1.00  0.00           C
ATOM    943  NE2 GLN   115       1.244  -8.434   6.664  1.00  0.00           N
ATOM    944  OE1 GLN   115       2.492 -10.079   5.712  1.00  0.00           O
ATOM    945  N   PHE   116      -1.450  -6.994   2.693  1.00  0.00           N
ATOM    946  CA  PHE   116      -1.942  -5.653   2.823  1.00  0.00           C
ATOM    947  C   PHE   116      -2.411  -5.458   4.231  1.00  0.00           C
ATOM    948  O   PHE   116      -2.780  -6.412   4.914  1.00  0.00           O
ATOM    949  CB  PHE   116      -3.171  -5.348   1.947  1.00  0.00           C
ATOM    950  CG  PHE   116      -2.782  -5.342   0.510  1.00  0.00           C
ATOM    951  CD1 PHE   116      -2.571  -6.525  -0.161  1.00  0.00           C
ATOM    952  CD2 PHE   116      -2.652  -4.154  -0.173  1.00  0.00           C
ATOM    953  CE1 PHE   116      -2.219  -6.520  -1.490  1.00  0.00           C
ATOM    954  CE2 PHE   116      -2.302  -4.146  -1.501  1.00  0.00           C
ATOM    955  CZ  PHE   116      -2.084  -5.330  -2.163  1.00  0.00           C
ATOM    956  N   ALA   117      -2.392  -4.192   4.699  1.00  0.00           N
ATOM    957  CA  ALA   117      -2.862  -3.875   6.017  1.00  0.00           C
ATOM    958  C   ALA   117      -3.644  -2.606   5.914  1.00  0.00           C
ATOM    959  O   ALA   117      -3.322  -1.726   5.116  1.00  0.00           O
ATOM    960  CB  ALA   117      -1.733  -3.629   7.031  1.00  0.00           C
ATOM    961  N   TYR   118      -4.715  -2.493   6.721  1.00  0.00           N
ATOM    962  CA  TYR   118      -5.504  -1.300   6.705  1.00  0.00           C
ATOM    963  C   TYR   118      -5.478  -0.771   8.104  1.00  0.00           C
ATOM    964  O   TYR   118      -5.850  -1.462   9.050  1.00  0.00           O
ATOM    965  CB  TYR   118      -6.968  -1.582   6.306  1.00  0.00           C
ATOM    966  CG  TYR   118      -7.714  -0.297   6.231  1.00  0.00           C
ATOM    967  CD1 TYR   118      -7.476   0.579   5.197  1.00  0.00           C
ATOM    968  CD2 TYR   118      -8.669   0.020   7.171  1.00  0.00           C
ATOM    969  CE1 TYR   118      -8.166   1.765   5.114  1.00  0.00           C
ATOM    970  CE2 TYR   118      -9.363   1.204   7.092  1.00  0.00           C
ATOM    971  CZ  TYR   118      -9.110   2.079   6.062  1.00  0.00           C
ATOM    972  OH  TYR   118      -9.821   3.295   5.979  1.00  0.00           O
ATOM    973  N   ASP   119      -5.011   0.480   8.268  1.00  0.00           N
ATOM    974  CA  ASP   119      -4.937   1.105   9.557  1.00  0.00           C
ATOM    975  C   ASP   119      -4.156   0.248  10.507  1.00  0.00           C
ATOM    976  O   ASP   119      -4.454   0.202  11.701  1.00  0.00           O
ATOM    977  CB  ASP   119      -6.316   1.408  10.174  1.00  0.00           C
ATOM    978  CG  ASP   119      -6.922   2.589   9.422  1.00  0.00           C
ATOM    979  OD1 ASP   119      -6.138   3.369   8.818  1.00  0.00           O
ATOM    980  OD2 ASP   119      -8.174   2.730   9.448  1.00  0.00           O
ATOM    981  N   GLY   120      -3.119  -0.449   9.998  1.00  0.00           N
ATOM    982  CA  GLY   120      -2.229  -1.179  10.857  1.00  0.00           C
ATOM    983  C   GLY   120      -2.731  -2.564  11.145  1.00  0.00           C
ATOM    984  O   GLY   120      -2.099  -3.288  11.915  1.00  0.00           O
ATOM    985  N   LYS   121      -3.866  -2.984  10.553  1.00  0.00           N
ATOM    986  CA  LYS   121      -4.349  -4.316  10.817  1.00  0.00           C
ATOM    987  C   LYS   121      -4.264  -5.086   9.531  1.00  0.00           C
ATOM    988  O   LYS   121      -4.543  -4.543   8.466  1.00  0.00           O
ATOM    989  CB  LYS   121      -5.827  -4.359  11.248  1.00  0.00           C
ATOM    990  CG  LYS   121      -6.104  -3.718  12.610  1.00  0.00           C
ATOM    991  CD  LYS   121      -5.440  -4.440  13.783  1.00  0.00           C
ATOM    992  CE  LYS   121      -6.206  -5.681  14.238  1.00  0.00           C
ATOM    993  NZ  LYS   121      -7.544  -5.289  14.733  1.00  0.00           N
ATOM    994  N   ASP   122      -3.876  -6.380   9.591  1.00  0.00           N
ATOM    995  CA  ASP   122      -3.746  -7.136   8.373  1.00  0.00           C
ATOM    996  C   ASP   122      -5.092  -7.357   7.753  1.00  0.00           C
ATOM    997  O   ASP   122      -6.013  -7.837   8.411  1.00  0.00           O
ATOM    998  CB  ASP   122      -3.019  -8.487   8.533  1.00  0.00           C
ATOM    999  CG  ASP   122      -3.788  -9.366   9.503  1.00  0.00           C
ATOM   1000  OD1 ASP   122      -4.068  -8.893  10.636  1.00  0.00           O
ATOM   1001  OD2 ASP   122      -4.090 -10.530   9.130  1.00  0.00           O
ATOM   1002  N   TYR   123      -5.259  -6.856   6.505  1.00  0.00           N
ATOM   1003  CA  TYR   123      -6.444  -6.993   5.700  1.00  0.00           C
ATOM   1004  C   TYR   123      -6.524  -8.288   4.930  1.00  0.00           C
ATOM   1005  O   TYR   123      -7.465  -9.066   5.083  1.00  0.00           O
ATOM   1006  CB  TYR   123      -6.512  -5.830   4.690  1.00  0.00           C
ATOM   1007  CG  TYR   123      -7.802  -5.804   3.945  1.00  0.00           C
ATOM   1008  CD1 TYR   123      -8.923  -5.243   4.514  1.00  0.00           C
ATOM   1009  CD2 TYR   123      -7.884  -6.308   2.667  1.00  0.00           C
ATOM   1010  CE1 TYR   123     -10.112  -5.202   3.826  1.00  0.00           C
ATOM   1011  CE2 TYR   123      -9.070  -6.270   1.973  1.00  0.00           C
ATOM   1012  CZ  TYR   123     -10.186  -5.717   2.555  1.00  0.00           C
ATOM   1013  OH  TYR   123     -11.404  -5.675   1.845  1.00  0.00           O
ATOM   1014  N   ILE   124      -5.500  -8.562   4.086  1.00  0.00           N
ATOM   1015  CA  ILE   124      -5.514  -9.701   3.204  1.00  0.00           C
ATOM   1016  C   ILE   124      -4.091 -10.093   2.946  1.00  0.00           C
ATOM   1017  O   ILE   124      -3.200  -9.244   2.942  1.00  0.00           O
ATOM   1018  CB  ILE   124      -6.111  -9.372   1.861  1.00  0.00           C
ATOM   1019  CG1 ILE   124      -6.281 -10.618   0.974  1.00  0.00           C
ATOM   1020  CG2 ILE   124      -5.230  -8.285   1.225  1.00  0.00           C
ATOM   1021  CD1 ILE   124      -7.458 -11.515   1.347  1.00  0.00           C
ATOM   1022  N   ALA   125      -3.829 -11.398   2.719  1.00  0.00           N
ATOM   1023  CA  ALA   125      -2.479 -11.784   2.426  1.00  0.00           C
ATOM   1024  C   ALA   125      -2.501 -12.963   1.508  1.00  0.00           C
ATOM   1025  O   ALA   125      -3.388 -13.813   1.580  1.00  0.00           O
ATOM   1026  CB  ALA   125      -1.669 -12.183   3.673  1.00  0.00           C
ATOM   1027  N   LEU   126      -1.514 -13.025   0.593  1.00  0.00           N
ATOM   1028  CA  LEU   126      -1.401 -14.141  -0.297  1.00  0.00           C
ATOM   1029  C   LEU   126      -0.781 -15.238   0.512  1.00  0.00           C
ATOM   1030  O   LEU   126       0.149 -14.996   1.280  1.00  0.00           O
ATOM   1031  CB  LEU   126      -0.498 -13.829  -1.508  1.00  0.00           C
ATOM   1032  CG  LEU   126      -0.398 -14.948  -2.562  1.00  0.00           C
ATOM   1033  CD1 LEU   126      -1.755 -15.207  -3.238  1.00  0.00           C
ATOM   1034  CD2 LEU   126       0.716 -14.643  -3.579  1.00  0.00           C
ATOM   1035  N   ASN   127      -1.285 -16.479   0.368  1.00  0.00           N
ATOM   1036  CA  ASN   127      -0.737 -17.568   1.127  1.00  0.00           C
ATOM   1037  C   ASN   127       0.545 -17.995   0.489  1.00  0.00           C
ATOM   1038  O   ASN   127       0.876 -17.568  -0.616  1.00  0.00           O
ATOM   1039  CB  ASN   127      -1.657 -18.795   1.245  1.00  0.00           C
ATOM   1040  CG  ASN   127      -2.726 -18.469   2.279  1.00  0.00           C
ATOM   1041  ND2 ASN   127      -3.787 -19.318   2.342  1.00  0.00           N
ATOM   1042  OD1 ASN   127      -2.612 -17.499   3.026  1.00  0.00           O
ATOM   1043  N   GLU   128       1.300 -18.869   1.186  1.00  0.00           N
ATOM   1044  CA  GLU   128       2.594 -19.314   0.748  1.00  0.00           C
ATOM   1045  C   GLU   128       2.467 -20.031  -0.557  1.00  0.00           C
ATOM   1046  O   GLU   128       3.398 -20.036  -1.361  1.00  0.00           O
ATOM   1047  CB  GLU   128       3.298 -20.267   1.730  1.00  0.00           C
ATOM   1048  CG  GLU   128       3.858 -19.573   2.973  1.00  0.00           C
ATOM   1049  CD  GLU   128       4.806 -20.551   3.662  1.00  0.00           C
ATOM   1050  OE1 GLU   128       4.309 -21.515   4.299  1.00  0.00           O
ATOM   1051  OE2 GLU   128       6.045 -20.349   3.549  1.00  0.00           O
ATOM   1052  N   ASP   129       1.313 -20.672  -0.791  1.00  0.00           N
ATOM   1053  CA  ASP   129       1.087 -21.424  -1.991  1.00  0.00           C
ATOM   1054  C   ASP   129       1.120 -20.502  -3.174  1.00  0.00           C
ATOM   1055  O   ASP   129       1.316 -20.948  -4.303  1.00  0.00           O
ATOM   1056  CB  ASP   129      -0.224 -22.240  -1.965  1.00  0.00           C
ATOM   1057  CG  ASP   129      -1.436 -21.339  -1.774  1.00  0.00           C
ATOM   1058  OD1 ASP   129      -1.329 -20.103  -1.979  1.00  0.00           O
ATOM   1059  OD2 ASP   129      -2.504 -21.892  -1.398  1.00  0.00           O
ATOM   1060  N   LEU   130       0.922 -19.187  -2.946  1.00  0.00           N
ATOM   1061  CA  LEU   130       0.936 -18.226  -4.012  1.00  0.00           C
ATOM   1062  C   LEU   130      -0.211 -18.507  -4.928  1.00  0.00           C
ATOM   1063  O   LEU   130      -0.143 -18.216  -6.121  1.00  0.00           O
ATOM   1064  CB  LEU   130       2.226 -18.263  -4.855  1.00  0.00           C
ATOM   1065  CG  LEU   130       3.498 -17.901  -4.066  1.00  0.00           C
ATOM   1066  CD1 LEU   130       4.732 -17.874  -4.983  1.00  0.00           C
ATOM   1067  CD2 LEU   130       3.313 -16.600  -3.270  1.00  0.00           C
ATOM   1068  N   SER   131      -1.307 -19.077  -4.386  1.00  0.00           N
ATOM   1069  CA  SER   131      -2.431 -19.387  -5.219  1.00  0.00           C
ATOM   1070  C   SER   131      -3.708 -19.060  -4.493  1.00  0.00           C
ATOM   1071  O   SER   131      -4.765 -18.970  -5.117  1.00  0.00           O
ATOM   1072  CB  SER   131      -2.497 -20.883  -5.567  1.00  0.00           C
ATOM   1073  OG  SER   131      -1.311 -21.287  -6.237  1.00  0.00           O
ATOM   1074  N   SER   132      -3.650 -18.854  -3.159  1.00  0.00           N
ATOM   1075  CA  SER   132      -4.860 -18.620  -2.411  1.00  0.00           C
ATOM   1076  C   SER   132      -4.679 -17.412  -1.541  1.00  0.00           C
ATOM   1077  O   SER   132      -3.572 -16.897  -1.399  1.00  0.00           O
ATOM   1078  CB  SER   132      -5.236 -19.791  -1.489  1.00  0.00           C
ATOM   1079  OG  SER   132      -4.237 -19.971  -0.496  1.00  0.00           O
ATOM   1080  N   TRP   133      -5.787 -16.923  -0.931  1.00  0.00           N
ATOM   1081  CA  TRP   133      -5.705 -15.724  -0.145  1.00  0.00           C
ATOM   1082  C   TRP   133      -6.315 -15.965   1.201  1.00  0.00           C
ATOM   1083  O   TRP   133      -7.164 -16.840   1.370  1.00  0.00           O
ATOM   1084  CB  TRP   133      -6.500 -14.570  -0.770  1.00  0.00           C
ATOM   1085  CG  TRP   133      -6.081 -14.246  -2.183  1.00  0.00           C
ATOM   1086  CD1 TRP   133      -6.590 -14.734  -3.350  1.00  0.00           C
ATOM   1087  CD2 TRP   133      -5.030 -13.337  -2.545  1.00  0.00           C
ATOM   1088  CE2 TRP   133      -4.959 -13.326  -3.940  1.00  0.00           C
ATOM   1089  CE3 TRP   133      -4.192 -12.576  -1.782  1.00  0.00           C
ATOM   1090  NE1 TRP   133      -5.922 -14.188  -4.420  1.00  0.00           N
ATOM   1091  CZ2 TRP   133      -4.046 -12.553  -4.595  1.00  0.00           C
ATOM   1092  CZ3 TRP   133      -3.274 -11.793  -2.449  1.00  0.00           C
ATOM   1093  CH2 TRP   133      -3.204 -11.784  -3.826  1.00  0.00           C
ATOM   1094  N   THR   134      -5.860 -15.191   2.210  1.00  0.00           N
ATOM   1095  CA  THR   134      -6.427 -15.262   3.527  1.00  0.00           C
ATOM   1096  C   THR   134      -6.951 -13.893   3.834  1.00  0.00           C
ATOM   1097  O   THR   134      -6.198 -12.918   3.835  1.00  0.00           O
ATOM   1098  CB  THR   134      -5.426 -15.606   4.591  1.00  0.00           C
ATOM   1099  CG2 THR   134      -6.144 -15.657   5.949  1.00  0.00           C
ATOM   1100  OG1 THR   134      -4.821 -16.862   4.311  1.00  0.00           O
ATOM   1101  N   ALA   135      -8.268 -13.785   4.110  1.00  0.00           N
ATOM   1102  CA  ALA   135      -8.856 -12.501   4.379  1.00  0.00           C
ATOM   1103  C   ALA   135      -9.123 -12.411   5.850  1.00  0.00           C
ATOM   1104  O   ALA   135      -9.621 -13.351   6.464  1.00  0.00           O
ATOM   1105  CB  ALA   135     -10.194 -12.282   3.653  1.00  0.00           C
ATOM   1106  N   ALA   136      -8.747 -11.266   6.453  1.00  0.00           N
ATOM   1107  CA  ALA   136      -8.907 -11.029   7.860  1.00  0.00           C
ATOM   1108  C   ALA   136     -10.350 -10.907   8.250  1.00  0.00           C
ATOM   1109  O   ALA   136     -10.758 -11.439   9.281  1.00  0.00           O
ATOM   1110  CB  ALA   136      -8.200  -9.745   8.324  1.00  0.00           C
ATOM   1111  N   ASP   137     -11.163 -10.184   7.452  1.00  0.00           N
ATOM   1112  CA  ASP   137     -12.524  -9.961   7.850  1.00  0.00           C
ATOM   1113  C   ASP   137     -13.434 -10.007   6.659  1.00  0.00           C
ATOM   1114  O   ASP   137     -13.031 -10.377   5.559  1.00  0.00           O
ATOM   1115  CB  ASP   137     -12.710  -8.628   8.601  1.00  0.00           C
ATOM   1116  CG  ASP   137     -12.233  -7.467   7.736  1.00  0.00           C
ATOM   1117  OD1 ASP   137     -12.019  -7.663   6.509  1.00  0.00           O
ATOM   1118  OD2 ASP   137     -12.053  -6.359   8.309  1.00  0.00           O
ATOM   1119  N   THR   138     -14.712  -9.638   6.881  1.00  0.00           N
ATOM   1120  CA  THR   138     -15.742  -9.665   5.882  1.00  0.00           C
ATOM   1121  C   THR   138     -15.417  -8.705   4.780  1.00  0.00           C
ATOM   1122  O   THR   138     -15.720  -8.969   3.618  1.00  0.00           O
ATOM   1123  CB  THR   138     -17.088  -9.296   6.432  1.00  0.00           C
ATOM   1124  CG2 THR   138     -17.070  -7.817   6.843  1.00  0.00           C
ATOM   1125  OG1 THR   138     -18.097  -9.524   5.459  1.00  0.00           O
ATOM   1126  N   ALA   139     -14.829  -7.539   5.111  1.00  0.00           N
ATOM   1127  CA  ALA   139     -14.502  -6.568   4.103  1.00  0.00           C
ATOM   1128  C   ALA   139     -13.479  -7.153   3.180  1.00  0.00           C
ATOM   1129  O   ALA   139     -13.586  -7.048   1.959  1.00  0.00           O
ATOM   1130  CB  ALA   139     -13.906  -5.279   4.698  1.00  0.00           C
ATOM   1131  N   ALA   140     -12.469  -7.826   3.758  1.00  0.00           N
ATOM   1132  CA  ALA   140     -11.378  -8.405   3.026  1.00  0.00           C
ATOM   1133  C   ALA   140     -11.918  -9.450   2.102  1.00  0.00           C
ATOM   1134  O   ALA   140     -11.377  -9.676   1.019  1.00  0.00           O
ATOM   1135  CB  ALA   140     -10.348  -9.085   3.944  1.00  0.00           C
ATOM   1136  N   GLN   141     -12.993 -10.133   2.531  1.00  0.00           N
ATOM   1137  CA  GLN   141     -13.583 -11.194   1.767  1.00  0.00           C
ATOM   1138  C   GLN   141     -14.043 -10.640   0.459  1.00  0.00           C
ATOM   1139  O   GLN   141     -13.926 -11.292  -0.577  1.00  0.00           O
ATOM   1140  CB  GLN   141     -14.831 -11.779   2.446  1.00  0.00           C
ATOM   1141  CG  GLN   141     -14.555 -12.442   3.796  1.00  0.00           C
ATOM   1142  CD  GLN   141     -15.906 -12.804   4.400  1.00  0.00           C
ATOM   1143  NE2 GLN   141     -15.930 -13.856   5.260  1.00  0.00           N
ATOM   1144  OE1 GLN   141     -16.916 -12.163   4.109  1.00  0.00           O
ATOM   1145  N   ILE   142     -14.594  -9.414   0.470  1.00  0.00           N
ATOM   1146  CA  ILE   142     -15.082  -8.847  -0.750  1.00  0.00           C
ATOM   1147  C   ILE   142     -13.924  -8.705  -1.687  1.00  0.00           C
ATOM   1148  O   ILE   142     -14.028  -9.032  -2.868  1.00  0.00           O
ATOM   1149  CB  ILE   142     -15.720  -7.510  -0.542  1.00  0.00           C
ATOM   1150  CG1 ILE   142     -16.932  -7.672   0.388  1.00  0.00           C
ATOM   1151  CG2 ILE   142     -16.071  -6.923  -1.917  1.00  0.00           C
ATOM   1152  CD1 ILE   142     -17.495  -6.351   0.892  1.00  0.00           C
ATOM   1153  N   THR   143     -12.777  -8.232  -1.172  1.00  0.00           N
ATOM   1154  CA  THR   143     -11.608  -8.050  -1.980  1.00  0.00           C
ATOM   1155  C   THR   143     -11.146  -9.381  -2.496  1.00  0.00           C
ATOM   1156  O   THR   143     -10.732  -9.497  -3.648  1.00  0.00           O
ATOM   1157  CB  THR   143     -10.470  -7.449  -1.212  1.00  0.00           C
ATOM   1158  CG2 THR   143      -9.255  -7.311  -2.145  1.00  0.00           C
ATOM   1159  OG1 THR   143     -10.845  -6.180  -0.699  1.00  0.00           O
ATOM   1160  N   GLN   144     -11.209 -10.430  -1.655  1.00  0.00           N
ATOM   1161  CA  GLN   144     -10.707 -11.718  -2.041  1.00  0.00           C
ATOM   1162  C   GLN   144     -11.475 -12.251  -3.216  1.00  0.00           C
ATOM   1163  O   GLN   144     -10.881 -12.762  -4.166  1.00  0.00           O
ATOM   1164  CB  GLN   144     -10.795 -12.750  -0.901  1.00  0.00           C
ATOM   1165  CG  GLN   144     -10.262 -14.133  -1.282  1.00  0.00           C
ATOM   1166  CD  GLN   144     -10.355 -15.033  -0.055  1.00  0.00           C
ATOM   1167  NE2 GLN   144     -10.123 -16.358  -0.257  1.00  0.00           N
ATOM   1168  OE1 GLN   144     -10.624 -14.573   1.054  1.00  0.00           O
ATOM   1169  N   ARG   145     -12.814 -12.125  -3.197  1.00  0.00           N
ATOM   1170  CA  ARG   145     -13.623 -12.653  -4.257  1.00  0.00           C
ATOM   1171  C   ARG   145     -13.274 -11.936  -5.520  1.00  0.00           C
ATOM   1172  O   ARG   145     -13.201 -12.539  -6.588  1.00  0.00           O
ATOM   1173  CB  ARG   145     -15.127 -12.451  -4.003  1.00  0.00           C
ATOM   1174  CG  ARG   145     -15.617 -13.162  -2.741  1.00  0.00           C
ATOM   1175  CD  ARG   145     -17.122 -13.049  -2.491  1.00  0.00           C
ATOM   1176  NE  ARG   145     -17.434 -11.625  -2.193  1.00  0.00           N
ATOM   1177  CZ  ARG   145     -18.642 -11.295  -1.647  1.00  0.00           C
ATOM   1178  NH1 ARG   145     -19.554 -12.271  -1.363  1.00  0.00           N
ATOM   1179  NH2 ARG   145     -18.933  -9.990  -1.376  1.00  0.00           N
ATOM   1180  N   LYS   146     -13.048 -10.615  -5.420  1.00  0.00           N
ATOM   1181  CA  LYS   146     -12.751  -9.819  -6.571  1.00  0.00           C
ATOM   1182  C   LYS   146     -11.473 -10.303  -7.182  1.00  0.00           C
ATOM   1183  O   LYS   146     -11.379 -10.466  -8.397  1.00  0.00           O
ATOM   1184  CB  LYS   146     -12.552  -8.335  -6.217  1.00  0.00           C
ATOM   1185  CG  LYS   146     -13.797  -7.675  -5.623  1.00  0.00           C
ATOM   1186  CD  LYS   146     -13.520  -6.316  -4.978  1.00  0.00           C
ATOM   1187  CE  LYS   146     -13.199  -5.213  -5.989  1.00  0.00           C
ATOM   1188  NZ  LYS   146     -13.107  -3.906  -5.304  1.00  0.00           N
ATOM   1189  N   TRP   147     -10.448 -10.541  -6.343  1.00  0.00           N
ATOM   1190  CA  TRP   147      -9.156 -10.961  -6.801  1.00  0.00           C
ATOM   1191  C   TRP   147      -9.218 -12.341  -7.376  1.00  0.00           C
ATOM   1192  O   TRP   147      -8.570 -12.629  -8.383  1.00  0.00           O
ATOM   1193  CB  TRP   147      -8.096 -10.921  -5.689  1.00  0.00           C
ATOM   1194  CG  TRP   147      -7.732  -9.507  -5.306  1.00  0.00           C
ATOM   1195  CD1 TRP   147      -8.168  -8.342  -5.868  1.00  0.00           C
ATOM   1196  CD2 TRP   147      -6.823  -9.133  -4.257  1.00  0.00           C
ATOM   1197  CE2 TRP   147      -6.757  -7.740  -4.246  1.00  0.00           C
ATOM   1198  CE3 TRP   147      -6.102  -9.887  -3.377  1.00  0.00           C
ATOM   1199  NE1 TRP   147      -7.585  -7.269  -5.241  1.00  0.00           N
ATOM   1200  CZ2 TRP   147      -5.964  -7.077  -3.353  1.00  0.00           C
ATOM   1201  CZ3 TRP   147      -5.307  -9.213  -2.475  1.00  0.00           C
ATOM   1202  CH2 TRP   147      -5.239  -7.835  -2.464  1.00  0.00           C
ATOM   1203  N   GLU   148      -9.988 -13.243  -6.740  1.00  0.00           N
ATOM   1204  CA  GLU   148     -10.068 -14.595  -7.207  1.00  0.00           C
ATOM   1205  C   GLU   148     -10.683 -14.601  -8.572  1.00  0.00           C
ATOM   1206  O   GLU   148     -10.217 -15.308  -9.463  1.00  0.00           O
ATOM   1207  CB  GLU   148     -10.915 -15.488  -6.282  1.00  0.00           C
ATOM   1208  CG  GLU   148     -10.269 -15.700  -4.908  1.00  0.00           C
ATOM   1209  CD  GLU   148     -11.181 -16.578  -4.065  1.00  0.00           C
ATOM   1210  OE1 GLU   148     -12.425 -16.400  -4.150  1.00  0.00           O
ATOM   1211  OE2 GLU   148     -10.644 -17.441  -3.319  1.00  0.00           O
ATOM   1212  N   ALA   149     -11.734 -13.788  -8.788  1.00  0.00           N
ATOM   1213  CA  ALA   149     -12.387 -13.784 -10.067  1.00  0.00           C
ATOM   1214  C   ALA   149     -11.394 -13.351 -11.103  1.00  0.00           C
ATOM   1215  O   ALA   149     -11.372 -13.879 -12.213  1.00  0.00           O
ATOM   1216  CB  ALA   149     -13.575 -12.808 -10.135  1.00  0.00           C
ATOM   1217  N   ALA   150     -10.576 -12.343 -10.743  1.00  0.00           N
ATOM   1218  CA  ALA   150      -9.534 -11.734 -11.528  1.00  0.00           C
ATOM   1219  C   ALA   150      -8.392 -12.689 -11.746  1.00  0.00           C
ATOM   1220  O   ALA   150      -7.674 -12.587 -12.738  1.00  0.00           O
ATOM   1221  CB  ALA   150      -8.974 -10.459 -10.876  1.00  0.00           C
ATOM   1222  N   ARG   151      -8.163 -13.631 -10.813  1.00  0.00           N
ATOM   1223  CA  ARG   151      -7.025 -14.501 -10.935  1.00  0.00           C
ATOM   1224  C   ARG   151      -5.781 -13.688 -10.763  1.00  0.00           C
ATOM   1225  O   ARG   151      -4.817 -13.829 -11.511  1.00  0.00           O
ATOM   1226  CB  ARG   151      -6.928 -15.216 -12.296  1.00  0.00           C
ATOM   1227  CG  ARG   151      -7.959 -16.331 -12.492  1.00  0.00           C
ATOM   1228  CD  ARG   151      -7.765 -17.115 -13.791  1.00  0.00           C
ATOM   1229  NE  ARG   151      -8.753 -18.231 -13.796  1.00  0.00           N
ATOM   1230  CZ  ARG   151      -8.424 -19.433 -13.239  1.00  0.00           C
ATOM   1231  NH1 ARG   151      -7.192 -19.613 -12.681  1.00  0.00           N
ATOM   1232  NH2 ARG   151      -9.327 -20.456 -13.240  1.00  0.00           N
ATOM   1233  N   VAL   152      -5.797 -12.803  -9.748  1.00  0.00           N
ATOM   1234  CA  VAL   152      -4.699 -11.952  -9.391  1.00  0.00           C
ATOM   1235  C   VAL   152      -3.554 -12.788  -8.898  1.00  0.00           C
ATOM   1236  O   VAL   152      -2.392 -12.492  -9.175  1.00  0.00           O
ATOM   1237  CB  VAL   152      -5.067 -10.996  -8.298  1.00  0.00           C
ATOM   1238  CG1 VAL   152      -3.807 -10.227  -7.868  1.00  0.00           C
ATOM   1239  CG2 VAL   152      -6.204 -10.093  -8.803  1.00  0.00           C
ATOM   1240  N   ALA   153      -3.857 -13.878  -8.168  1.00  0.00           N
ATOM   1241  CA  ALA   153      -2.839 -14.688  -7.559  1.00  0.00           C
ATOM   1242  C   ALA   153      -1.918 -15.200  -8.621  1.00  0.00           C
ATOM   1243  O   ALA   153      -0.708 -15.266  -8.405  1.00  0.00           O
ATOM   1244  CB  ALA   153      -3.413 -15.907  -6.815  1.00  0.00           C
ATOM   1245  N   GLU   154      -2.457 -15.577  -9.796  1.00  0.00           N
ATOM   1246  CA  GLU   154      -1.609 -16.093 -10.832  1.00  0.00           C
ATOM   1247  C   GLU   154      -0.628 -15.046 -11.262  1.00  0.00           C
ATOM   1248  O   GLU   154       0.540 -15.353 -11.489  1.00  0.00           O
ATOM   1249  CB  GLU   154      -2.350 -16.561 -12.100  1.00  0.00           C
ATOM   1250  CG  GLU   154      -2.988 -17.951 -11.993  1.00  0.00           C
ATOM   1251  CD  GLU   154      -4.387 -17.817 -11.418  1.00  0.00           C
ATOM   1252  OE1 GLU   154      -5.302 -17.422 -12.188  1.00  0.00           O
ATOM   1253  OE2 GLU   154      -4.565 -18.105 -10.205  1.00  0.00           O
ATOM   1254  N   GLN   155      -1.060 -13.781 -11.393  1.00  0.00           N
ATOM   1255  CA  GLN   155      -0.139 -12.775 -11.844  1.00  0.00           C
ATOM   1256  C   GLN   155       0.943 -12.605 -10.825  1.00  0.00           C
ATOM   1257  O   GLN   155       2.109 -12.435 -11.177  1.00  0.00           O
ATOM   1258  CB  GLN   155      -0.795 -11.405 -12.039  1.00  0.00           C
ATOM   1259  CG  GLN   155      -1.792 -11.375 -13.193  1.00  0.00           C
ATOM   1260  CD  GLN   155      -2.349  -9.966 -13.257  1.00  0.00           C
ATOM   1261  NE2 GLN   155      -1.932  -9.108 -12.288  1.00  0.00           N
ATOM   1262  OE1 GLN   155      -3.132  -9.636 -14.145  1.00  0.00           O
ATOM   1263  N   LEU   156       0.588 -12.633  -9.526  1.00  0.00           N
ATOM   1264  CA  LEU   156       1.595 -12.457  -8.515  1.00  0.00           C
ATOM   1265  C   LEU   156       2.570 -13.584  -8.549  1.00  0.00           C
ATOM   1266  O   LEU   156       3.770 -13.380  -8.378  1.00  0.00           O
ATOM   1267  CB  LEU   156       1.106 -12.450  -7.049  1.00  0.00           C
ATOM   1268  CG  LEU   156       0.435 -11.161  -6.546  1.00  0.00           C
ATOM   1269  CD1 LEU   156       1.338  -9.944  -6.799  1.00  0.00           C
ATOM   1270  CD2 LEU   156      -1.005 -11.004  -7.039  1.00  0.00           C
ATOM   1271  N   ARG   157       2.072 -14.811  -8.759  1.00  0.00           N
ATOM   1272  CA  ARG   157       2.913 -15.969  -8.715  1.00  0.00           C
ATOM   1273  C   ARG   157       3.984 -15.832  -9.746  1.00  0.00           C
ATOM   1274  O   ARG   157       5.155 -16.091  -9.470  1.00  0.00           O
ATOM   1275  CB  ARG   157       2.123 -17.246  -9.035  1.00  0.00           C
ATOM   1276  CG  ARG   157       2.963 -18.520  -9.098  1.00  0.00           C
ATOM   1277  CD  ARG   157       2.139 -19.747  -9.491  1.00  0.00           C
ATOM   1278  NE  ARG   157       3.083 -20.877  -9.713  1.00  0.00           N
ATOM   1279  CZ  ARG   157       2.720 -21.921 -10.512  1.00  0.00           C
ATOM   1280  NH1 ARG   157       1.484 -21.938 -11.092  1.00  0.00           N
ATOM   1281  NH2 ARG   157       3.596 -22.942 -10.743  1.00  0.00           N
ATOM   1282  N   THR   158       3.613 -15.396 -10.962  1.00  0.00           N
ATOM   1283  CA  THR   158       4.583 -15.298 -12.009  1.00  0.00           C
ATOM   1284  C   THR   158       5.621 -14.284 -11.637  1.00  0.00           C
ATOM   1285  O   THR   158       6.812 -14.509 -11.842  1.00  0.00           O
ATOM   1286  CB  THR   158       3.991 -14.921 -13.342  1.00  0.00           C
ATOM   1287  CG2 THR   158       3.497 -13.466 -13.305  1.00  0.00           C
ATOM   1288  OG1 THR   158       4.962 -15.083 -14.363  1.00  0.00           O
ATOM   1289  N   TYR   159       5.196 -13.137 -11.072  1.00  0.00           N
ATOM   1290  CA  TYR   159       6.108 -12.081 -10.721  1.00  0.00           C
ATOM   1291  C   TYR   159       7.054 -12.554  -9.661  1.00  0.00           C
ATOM   1292  O   TYR   159       8.271 -12.410  -9.783  1.00  0.00           O
ATOM   1293  CB  TYR   159       5.364 -10.856 -10.152  1.00  0.00           C
ATOM   1294  CG  TYR   159       6.359  -9.888  -9.606  1.00  0.00           C
ATOM   1295  CD1 TYR   159       6.935  -8.932 -10.410  1.00  0.00           C
ATOM   1296  CD2 TYR   159       6.711  -9.937  -8.276  1.00  0.00           C
ATOM   1297  CE1 TYR   159       7.852  -8.044  -9.895  1.00  0.00           C
ATOM   1298  CE2 TYR   159       7.626  -9.053  -7.756  1.00  0.00           C
ATOM   1299  CZ  TYR   159       8.199  -8.104  -8.567  1.00  0.00           C
ATOM   1300  OH  TYR   159       9.137  -7.196  -8.033  1.00  0.00           O
ATOM   1301  N   LEU   160       6.513 -13.164  -8.597  1.00  0.00           N
ATOM   1302  CA  LEU   160       7.318 -13.566  -7.480  1.00  0.00           C
ATOM   1303  C   LEU   160       8.289 -14.621  -7.900  1.00  0.00           C
ATOM   1304  O   LEU   160       9.439 -14.625  -7.464  1.00  0.00           O
ATOM   1305  CB  LEU   160       6.463 -14.121  -6.324  1.00  0.00           C
ATOM   1306  CG  LEU   160       5.528 -13.064  -5.698  1.00  0.00           C
ATOM   1307  CD1 LEU   160       4.692 -13.655  -4.549  1.00  0.00           C
ATOM   1308  CD2 LEU   160       6.314 -11.814  -5.266  1.00  0.00           C
ATOM   1309  N   GLU   161       7.829 -15.588  -8.711  1.00  0.00           N
ATOM   1310  CA  GLU   161       8.694 -16.641  -9.143  1.00  0.00           C
ATOM   1311  C   GLU   161       9.684 -16.180 -10.174  1.00  0.00           C
ATOM   1312  O   GLU   161      10.856 -16.538 -10.094  1.00  0.00           O
ATOM   1313  CB  GLU   161       7.907 -17.829  -9.723  1.00  0.00           C
ATOM   1314  CG  GLU   161       7.062 -18.531  -8.657  1.00  0.00           C
ATOM   1315  CD  GLU   161       6.312 -19.692  -9.293  1.00  0.00           C
ATOM   1316  OE1 GLU   161       6.163 -19.689 -10.544  1.00  0.00           O
ATOM   1317  OE2 GLU   161       5.879 -20.597  -8.530  1.00  0.00           O
ATOM   1318  N   GLY   162       9.229 -15.486 -11.242  1.00  0.00           N
ATOM   1319  CA  GLY   162      10.187 -15.112 -12.248  1.00  0.00           C
ATOM   1320  C   GLY   162      11.003 -13.863 -12.035  1.00  0.00           C
ATOM   1321  O   GLY   162      12.177 -13.913 -11.675  1.00  0.00           O
ATOM   1322  N   THR   163      10.336 -12.693 -12.170  1.00  0.00           N
ATOM   1323  CA  THR   163      11.008 -11.420 -12.251  1.00  0.00           C
ATOM   1324  C   THR   163      11.631 -11.034 -10.963  1.00  0.00           C
ATOM   1325  O   THR   163      12.765 -10.560 -10.920  1.00  0.00           O
ATOM   1326  CB  THR   163      10.107 -10.295 -12.649  1.00  0.00           C
ATOM   1327  CG2 THR   163       9.558 -10.557 -14.056  1.00  0.00           C
ATOM   1328  OG1 THR   163       9.047 -10.179 -11.717  1.00  0.00           O
ATOM   1329  N   CYS   164      10.896 -11.240  -9.871  1.00  0.00           N
ATOM   1330  CA  CYS   164      11.342 -10.805  -8.590  1.00  0.00           C
ATOM   1331  C   CYS   164      12.645 -11.464  -8.251  1.00  0.00           C
ATOM   1332  O   CYS   164      13.573 -10.809  -7.779  1.00  0.00           O
ATOM   1333  CB  CYS   164      10.277 -11.124  -7.541  1.00  0.00           C
ATOM   1334  SG  CYS   164      10.872 -11.063  -5.843  1.00  0.00           S
ATOM   1335  N   VAL   165      12.753 -12.779  -8.498  1.00  0.00           N
ATOM   1336  CA  VAL   165      13.941 -13.518  -8.181  1.00  0.00           C
ATOM   1337  C   VAL   165      15.053 -13.078  -9.093  1.00  0.00           C
ATOM   1338  O   VAL   165      16.203 -12.950  -8.676  1.00  0.00           O
ATOM   1339  CB  VAL   165      13.750 -14.991  -8.376  1.00  0.00           C
ATOM   1340  CG1 VAL   165      15.056 -15.710  -8.021  1.00  0.00           C
ATOM   1341  CG2 VAL   165      12.532 -15.440  -7.563  1.00  0.00           C
ATOM   1342  N   GLU   166      14.727 -12.840 -10.380  1.00  0.00           N
ATOM   1343  CA  GLU   166      15.715 -12.507 -11.366  1.00  0.00           C
ATOM   1344  C   GLU   166      16.372 -11.217 -10.999  1.00  0.00           C
ATOM   1345  O   GLU   166      17.596 -11.116 -11.022  1.00  0.00           O
ATOM   1346  CB  GLU   166      15.095 -12.337 -12.760  1.00  0.00           C
ATOM   1347  CG  GLU   166      16.119 -12.125 -13.867  1.00  0.00           C
ATOM   1348  CD  GLU   166      16.708 -13.477 -14.245  1.00  0.00           C
ATOM   1349  OE1 GLU   166      17.503 -14.026 -13.435  1.00  0.00           O
ATOM   1350  OE2 GLU   166      16.366 -13.980 -15.348  1.00  0.00           O
ATOM   1351  N   TRP   167      15.574 -10.193 -10.639  1.00  0.00           N
ATOM   1352  CA  TRP   167      16.128  -8.915 -10.306  1.00  0.00           C
ATOM   1353  C   TRP   167      16.924  -9.006  -9.043  1.00  0.00           C
ATOM   1354  O   TRP   167      17.977  -8.384  -8.916  1.00  0.00           O
ATOM   1355  CB  TRP   167      15.081  -7.800 -10.145  1.00  0.00           C
ATOM   1356  CG  TRP   167      14.519  -7.318 -11.460  1.00  0.00           C
ATOM   1357  CD1 TRP   167      13.353  -7.643 -12.094  1.00  0.00           C
ATOM   1358  CD2 TRP   167      15.199  -6.383 -12.313  1.00  0.00           C
ATOM   1359  CE2 TRP   167      14.393  -6.185 -13.434  1.00  0.00           C
ATOM   1360  CE3 TRP   167      16.399  -5.745 -12.174  1.00  0.00           C
ATOM   1361  NE1 TRP   167      13.262  -6.961 -13.285  1.00  0.00           N
ATOM   1362  CZ2 TRP   167      14.776  -5.342 -14.437  1.00  0.00           C
ATOM   1363  CZ3 TRP   167      16.781  -4.892 -13.187  1.00  0.00           C
ATOM   1364  CH2 TRP   167      15.985  -4.695 -14.297  1.00  0.00           C
ATOM   1365  N   LEU   168      16.440  -9.790  -8.068  1.00  0.00           N
ATOM   1366  CA  LEU   168      17.109  -9.899  -6.805  1.00  0.00           C
ATOM   1367  C   LEU   168      18.486 -10.445  -7.048  1.00  0.00           C
ATOM   1368  O   LEU   168      19.467  -9.949  -6.498  1.00  0.00           O
ATOM   1369  CB  LEU   168      16.367 -10.854  -5.848  1.00  0.00           C
ATOM   1370  CG  LEU   168      17.026 -11.032  -4.466  1.00  0.00           C
ATOM   1371  CD1 LEU   168      17.116  -9.697  -3.705  1.00  0.00           C
ATOM   1372  CD2 LEU   168      16.310 -12.122  -3.652  1.00  0.00           C
ATOM   1373  N   ARG   169      18.597 -11.474  -7.907  1.00  0.00           N
ATOM   1374  CA  ARG   169      19.867 -12.078  -8.187  1.00  0.00           C
ATOM   1375  C   ARG   169      20.739 -11.049  -8.826  1.00  0.00           C
ATOM   1376  O   ARG   169      21.929 -10.961  -8.532  1.00  0.00           O
ATOM   1377  CB  ARG   169      19.788 -13.225  -9.201  1.00  0.00           C
ATOM   1378  CG  ARG   169      19.042 -14.469  -8.724  1.00  0.00           C
ATOM   1379  CD  ARG   169      18.975 -15.545  -9.808  1.00  0.00           C
ATOM   1380  NE  ARG   169      18.186 -16.693  -9.285  1.00  0.00           N
ATOM   1381  CZ  ARG   169      17.198 -17.224 -10.062  1.00  0.00           C
ATOM   1382  NH1 ARG   169      16.910 -16.657 -11.270  1.00  0.00           N
ATOM   1383  NH2 ARG   169      16.490 -18.308  -9.634  1.00  0.00           N
ATOM   1384  N   ARG   170      20.159 -10.249  -9.738  1.00  0.00           N
ATOM   1385  CA  ARG   170      20.911  -9.268 -10.461  1.00  0.00           C
ATOM   1386  C   ARG   170      21.444  -8.250  -9.504  1.00  0.00           C
ATOM   1387  O   ARG   170      22.612  -7.872  -9.585  1.00  0.00           O
ATOM   1388  CB  ARG   170      20.062  -8.524 -11.509  1.00  0.00           C
ATOM   1389  CG  ARG   170      20.840  -7.465 -12.294  1.00  0.00           C
ATOM   1390  CD  ARG   170      19.986  -6.726 -13.328  1.00  0.00           C
ATOM   1391  NE  ARG   170      20.827  -5.641 -13.908  1.00  0.00           N
ATOM   1392  CZ  ARG   170      20.769  -5.363 -15.243  1.00  0.00           C
ATOM   1393  NH1 ARG   170      19.971  -6.106 -16.064  1.00  0.00           N
ATOM   1394  NH2 ARG   170      21.516  -4.344 -15.757  1.00  0.00           N
ATOM   1395  N   TYR   171      20.602  -7.791  -8.560  1.00  0.00           N
ATOM   1396  CA  TYR   171      21.016  -6.773  -7.638  1.00  0.00           C
ATOM   1397  C   TYR   171      22.120  -7.312  -6.787  1.00  0.00           C
ATOM   1398  O   TYR   171      23.091  -6.617  -6.494  1.00  0.00           O
ATOM   1399  CB  TYR   171      19.910  -6.286  -6.681  1.00  0.00           C
ATOM   1400  CG  TYR   171      18.836  -5.621  -7.470  1.00  0.00           C
ATOM   1401  CD1 TYR   171      19.130  -4.563  -8.297  1.00  0.00           C
ATOM   1402  CD2 TYR   171      17.526  -6.022  -7.341  1.00  0.00           C
ATOM   1403  CE1 TYR   171      18.141  -3.935  -9.015  1.00  0.00           C
ATOM   1404  CE2 TYR   171      16.531  -5.400  -8.056  1.00  0.00           C
ATOM   1405  CZ  TYR   171      16.839  -4.356  -8.897  1.00  0.00           C
ATOM   1406  OH  TYR   171      15.820  -3.715  -9.631  1.00  0.00           O
ATOM   1407  N   LEU   172      21.998  -8.584  -6.368  1.00  0.00           N
ATOM   1408  CA  LEU   172      22.967  -9.173  -5.492  1.00  0.00           C
ATOM   1409  C   LEU   172      24.304  -9.159  -6.160  1.00  0.00           C
ATOM   1410  O   LEU   172      25.317  -8.920  -5.508  1.00  0.00           O
ATOM   1411  CB  LEU   172      22.648 -10.637  -5.134  1.00  0.00           C
ATOM   1412  CG  LEU   172      21.401 -10.814  -4.246  1.00  0.00           C
ATOM   1413  CD1 LEU   172      21.151 -12.299  -3.932  1.00  0.00           C
ATOM   1414  CD2 LEU   172      21.499  -9.956  -2.973  1.00  0.00           C
ATOM   1415  N   GLU   173      24.351  -9.453  -7.473  1.00  0.00           N
ATOM   1416  CA  GLU   173      25.610  -9.496  -8.165  1.00  0.00           C
ATOM   1417  C   GLU   173      26.224  -8.126  -8.285  1.00  0.00           C
ATOM   1418  O   GLU   173      27.408  -7.952  -8.002  1.00  0.00           O
ATOM   1419  CB  GLU   173      25.496 -10.078  -9.582  1.00  0.00           C
ATOM   1420  CG  GLU   173      26.858 -10.300 -10.240  1.00  0.00           C
ATOM   1421  CD  GLU   173      27.560 -11.423  -9.485  1.00  0.00           C
ATOM   1422  OE1 GLU   173      26.857 -12.194  -8.778  1.00  0.00           O
ATOM   1423  OE2 GLU   173      28.810 -11.526  -9.606  1.00  0.00           O
ATOM   1424  N   ASN   174      25.435  -7.109  -8.690  1.00  0.00           N
ATOM   1425  CA  ASN   174      25.955  -5.783  -8.915  1.00  0.00           C
ATOM   1426  C   ASN   174      26.437  -5.180  -7.623  1.00  0.00           C
ATOM   1427  O   ASN   174      27.446  -4.479  -7.586  1.00  0.00           O
ATOM   1428  CB  ASN   174      24.897  -4.827  -9.493  1.00  0.00           C
ATOM   1429  CG  ASN   174      24.532  -5.308 -10.891  1.00  0.00           C
ATOM   1430  ND2 ASN   174      23.410  -4.766 -11.440  1.00  0.00           N
ATOM   1431  OD1 ASN   174      25.226  -6.134 -11.482  1.00  0.00           O
ATOM   1432  N   GLY   175      25.646  -5.397  -6.560  1.00  0.00           N
ATOM   1433  CA  GLY   175      25.736  -4.995  -5.180  1.00  0.00           C
ATOM   1434  C   GLY   175      26.727  -5.781  -4.369  1.00  0.00           C
ATOM   1435  O   GLY   175      26.918  -5.491  -3.190  1.00  0.00           O
ATOM   1436  N   LYS   176      27.332  -6.826  -4.951  1.00  0.00           N
ATOM   1437  CA  LYS   176      28.043  -7.882  -4.282  1.00  0.00           C
ATOM   1438  C   LYS   176      28.954  -7.396  -3.189  1.00  0.00           C
ATOM   1439  O   LYS   176      28.997  -8.023  -2.130  1.00  0.00           O
ATOM   1440  CB  LYS   176      28.900  -8.654  -5.301  1.00  0.00           C
ATOM   1441  CG  LYS   176      29.257 -10.094  -4.938  1.00  0.00           C
ATOM   1442  CD  LYS   176      29.791 -10.872  -6.145  1.00  0.00           C
ATOM   1443  CE  LYS   176      29.803 -12.391  -5.963  1.00  0.00           C
ATOM   1444  NZ  LYS   176      30.829 -12.778  -4.972  1.00  0.00           N
ATOM   1445  N   GLU   177      29.703  -6.292  -3.371  1.00  0.00           N
ATOM   1446  CA  GLU   177      30.614  -5.914  -2.324  1.00  0.00           C
ATOM   1447  C   GLU   177      29.876  -5.682  -1.038  1.00  0.00           C
ATOM   1448  O   GLU   177      30.275  -6.209  -0.003  1.00  0.00           O
ATOM   1449  CB  GLU   177      31.366  -4.602  -2.599  1.00  0.00           C
ATOM   1450  CG  GLU   177      32.449  -4.691  -3.674  1.00  0.00           C
ATOM   1451  CD  GLU   177      33.189  -3.361  -3.652  1.00  0.00           C
ATOM   1452  OE1 GLU   177      32.633  -2.391  -3.072  1.00  0.00           O
ATOM   1453  OE2 GLU   177      34.320  -3.299  -4.204  1.00  0.00           O
ATOM   1454  N   THR   178      28.831  -4.830  -1.057  1.00  0.00           N
ATOM   1455  CA  THR   178      28.065  -4.532   0.126  1.00  0.00           C
ATOM   1456  C   THR   178      27.023  -5.561   0.485  1.00  0.00           C
ATOM   1457  O   THR   178      26.977  -6.044   1.613  1.00  0.00           O
ATOM   1458  CB  THR   178      27.356  -3.216   0.029  1.00  0.00           C
ATOM   1459  CG2 THR   178      28.414  -2.121  -0.188  1.00  0.00           C
ATOM   1460  OG1 THR   178      26.433  -3.229  -1.050  1.00  0.00           O
ATOM   1461  N   LEU   179      26.167  -5.949  -0.484  1.00  0.00           N
ATOM   1462  CA  LEU   179      25.024  -6.775  -0.180  1.00  0.00           C
ATOM   1463  C   LEU   179      25.465  -8.101   0.348  1.00  0.00           C
ATOM   1464  O   LEU   179      24.860  -8.647   1.267  1.00  0.00           O
ATOM   1465  CB  LEU   179      24.125  -7.026  -1.405  1.00  0.00           C
ATOM   1466  CG  LEU   179      23.499  -5.739  -1.977  1.00  0.00           C
ATOM   1467  CD1 LEU   179      22.579  -6.044  -3.171  1.00  0.00           C
ATOM   1468  CD2 LEU   179      22.805  -4.917  -0.878  1.00  0.00           C
ATOM   1469  N   GLN   180      26.515  -8.658  -0.266  1.00  0.00           N
ATOM   1470  CA  GLN   180      27.108  -9.927   0.039  1.00  0.00           C
ATOM   1471  C   GLN   180      27.922  -9.907   1.296  1.00  0.00           C
ATOM   1472  O   GLN   180      28.217 -10.972   1.827  1.00  0.00           O
ATOM   1473  CB  GLN   180      28.016 -10.433  -1.090  1.00  0.00           C
ATOM   1474  CG  GLN   180      27.251 -10.767  -2.372  1.00  0.00           C
ATOM   1475  CD  GLN   180      26.669 -12.164  -2.227  1.00  0.00           C
ATOM   1476  NE2 GLN   180      26.106 -12.703  -3.342  1.00  0.00           N
ATOM   1477  OE1 GLN   180      26.722 -12.761  -1.155  1.00  0.00           O
ATOM   1478  N   ARG   181      28.393  -8.730   1.755  1.00  0.00           N
ATOM   1479  CA  ARG   181      29.320  -8.676   2.853  1.00  0.00           C
ATOM   1480  C   ARG   181      28.637  -8.421   4.162  1.00  0.00           C
ATOM   1481  O   ARG   181      27.817  -7.514   4.296  1.00  0.00           O
ATOM   1482  CB  ARG   181      30.374  -7.574   2.651  1.00  0.00           C
ATOM   1483  CG  ARG   181      31.269  -7.317   3.863  1.00  0.00           C
ATOM   1484  CD  ARG   181      32.310  -6.224   3.610  1.00  0.00           C
ATOM   1485  NE  ARG   181      31.716  -5.247   2.652  1.00  0.00           N
ATOM   1486  CZ  ARG   181      31.026  -4.151   3.075  1.00  0.00           C
ATOM   1487  NH1 ARG   181      30.845  -3.915   4.406  1.00  0.00           N
ATOM   1488  NH2 ARG   181      30.529  -3.270   2.161  1.00  0.00           N
ATOM   1489  N   ALA   182      28.987  -9.235   5.182  1.00  0.00           N
ATOM   1490  CA  ALA   182      28.456  -9.038   6.497  1.00  0.00           C
ATOM   1491  C   ALA   182      29.542  -8.384   7.286  1.00  0.00           C
ATOM   1492  O   ALA   182      30.701  -8.788   7.213  1.00  0.00           O
ATOM   1493  CB  ALA   182      28.089 -10.344   7.220  1.00  0.00           C
ATOM   1494  N   ASP   183      29.192  -7.328   8.046  1.00  0.00           N
ATOM   1495  CA  ASP   183      30.171  -6.636   8.831  1.00  0.00           C
ATOM   1496  C   ASP   183      29.888  -6.987  10.258  1.00  0.00           C
ATOM   1497  O   ASP   183      28.799  -6.718  10.764  1.00  0.00           O
ATOM   1498  CB  ASP   183      30.060  -5.107   8.716  1.00  0.00           C
ATOM   1499  CG  ASP   183      30.356  -4.711   7.280  1.00  0.00           C
ATOM   1500  OD1 ASP   183      31.248  -5.352   6.661  1.00  0.00           O
ATOM   1501  OD2 ASP   183      29.685  -3.766   6.786  1.00  0.00           O
ATOM   1502  N   PRO   184      30.839  -7.584  10.923  1.00  0.00           N
ATOM   1503  CA  PRO   184      30.682  -7.988  12.293  1.00  0.00           C
ATOM   1504  C   PRO   184      30.630  -6.795  13.189  1.00  0.00           C
ATOM   1505  O   PRO   184      31.161  -5.744  12.831  1.00  0.00           O
ATOM   1506  CB  PRO   184      31.851  -8.932  12.587  1.00  0.00           C
ATOM   1507  CG  PRO   184      32.856  -8.673  11.446  1.00  0.00           C
ATOM   1508  CD  PRO   184      31.970  -8.223  10.275  1.00  0.00           C
ATOM   1509  N   PRO   185      29.985  -6.925  14.314  1.00  0.00           N
ATOM   1510  CA  PRO   185      29.873  -5.830  15.234  1.00  0.00           C
ATOM   1511  C   PRO   185      31.136  -5.617  15.999  1.00  0.00           C
ATOM   1512  O   PRO   185      31.863  -6.576  16.248  1.00  0.00           O
ATOM   1513  CB  PRO   185      28.680  -6.160  16.133  1.00  0.00           C
ATOM   1514  CG  PRO   185      28.439  -7.666  15.923  1.00  0.00           C
ATOM   1515  CD  PRO   185      28.934  -7.911  14.492  1.00  0.00           C
ATOM   1516  N   LYS   186      31.414  -4.358  16.373  1.00  0.00           N
ATOM   1517  CA  LYS   186      32.533  -4.076  17.216  1.00  0.00           C
ATOM   1518  C   LYS   186      31.923  -3.991  18.576  1.00  0.00           C
ATOM   1519  O   LYS   186      30.949  -3.266  18.776  1.00  0.00           O
ATOM   1520  CB  LYS   186      33.225  -2.754  16.854  1.00  0.00           C
ATOM   1521  CG  LYS   186      32.234  -1.627  16.569  1.00  0.00           C
ATOM   1522  CD  LYS   186      32.908  -0.294  16.244  1.00  0.00           C
ATOM   1523  CE  LYS   186      31.940   0.755  15.695  1.00  0.00           C
ATOM   1524  NZ  LYS   186      32.699   1.898  15.145  1.00  0.00           N
ATOM   1525  N   THR   187      32.464  -4.747  19.552  1.00  0.00           N
ATOM   1526  CA  THR   187      31.781  -4.793  20.815  1.00  0.00           C
ATOM   1527  C   THR   187      32.669  -4.384  21.950  1.00  0.00           C
ATOM   1528  O   THR   187      33.890  -4.525  21.900  1.00  0.00           O
ATOM   1529  CB  THR   187      31.246  -6.165  21.135  1.00  0.00           C
ATOM   1530  CG2 THR   187      30.277  -6.593  20.020  1.00  0.00           C
ATOM   1531  OG1 THR   187      32.312  -7.099  21.233  1.00  0.00           O
ATOM   1532  N   HIS   188      32.041  -3.825  23.010  1.00  0.00           N
ATOM   1533  CA  HIS   188      32.745  -3.438  24.203  1.00  0.00           C
ATOM   1534  C   HIS   188      31.731  -3.256  25.295  1.00  0.00           C
ATOM   1535  O   HIS   188      30.543  -3.080  25.027  1.00  0.00           O
ATOM   1536  CB  HIS   188      33.539  -2.121  24.063  1.00  0.00           C
ATOM   1537  CG  HIS   188      32.693  -0.900  23.841  1.00  0.00           C
ATOM   1538  CD2 HIS   188      32.371   0.103  24.705  1.00  0.00           C
ATOM   1539  ND1 HIS   188      32.089  -0.574  22.648  1.00  0.00           N
ATOM   1540  CE1 HIS   188      31.436   0.599  22.845  1.00  0.00           C
ATOM   1541  NE2 HIS   188      31.579   1.049  24.079  1.00  0.00           N
ATOM   1542  N   VAL   189      32.177  -3.313  26.570  1.00  0.00           N
ATOM   1543  CA  VAL   189      31.271  -3.140  27.673  1.00  0.00           C
ATOM   1544  C   VAL   189      31.666  -1.896  28.416  1.00  0.00           C
ATOM   1545  O   VAL   189      32.843  -1.668  28.688  1.00  0.00           O
ATOM   1546  CB  VAL   189      31.291  -4.275  28.659  1.00  0.00           C
ATOM   1547  CG1 VAL   189      30.379  -3.911  29.842  1.00  0.00           C
ATOM   1548  CG2 VAL   189      30.878  -5.570  27.935  1.00  0.00           C
ATOM   1549  N   THR   190      30.668  -1.060  28.778  1.00  0.00           N
ATOM   1550  CA  THR   190      30.927   0.168  29.482  1.00  0.00           C
ATOM   1551  C   THR   190      30.357   0.034  30.857  1.00  0.00           C
ATOM   1552  O   THR   190      29.471  -0.786  31.093  1.00  0.00           O
ATOM   1553  CB  THR   190      30.271   1.366  28.860  1.00  0.00           C
ATOM   1554  CG2 THR   190      30.801   1.532  27.426  1.00  0.00           C
ATOM   1555  OG1 THR   190      28.860   1.204  28.852  1.00  0.00           O
ATOM   1556  N   HIS   191      30.874   0.839  31.809  1.00  0.00           N
ATOM   1557  CA  HIS   191      30.434   0.747  33.171  1.00  0.00           C
ATOM   1558  C   HIS   191      30.068   2.121  33.639  1.00  0.00           C
ATOM   1559  O   HIS   191      30.834   3.068  33.464  1.00  0.00           O
ATOM   1560  CB  HIS   191      31.535   0.202  34.101  1.00  0.00           C
ATOM   1561  CG  HIS   191      31.096  -0.057  35.514  1.00  0.00           C
ATOM   1562  CD2 HIS   191      30.555  -1.173  36.073  1.00  0.00           C
ATOM   1563  ND1 HIS   191      31.194   0.864  36.535  1.00  0.00           N
ATOM   1564  CE1 HIS   191      30.711   0.262  37.652  1.00  0.00           C
ATOM   1565  NE2 HIS   191      30.312  -0.974  37.422  1.00  0.00           N
ATOM   1566  N   HIS   192      28.866   2.263  34.236  1.00  0.00           N
ATOM   1567  CA  HIS   192      28.449   3.553  34.709  1.00  0.00           C
ATOM   1568  C   HIS   192      27.862   3.370  36.079  1.00  0.00           C
ATOM   1569  O   HIS   192      26.822   2.733  36.239  1.00  0.00           O
ATOM   1570  CB  HIS   192      27.367   4.176  33.810  1.00  0.00           C
ATOM   1571  CG  HIS   192      27.799   4.230  32.371  1.00  0.00           C
ATOM   1572  CD2 HIS   192      27.525   3.369  31.352  1.00  0.00           C
ATOM   1573  ND1 HIS   192      28.607   5.205  31.830  1.00  0.00           N
ATOM   1574  CE1 HIS   192      28.783   4.888  30.522  1.00  0.00           C
ATOM   1575  NE2 HIS   192      28.145   3.782  30.185  1.00  0.00           N
ATOM   1576  N   PRO   193      28.509   3.906  37.082  1.00  0.00           N
ATOM   1577  CA  PRO   193      27.998   3.742  38.419  1.00  0.00           C
ATOM   1578  C   PRO   193      26.743   4.512  38.679  1.00  0.00           C
ATOM   1579  O   PRO   193      26.720   5.714  38.421  1.00  0.00           O
ATOM   1580  CB  PRO   193      29.150   4.101  39.355  1.00  0.00           C
ATOM   1581  CG  PRO   193      30.403   3.765  38.525  1.00  0.00           C
ATOM   1582  CD  PRO   193      29.963   3.967  37.065  1.00  0.00           C
ATOM   1583  N   ILE   194      25.672   3.827  39.130  1.00  0.00           N
ATOM   1584  CA  ILE   194      24.439   4.442  39.529  1.00  0.00           C
ATOM   1585  C   ILE   194      24.575   5.016  40.905  1.00  0.00           C
ATOM   1586  O   ILE   194      24.202   6.159  41.155  1.00  0.00           O
ATOM   1587  CB  ILE   194      23.306   3.462  39.532  1.00  0.00           C
ATOM   1588  CG1 ILE   194      23.110   2.910  38.108  1.00  0.00           C
ATOM   1589  CG2 ILE   194      22.059   4.154  40.107  1.00  0.00           C
ATOM   1590  CD1 ILE   194      22.189   1.693  38.036  1.00  0.00           C
ATOM   1591  N   SER   195      25.126   4.217  41.842  1.00  0.00           N
ATOM   1592  CA  SER   195      25.233   4.646  43.204  1.00  0.00           C
ATOM   1593  C   SER   195      26.266   3.803  43.871  1.00  0.00           C
ATOM   1594  O   SER   195      27.072   3.143  43.220  1.00  0.00           O
ATOM   1595  CB  SER   195      23.931   4.500  44.014  1.00  0.00           C
ATOM   1596  OG  SER   195      23.610   3.129  44.192  1.00  0.00           O
ATOM   1597  N   ASP   196      26.291   3.847  45.213  1.00  0.00           N
ATOM   1598  CA  ASP   196      27.249   3.098  45.968  1.00  0.00           C
ATOM   1599  C   ASP   196      26.989   1.636  45.772  1.00  0.00           C
ATOM   1600  O   ASP   196      27.923   0.845  45.642  1.00  0.00           O
ATOM   1601  CB  ASP   196      27.120   3.373  47.474  1.00  0.00           C
ATOM   1602  CG  ASP   196      27.451   4.838  47.719  1.00  0.00           C
ATOM   1603  OD1 ASP   196      28.622   5.237  47.485  1.00  0.00           O
ATOM   1604  OD2 ASP   196      26.527   5.577  48.152  1.00  0.00           O
ATOM   1605  N   HIS   197      25.700   1.248  45.802  1.00  0.00           N
ATOM   1606  CA  HIS   197      25.278  -0.120  45.711  1.00  0.00           C
ATOM   1607  C   HIS   197      25.368  -0.709  44.334  1.00  0.00           C
ATOM   1608  O   HIS   197      25.742  -1.871  44.194  1.00  0.00           O
ATOM   1609  CB  HIS   197      23.835  -0.333  46.191  1.00  0.00           C
ATOM   1610  CG  HIS   197      23.505  -1.788  46.331  1.00  0.00           C
ATOM   1611  CD2 HIS   197      23.492  -2.579  47.439  1.00  0.00           C
ATOM   1612  ND1 HIS   197      23.161  -2.606  45.280  1.00  0.00           N
ATOM   1613  CE1 HIS   197      22.958  -3.845  45.798  1.00  0.00           C
ATOM   1614  NE2 HIS   197      23.148  -3.876  47.105  1.00  0.00           N
ATOM   1615  N   GLU   198      25.025   0.049  43.275  1.00  0.00           N
ATOM   1616  CA  GLU   198      24.901  -0.608  42.002  1.00  0.00           C
ATOM   1617  C   GLU   198      25.522   0.190  40.897  1.00  0.00           C
ATOM   1618  O   GLU   198      25.880   1.354  41.070  1.00  0.00           O
ATOM   1619  CB  GLU   198      23.430  -0.862  41.655  1.00  0.00           C
ATOM   1620  CG  GLU   198      22.587   0.407  41.786  1.00  0.00           C
ATOM   1621  CD  GLU   198      21.143   0.056  41.478  1.00  0.00           C
ATOM   1622  OE1 GLU   198      20.670  -1.003  41.967  1.00  0.00           O
ATOM   1623  OE2 GLU   198      20.494   0.847  40.744  1.00  0.00           O
ATOM   1624  N   ALA   199      25.689  -0.460  39.720  1.00  0.00           N
ATOM   1625  CA  ALA   199      26.278   0.160  38.569  1.00  0.00           C
ATOM   1626  C   ALA   199      25.651  -0.444  37.345  1.00  0.00           C
ATOM   1627  O   ALA   199      25.073  -1.530  37.402  1.00  0.00           O
ATOM   1628  CB  ALA   199      27.791  -0.084  38.466  1.00  0.00           C
ATOM   1629  N   THR   200      25.750   0.256  36.193  1.00  0.00           N
ATOM   1630  CA  THR   200      25.145  -0.225  34.984  1.00  0.00           C
ATOM   1631  C   THR   200      26.217  -0.729  34.068  1.00  0.00           C
ATOM   1632  O   THR   200      27.218  -0.057  33.826  1.00  0.00           O
ATOM   1633  CB  THR   200      24.404   0.842  34.228  1.00  0.00           C
ATOM   1634  CG2 THR   200      23.821   0.234  32.942  1.00  0.00           C
ATOM   1635  OG1 THR   200      23.366   1.383  35.034  1.00  0.00           O
ATOM   1636  N   LEU   201      26.028  -1.957  33.548  1.00  0.00           N
ATOM   1637  CA  LEU   201      26.944  -2.526  32.603  1.00  0.00           C
ATOM   1638  C   LEU   201      26.234  -2.478  31.292  1.00  0.00           C
ATOM   1639  O   LEU   201      25.114  -2.971  31.169  1.00  0.00           O
ATOM   1640  CB  LEU   201      27.247  -4.005  32.874  1.00  0.00           C
ATOM   1641  CG  LEU   201      28.028  -4.261  34.172  1.00  0.00           C
ATOM   1642  CD1 LEU   201      28.286  -5.763  34.365  1.00  0.00           C
ATOM   1643  CD2 LEU   201      29.324  -3.438  34.215  1.00  0.00           C
ATOM   1644  N   ARG   202      26.853  -1.864  30.270  1.00  0.00           N
ATOM   1645  CA  ARG   202      26.157  -1.813  29.019  1.00  0.00           C
ATOM   1646  C   ARG   202      27.021  -2.421  27.959  1.00  0.00           C
ATOM   1647  O   ARG   202      28.159  -1.995  27.762  1.00  0.00           O
ATOM   1648  CB  ARG   202      25.770  -0.381  28.601  1.00  0.00           C
ATOM   1649  CG  ARG   202      25.032  -0.316  27.264  1.00  0.00           C
ATOM   1650  CD  ARG   202      24.180   0.942  27.063  1.00  0.00           C
ATOM   1651  NE  ARG   202      24.843   2.073  27.764  1.00  0.00           N
ATOM   1652  CZ  ARG   202      24.250   2.652  28.848  1.00  0.00           C
ATOM   1653  NH1 ARG   202      23.025   2.223  29.270  1.00  0.00           N
ATOM   1654  NH2 ARG   202      24.880   3.668  29.507  1.00  0.00           N
ATOM   1655  N   CYS   203      26.505  -3.452  27.249  1.00  0.00           N
ATOM   1656  CA  CYS   203      27.322  -4.003  26.206  1.00  0.00           C
ATOM   1657  C   CYS   203      26.859  -3.442  24.903  1.00  0.00           C
ATOM   1658  O   CYS   203      25.662  -3.369  24.619  1.00  0.00           O
ATOM   1659  CB  CYS   203      27.464  -5.553  26.150  1.00  0.00           C
ATOM   1660  SG  CYS   203      25.950  -6.521  25.901  1.00  0.00           S
ATOM   1661  N   TRP   204      27.831  -3.010  24.075  1.00  0.00           N
ATOM   1662  CA  TRP   204      27.521  -2.310  22.864  1.00  0.00           C
ATOM   1663  C   TRP   204      27.922  -3.123  21.674  1.00  0.00           C
ATOM   1664  O   TRP   204      28.862  -3.914  21.719  1.00  0.00           O
ATOM   1665  CB  TRP   204      28.285  -0.978  22.732  1.00  0.00           C
ATOM   1666  CG  TRP   204      27.947   0.071  23.768  1.00  0.00           C
ATOM   1667  CD1 TRP   204      28.334   0.146  25.074  1.00  0.00           C
ATOM   1668  CD2 TRP   204      27.152   1.240  23.513  1.00  0.00           C
ATOM   1669  CE2 TRP   204      27.096   1.967  24.701  1.00  0.00           C
ATOM   1670  CE3 TRP   204      26.525   1.673  22.381  1.00  0.00           C
ATOM   1671  NE1 TRP   204      27.822   1.283  25.652  1.00  0.00           N
ATOM   1672  CZ2 TRP   204      26.409   3.145  24.775  1.00  0.00           C
ATOM   1673  CZ3 TRP   204      25.831   2.860  22.460  1.00  0.00           C
ATOM   1674  CH2 TRP   204      25.773   3.582  23.635  1.00  0.00           C
ATOM   1675  N   ALA   205      27.162  -2.949  20.575  1.00  0.00           N
ATOM   1676  CA  ALA   205      27.474  -3.545  19.310  1.00  0.00           C
ATOM   1677  C   ALA   205      27.375  -2.422  18.326  1.00  0.00           C
ATOM   1678  O   ALA   205      26.360  -1.725  18.281  1.00  0.00           O
ATOM   1679  CB  ALA   205      26.470  -4.626  18.880  1.00  0.00           C
ATOM   1680  N   LEU   206      28.429  -2.209  17.508  1.00  0.00           N
ATOM   1681  CA  LEU   206      28.401  -1.092  16.602  1.00  0.00           C
ATOM   1682  C   LEU   206      28.958  -1.507  15.272  1.00  0.00           C
ATOM   1683  O   LEU   206      29.759  -2.437  15.178  1.00  0.00           O
ATOM   1684  CB  LEU   206      29.290   0.080  17.066  1.00  0.00           C
ATOM   1685  CG  LEU   206      28.889   0.704  18.415  1.00  0.00           C
ATOM   1686  CD1 LEU   206      29.828   1.858  18.789  1.00  0.00           C
ATOM   1687  CD2 LEU   206      27.412   1.133  18.426  1.00  0.00           C
ATOM   1688  N   GLY   207      28.510  -0.817  14.201  1.00  0.00           N
ATOM   1689  CA  GLY   207      29.057  -0.967  12.879  1.00  0.00           C
ATOM   1690  C   GLY   207      28.718  -2.285  12.250  1.00  0.00           C
ATOM   1691  O   GLY   207      29.455  -2.748  11.382  1.00  0.00           O
ATOM   1692  N   PHE   208      27.590  -2.922  12.623  1.00  0.00           N
ATOM   1693  CA  PHE   208      27.323  -4.219  12.064  1.00  0.00           C
ATOM   1694  C   PHE   208      26.244  -4.164  11.023  1.00  0.00           C
ATOM   1695  O   PHE   208      25.371  -3.296  11.032  1.00  0.00           O
ATOM   1696  CB  PHE   208      26.927  -5.277  13.114  1.00  0.00           C
ATOM   1697  CG  PHE   208      25.658  -4.873  13.789  1.00  0.00           C
ATOM   1698  CD1 PHE   208      24.439  -5.186  13.238  1.00  0.00           C
ATOM   1699  CD2 PHE   208      25.682  -4.189  14.982  1.00  0.00           C
ATOM   1700  CE1 PHE   208      23.268  -4.821  13.859  1.00  0.00           C
ATOM   1701  CE2 PHE   208      24.514  -3.820  15.608  1.00  0.00           C
ATOM   1702  CZ  PHE   208      23.301  -4.135  15.047  1.00  0.00           C
ATOM   1703  N   TYR   209      26.351  -5.080  10.037  1.00  0.00           N
ATOM   1704  CA  TYR   209      25.396  -5.248   8.974  1.00  0.00           C
ATOM   1705  C   TYR   209      25.342  -6.721   8.702  1.00  0.00           C
ATOM   1706  O   TYR   209      26.409  -7.335   8.638  1.00  0.00           O
ATOM   1707  CB  TYR   209      25.868  -4.531   7.699  1.00  0.00           C
ATOM   1708  CG  TYR   209      24.959  -4.828   6.559  1.00  0.00           C
ATOM   1709  CD1 TYR   209      25.139  -5.962   5.801  1.00  0.00           C
ATOM   1710  CD2 TYR   209      23.935  -3.969   6.236  1.00  0.00           C
ATOM   1711  CE1 TYR   209      24.312  -6.244   4.740  1.00  0.00           C
ATOM   1712  CE2 TYR   209      23.104  -4.244   5.176  1.00  0.00           C
ATOM   1713  CZ  TYR   209      23.292  -5.380   4.427  1.00  0.00           C
ATOM   1714  OH  TYR   209      22.442  -5.660   3.339  1.00  0.00           O
ATOM   1715  N   PRO   210      24.217  -7.375   8.514  1.00  0.00           N
ATOM   1716  CA  PRO   210      22.893  -6.802   8.532  1.00  0.00           C
ATOM   1717  C   PRO   210      22.438  -6.492   9.925  1.00  0.00           C
ATOM   1718  O   PRO   210      23.182  -6.716  10.876  1.00  0.00           O
ATOM   1719  CB  PRO   210      21.977  -7.827   7.871  1.00  0.00           C
ATOM   1720  CG  PRO   210      22.913  -8.638   6.970  1.00  0.00           C
ATOM   1721  CD  PRO   210      24.266  -8.567   7.685  1.00  0.00           C
ATOM   1722  N   ALA   211      21.206  -5.966  10.050  1.00  0.00           N
ATOM   1723  CA  ALA   211      20.601  -5.534  11.278  1.00  0.00           C
ATOM   1724  C   ALA   211      20.400  -6.648  12.267  1.00  0.00           C
ATOM   1725  O   ALA   211      20.522  -6.419  13.469  1.00  0.00           O
ATOM   1726  CB  ALA   211      19.228  -4.870  11.059  1.00  0.00           C
ATOM   1727  N   GLU   212      20.059  -7.872  11.815  1.00  0.00           N
ATOM   1728  CA  GLU   212      19.746  -8.910  12.764  1.00  0.00           C
ATOM   1729  C   GLU   212      20.916  -9.189  13.663  1.00  0.00           C
ATOM   1730  O   GLU   212      22.036  -9.407  13.203  1.00  0.00           O
ATOM   1731  CB  GLU   212      19.309 -10.233  12.114  1.00  0.00           C
ATOM   1732  CG  GLU   212      18.842 -11.274  13.131  1.00  0.00           C
ATOM   1733  CD  GLU   212      17.547 -10.764  13.755  1.00  0.00           C
ATOM   1734  OE1 GLU   212      16.857  -9.938  13.098  1.00  0.00           O
ATOM   1735  OE2 GLU   212      17.235 -11.189  14.899  1.00  0.00           O
ATOM   1736  N   ILE   213      20.669  -9.172  14.997  1.00  0.00           N
ATOM   1737  CA  ILE   213      21.705  -9.432  15.961  1.00  0.00           C
ATOM   1738  C   ILE   213      21.062  -9.881  17.246  1.00  0.00           C
ATOM   1739  O   ILE   213      19.877  -9.639  17.471  1.00  0.00           O
ATOM   1740  CB  ILE   213      22.530  -8.207  16.255  1.00  0.00           C
ATOM   1741  CG1 ILE   213      23.818  -8.570  17.010  1.00  0.00           C
ATOM   1742  CG2 ILE   213      21.638  -7.187  16.983  1.00  0.00           C
ATOM   1743  CD1 ILE   213      24.820  -7.416  17.065  1.00  0.00           C
ATOM   1744  N   THR   214      21.833 -10.574  18.119  1.00  0.00           N
ATOM   1745  CA  THR   214      21.317 -11.004  19.394  1.00  0.00           C
ATOM   1746  C   THR   214      22.287 -10.594  20.464  1.00  0.00           C
ATOM   1747  O   THR   214      23.476 -10.904  20.384  1.00  0.00           O
ATOM   1748  CB  THR   214      21.166 -12.495  19.491  1.00  0.00           C
ATOM   1749  CG2 THR   214      20.603 -12.850  20.877  1.00  0.00           C
ATOM   1750  OG1 THR   214      20.293 -12.961  18.471  1.00  0.00           O
ATOM   1751  N   LEU   215      21.801  -9.875  21.502  1.00  0.00           N
ATOM   1752  CA  LEU   215      22.638  -9.460  22.595  1.00  0.00           C
ATOM   1753  C   LEU   215      21.977  -9.933  23.853  1.00  0.00           C
ATOM   1754  O   LEU   215      20.792  -9.681  24.066  1.00  0.00           O
ATOM   1755  CB  LEU   215      22.756  -7.935  22.745  1.00  0.00           C
ATOM   1756  CG  LEU   215      23.413  -7.214  21.553  1.00  0.00           C
ATOM   1757  CD1 LEU   215      23.483  -5.698  21.800  1.00  0.00           C
ATOM   1758  CD2 LEU   215      24.778  -7.824  21.205  1.00  0.00           C
ATOM   1759  N   THR   216      22.723 -10.635  24.729  1.00  0.00           N
ATOM   1760  CA  THR   216      22.125 -11.090  25.952  1.00  0.00           C
ATOM   1761  C   THR   216      23.117 -10.968  27.064  1.00  0.00           C
ATOM   1762  O   THR   216      24.326 -11.058  26.856  1.00  0.00           O
ATOM   1763  CB  THR   216      21.678 -12.524  25.900  1.00  0.00           C
ATOM   1764  CG2 THR   216      20.559 -12.664  24.856  1.00  0.00           C
ATOM   1765  OG1 THR   216      22.769 -13.366  25.563  1.00  0.00           O
ATOM   1766  N   TRP   217      22.611 -10.749  28.295  1.00  0.00           N
ATOM   1767  CA  TRP   217      23.468 -10.684  29.442  1.00  0.00           C
ATOM   1768  C   TRP   217      23.181 -11.898  30.257  1.00  0.00           C
ATOM   1769  O   TRP   217      22.031 -12.313  30.392  1.00  0.00           O
ATOM   1770  CB  TRP   217      23.223  -9.474  30.359  1.00  0.00           C
ATOM   1771  CG  TRP   217      23.759  -8.165  29.840  1.00  0.00           C
ATOM   1772  CD1 TRP   217      23.141  -7.171  29.137  1.00  0.00           C
ATOM   1773  CD2 TRP   217      25.116  -7.743  30.038  1.00  0.00           C
ATOM   1774  CE2 TRP   217      25.251  -6.492  29.438  1.00  0.00           C
ATOM   1775  CE3 TRP   217      26.160  -8.350  30.673  1.00  0.00           C
ATOM   1776  NE1 TRP   217      24.031  -6.152  28.889  1.00  0.00           N
ATOM   1777  CZ2 TRP   217      26.444  -5.827  29.464  1.00  0.00           C
ATOM   1778  CZ3 TRP   217      27.361  -7.678  30.694  1.00  0.00           C
ATOM   1779  CH2 TRP   217      27.499  -6.441  30.100  1.00  0.00           C
ATOM   1780  N   GLN   218      24.239 -12.521  30.802  1.00  0.00           N
ATOM   1781  CA  GLN   218      24.033 -13.679  31.616  1.00  0.00           C
ATOM   1782  C   GLN   218      24.674 -13.435  32.941  1.00  0.00           C
ATOM   1783  O   GLN   218      25.728 -12.805  33.036  1.00  0.00           O
ATOM   1784  CB  GLN   218      24.658 -14.970  31.061  1.00  0.00           C
ATOM   1785  CG  GLN   218      23.984 -15.510  29.797  1.00  0.00           C
ATOM   1786  CD  GLN   218      24.718 -16.784  29.407  1.00  0.00           C
ATOM   1787  NE2 GLN   218      25.866 -17.043  30.086  1.00  0.00           N
ATOM   1788  OE1 GLN   218      24.289 -17.530  28.528  1.00  0.00           O
ATOM   1789  N   ARG   219      24.014 -13.911  34.015  1.00  0.00           N
ATOM   1790  CA  ARG   219      24.589 -13.838  35.324  1.00  0.00           C
ATOM   1791  C   ARG   219      24.797 -15.252  35.756  1.00  0.00           C
ATOM   1792  O   ARG   219      23.845 -16.020  35.879  1.00  0.00           O
ATOM   1793  CB  ARG   219      23.677 -13.214  36.394  1.00  0.00           C
ATOM   1794  CG  ARG   219      24.233 -13.443  37.804  1.00  0.00           C
ATOM   1795  CD  ARG   219      23.227 -13.253  38.942  1.00  0.00           C
ATOM   1796  NE  ARG   219      23.190 -11.811  39.306  1.00  0.00           N
ATOM   1797  CZ  ARG   219      23.209 -11.454  40.624  1.00  0.00           C
ATOM   1798  NH1 ARG   219      23.263 -12.407  41.597  1.00  0.00           N
ATOM   1799  NH2 ARG   219      23.179 -10.137  40.976  1.00  0.00           N
ATOM   1800  N   ASP   220      26.059 -15.633  36.009  1.00  0.00           N
ATOM   1801  CA  ASP   220      26.323 -16.970  36.445  1.00  0.00           C
ATOM   1802  C   ASP   220      25.792 -17.924  35.418  1.00  0.00           C
ATOM   1803  O   ASP   220      25.397 -19.041  35.748  1.00  0.00           O
ATOM   1804  CB  ASP   220      25.647 -17.308  37.786  1.00  0.00           C
ATOM   1805  CG  ASP   220      26.314 -16.501  38.892  1.00  0.00           C
ATOM   1806  OD1 ASP   220      27.381 -15.890  38.619  1.00  0.00           O
ATOM   1807  OD2 ASP   220      25.766 -16.489  40.027  1.00  0.00           O
ATOM   1808  N   GLY   221      25.782 -17.511  34.137  1.00  0.00           N
ATOM   1809  CA  GLY   221      25.371 -18.401  33.090  1.00  0.00           C
ATOM   1810  C   GLY   221      23.884 -18.378  32.923  1.00  0.00           C
ATOM   1811  O   GLY   221      23.350 -19.124  32.104  1.00  0.00           O
ATOM   1812  N   GLU   222      23.162 -17.525  33.673  1.00  0.00           N
ATOM   1813  CA  GLU   222      21.734 -17.544  33.522  1.00  0.00           C
ATOM   1814  C   GLU   222      21.318 -16.293  32.811  1.00  0.00           C
ATOM   1815  O   GLU   222      21.839 -15.213  33.085  1.00  0.00           O
ATOM   1816  CB  GLU   222      20.982 -17.598  34.861  1.00  0.00           C
ATOM   1817  CG  GLU   222      19.555 -18.126  34.730  1.00  0.00           C
ATOM   1818  CD  GLU   222      19.665 -19.626  34.507  1.00  0.00           C
ATOM   1819  OE1 GLU   222      20.329 -20.298  35.341  1.00  0.00           O
ATOM   1820  OE2 GLU   222      19.098 -20.119  33.495  1.00  0.00           O
ATOM   1821  N   ASP   223      20.366 -16.418  31.860  1.00  0.00           N
ATOM   1822  CA  ASP   223      19.903 -15.303  31.081  1.00  0.00           C
ATOM   1823  C   ASP   223      19.139 -14.353  31.954  1.00  0.00           C
ATOM   1824  O   ASP   223      18.300 -14.731  32.768  1.00  0.00           O
ATOM   1825  CB  ASP   223      18.981 -15.711  29.918  1.00  0.00           C
ATOM   1826  CG  ASP   223      19.830 -16.421  28.874  1.00  0.00           C
ATOM   1827  OD1 ASP   223      20.692 -15.750  28.248  1.00  0.00           O
ATOM   1828  OD2 ASP   223      19.622 -17.650  28.688  1.00  0.00           O
ATOM   1829  N   GLN   224      19.494 -13.072  31.792  1.00  0.00           N
ATOM   1830  CA  GLN   224      19.049 -11.853  32.400  1.00  0.00           C
ATOM   1831  C   GLN   224      17.815 -11.277  31.778  1.00  0.00           C
ATOM   1832  O   GLN   224      17.476 -10.142  32.106  1.00  0.00           O
ATOM   1833  CB  GLN   224      20.144 -10.779  32.445  1.00  0.00           C
ATOM   1834  CG  GLN   224      21.339 -11.244  33.283  1.00  0.00           C
ATOM   1835  CD  GLN   224      20.828 -11.626  34.668  1.00  0.00           C
ATOM   1836  NE2 GLN   224      20.737 -12.958  34.930  1.00  0.00           N
ATOM   1837  OE1 GLN   224      20.512 -10.770  35.493  1.00  0.00           O
ATOM   1838  N   THR   225      17.173 -11.974  30.815  1.00  0.00           N
ATOM   1839  CA  THR   225      16.154 -11.416  29.958  1.00  0.00           C
ATOM   1840  C   THR   225      15.179 -10.540  30.697  1.00  0.00           C
ATOM   1841  O   THR   225      14.895  -9.436  30.235  1.00  0.00           O
ATOM   1842  CB  THR   225      15.365 -12.479  29.252  1.00  0.00           C
ATOM   1843  CG2 THR   225      14.319 -11.803  28.347  1.00  0.00           C
ATOM   1844  OG1 THR   225      16.231 -13.293  28.476  1.00  0.00           O
ATOM   1845  N   GLN   226      14.651 -10.956  31.857  1.00  0.00           N
ATOM   1846  CA  GLN   226      13.697 -10.109  32.521  1.00  0.00           C
ATOM   1847  C   GLN   226      14.345  -8.801  32.897  1.00  0.00           C
ATOM   1848  O   GLN   226      13.734  -7.740  32.765  1.00  0.00           O
ATOM   1849  CB  GLN   226      13.188 -10.735  33.829  1.00  0.00           C
ATOM   1850  CG  GLN   226      12.474 -12.070  33.624  1.00  0.00           C
ATOM   1851  CD  GLN   226      12.117 -12.620  34.995  1.00  0.00           C
ATOM   1852  NE2 GLN   226      10.799 -12.861  35.216  1.00  0.00           N
ATOM   1853  OE1 GLN   226      12.977 -12.830  35.850  1.00  0.00           O
ATOM   1854  N   ASP   227      15.588  -8.875  33.414  1.00  0.00           N
ATOM   1855  CA  ASP   227      16.391  -7.793  33.932  1.00  0.00           C
ATOM   1856  C   ASP   227      17.036  -6.899  32.902  1.00  0.00           C
ATOM   1857  O   ASP   227      17.422  -5.778  33.234  1.00  0.00           O
ATOM   1858  CB  ASP   227      17.519  -8.275  34.858  1.00  0.00           C
ATOM   1859  CG  ASP   227      16.882  -8.787  36.138  1.00  0.00           C
ATOM   1860  OD1 ASP   227      15.679  -9.161  36.096  1.00  0.00           O
ATOM   1861  OD2 ASP   227      17.588  -8.798  37.180  1.00  0.00           O
ATOM   1862  N   THR   228      17.246  -7.349  31.649  1.00  0.00           N
ATOM   1863  CA  THR   228      18.016  -6.504  30.770  1.00  0.00           C
ATOM   1864  C   THR   228      17.185  -5.570  29.965  1.00  0.00           C
ATOM   1865  O   THR   228      16.087  -5.888  29.515  1.00  0.00           O
ATOM   1866  CB  THR   228      18.891  -7.229  29.789  1.00  0.00           C
ATOM   1867  CG2 THR   228      20.053  -7.889  30.523  1.00  0.00           C
ATOM   1868  OG1 THR   228      18.143  -8.188  29.061  1.00  0.00           O
ATOM   1869  N   GLU   229      17.730  -4.352  29.769  1.00  0.00           N
ATOM   1870  CA  GLU   229      17.076  -3.396  28.936  1.00  0.00           C
ATOM   1871  C   GLU   229      17.746  -3.473  27.605  1.00  0.00           C
ATOM   1872  O   GLU   229      18.963  -3.322  27.506  1.00  0.00           O
ATOM   1873  CB  GLU   229      17.199  -1.936  29.401  1.00  0.00           C
ATOM   1874  CG  GLU   229      16.475  -0.967  28.462  1.00  0.00           C
ATOM   1875  CD  GLU   229      16.655   0.454  28.979  1.00  0.00           C
ATOM   1876  OE1 GLU   229      17.043   0.611  30.167  1.00  0.00           O
ATOM   1877  OE2 GLU   229      16.408   1.400  28.186  1.00  0.00           O
ATOM   1878  N   LEU   230      16.955  -3.741  26.549  1.00  0.00           N
ATOM   1879  CA  LEU   230      17.473  -3.807  25.215  1.00  0.00           C
ATOM   1880  C   LEU   230      16.861  -2.692  24.432  1.00  0.00           C
ATOM   1881  O   LEU   230      15.650  -2.489  24.454  1.00  0.00           O
ATOM   1882  CB  LEU   230      17.118  -5.103  24.464  1.00  0.00           C
ATOM   1883  CG  LEU   230      17.889  -6.348  24.929  1.00  0.00           C
ATOM   1884  CD1 LEU   230      17.472  -7.586  24.124  1.00  0.00           C
ATOM   1885  CD2 LEU   230      19.403  -6.109  24.863  1.00  0.00           C
ATOM   1886  N   VAL   231      17.708  -1.932  23.719  1.00  0.00           N
ATOM   1887  CA  VAL   231      17.246  -0.833  22.926  1.00  0.00           C
ATOM   1888  C   VAL   231      16.986  -1.353  21.553  1.00  0.00           C
ATOM   1889  O   VAL   231      17.567  -2.352  21.132  1.00  0.00           O
ATOM   1890  CB  VAL   231      18.273   0.247  22.801  1.00  0.00           C
ATOM   1891  CG1 VAL   231      17.722   1.389  21.946  1.00  0.00           C
ATOM   1892  CG2 VAL   231      18.652   0.688  24.212  1.00  0.00           C
ATOM   1893  N   GLU   232      16.080  -0.679  20.820  1.00  0.00           N
ATOM   1894  CA  GLU   232      15.769  -1.068  19.476  1.00  0.00           C
ATOM   1895  C   GLU   232      16.998  -0.862  18.653  1.00  0.00           C
ATOM   1896  O   GLU   232      17.747   0.091  18.865  1.00  0.00           O
ATOM   1897  CB  GLU   232      14.658  -0.210  18.847  1.00  0.00           C
ATOM   1898  CG  GLU   232      14.298  -0.600  17.411  1.00  0.00           C
ATOM   1899  CD  GLU   232      13.399   0.490  16.841  1.00  0.00           C
ATOM   1900  OE1 GLU   232      13.494   1.649  17.330  1.00  0.00           O
ATOM   1901  OE2 GLU   232      12.607   0.182  15.911  1.00  0.00           O
ATOM   1902  N   THR   233      17.236  -1.770  17.685  1.00  0.00           N
ATOM   1903  CA  THR   233      18.379  -1.653  16.828  1.00  0.00           C
ATOM   1904  C   THR   233      18.175  -0.405  16.025  1.00  0.00           C
ATOM   1905  O   THR   233      17.088  -0.169  15.501  1.00  0.00           O
ATOM   1906  CB  THR   233      18.515  -2.813  15.886  1.00  0.00           C
ATOM   1907  CG2 THR   233      19.781  -2.623  15.036  1.00  0.00           C
ATOM   1908  OG1 THR   233      18.603  -4.028  16.617  1.00  0.00           O
ATOM   1909  N   ARG   234      19.228   0.435  15.907  1.00  0.00           N
ATOM   1910  CA  ARG   234      19.068   1.696  15.231  1.00  0.00           C
ATOM   1911  C   ARG   234      20.121   1.841  14.171  1.00  0.00           C
ATOM   1912  O   ARG   234      21.217   1.291  14.277  1.00  0.00           O
ATOM   1913  CB  ARG   234      19.207   2.899  16.180  1.00  0.00           C
ATOM   1914  CG  ARG   234      20.574   2.983  16.864  1.00  0.00           C
ATOM   1915  CD  ARG   234      20.631   4.018  17.989  1.00  0.00           C
ATOM   1916  NE  ARG   234      22.009   4.004  18.557  1.00  0.00           N
ATOM   1917  CZ  ARG   234      22.344   3.118  19.540  1.00  0.00           C
ATOM   1918  NH1 ARG   234      21.440   2.188  19.965  1.00  0.00           N
ATOM   1919  NH2 ARG   234      23.589   3.167  20.100  1.00  0.00           N
ATOM   1920  N   PRO   235      19.783   2.550  13.123  1.00  0.00           N
ATOM   1921  CA  PRO   235      20.702   2.788  12.041  1.00  0.00           C
ATOM   1922  C   PRO   235      21.716   3.851  12.342  1.00  0.00           C
ATOM   1923  O   PRO   235      21.351   4.893  12.886  1.00  0.00           O
ATOM   1924  CB  PRO   235      19.847   3.104  10.813  1.00  0.00           C
ATOM   1925  CG  PRO   235      18.460   3.447  11.385  1.00  0.00           C
ATOM   1926  CD  PRO   235      18.399   2.637  12.689  1.00  0.00           C
ATOM   1927  N   ALA   236      22.996   3.591  12.004  1.00  0.00           N
ATOM   1928  CA  ALA   236      24.069   4.535  12.153  1.00  0.00           C
ATOM   1929  C   ALA   236      23.923   5.630  11.137  1.00  0.00           C
ATOM   1930  O   ALA   236      24.143   6.802  11.439  1.00  0.00           O
ATOM   1931  CB  ALA   236      25.456   3.901  11.956  1.00  0.00           C
ATOM   1932  N   GLY   237      23.520   5.265   9.902  1.00  0.00           N
ATOM   1933  CA  GLY   237      23.418   6.212   8.825  1.00  0.00           C
ATOM   1934  C   GLY   237      24.453   5.854   7.797  1.00  0.00           C
ATOM   1935  O   GLY   237      24.347   6.234   6.632  1.00  0.00           O
ATOM   1936  N   ASP   238      25.507   5.143   8.239  1.00  0.00           N
ATOM   1937  CA  ASP   238      26.585   4.631   7.438  1.00  0.00           C
ATOM   1938  C   ASP   238      26.188   3.348   6.761  1.00  0.00           C
ATOM   1939  O   ASP   238      27.008   2.761   6.056  1.00  0.00           O
ATOM   1940  CB  ASP   238      27.916   4.455   8.195  1.00  0.00           C
ATOM   1941  CG  ASP   238      27.731   3.477   9.334  1.00  0.00           C
ATOM   1942  OD1 ASP   238      26.574   3.034   9.558  1.00  0.00           O
ATOM   1943  OD2 ASP   238      28.752   3.165  10.006  1.00  0.00           O
ATOM   1944  N   ARG   239      24.936   2.880   6.989  1.00  0.00           N
ATOM   1945  CA  ARG   239      24.380   1.638   6.507  1.00  0.00           C
ATOM   1946  C   ARG   239      24.595   0.538   7.503  1.00  0.00           C
ATOM   1947  O   ARG   239      24.014  -0.537   7.362  1.00  0.00           O
ATOM   1948  CB  ARG   239      24.954   1.232   5.131  1.00  0.00           C
ATOM   1949  CG  ARG   239      24.841  -0.243   4.761  1.00  0.00           C
ATOM   1950  CD  ARG   239      26.196  -0.953   4.849  1.00  0.00           C
ATOM   1951  NE  ARG   239      26.050  -2.303   4.247  1.00  0.00           N
ATOM   1952  CZ  ARG   239      27.119  -3.148   4.212  1.00  0.00           C
ATOM   1953  NH1 ARG   239      28.326  -2.769   4.722  1.00  0.00           N
ATOM   1954  NH2 ARG   239      26.970  -4.391   3.683  1.00  0.00           N
ATOM   1955  N   THR   240      25.352   0.793   8.589  1.00  0.00           N
ATOM   1956  CA  THR   240      25.488  -0.211   9.611  1.00  0.00           C
ATOM   1957  C   THR   240      24.473   0.089  10.676  1.00  0.00           C
ATOM   1958  O   THR   240      23.739   1.073  10.586  1.00  0.00           O
ATOM   1959  CB  THR   240      26.837  -0.257  10.269  1.00  0.00           C
ATOM   1960  CG2 THR   240      27.906  -0.457   9.181  1.00  0.00           C
ATOM   1961  OG1 THR   240      27.078   0.945  10.983  1.00  0.00           O
ATOM   1962  N   PHE   241      24.401  -0.767  11.720  1.00  0.00           N
ATOM   1963  CA  PHE   241      23.419  -0.571  12.754  1.00  0.00           C
ATOM   1964  C   PHE   241      24.092  -0.610  14.096  1.00  0.00           C
ATOM   1965  O   PHE   241      25.267  -0.957  14.212  1.00  0.00           O
ATOM   1966  CB  PHE   241      22.316  -1.643  12.763  1.00  0.00           C
ATOM   1967  CG  PHE   241      21.561  -1.533  11.481  1.00  0.00           C
ATOM   1968  CD1 PHE   241      22.010  -2.178  10.352  1.00  0.00           C
ATOM   1969  CD2 PHE   241      20.406  -0.792  11.404  1.00  0.00           C
ATOM   1970  CE1 PHE   241      21.320  -2.084   9.167  1.00  0.00           C
ATOM   1971  CE2 PHE   241      19.713  -0.696  10.220  1.00  0.00           C
ATOM   1972  CZ  PHE   241      20.169  -1.342   9.097  1.00  0.00           C
ATOM   1973  N   GLN   242      23.349  -0.215  15.154  1.00  0.00           N
ATOM   1974  CA  GLN   242      23.885  -0.180  16.486  1.00  0.00           C
ATOM   1975  C   GLN   242      22.850  -0.726  17.427  1.00  0.00           C
ATOM   1976  O   GLN   242      21.653  -0.675  17.144  1.00  0.00           O
ATOM   1977  CB  GLN   242      24.205   1.250  16.944  1.00  0.00           C
ATOM   1978  CG  GLN   242      25.254   1.936  16.067  1.00  0.00           C
ATOM   1979  CD  GLN   242      25.402   3.376  16.534  1.00  0.00           C
ATOM   1980  NE2 GLN   242      26.363   4.116  15.916  1.00  0.00           N
ATOM   1981  OE1 GLN   242      24.681   3.835  17.418  1.00  0.00           O
ATOM   1982  N   LYS   243      23.292  -1.301  18.566  1.00  0.00           N
ATOM   1983  CA  LYS   243      22.360  -1.804  19.537  1.00  0.00           C
ATOM   1984  C   LYS   243      23.103  -1.997  20.825  1.00  0.00           C
ATOM   1985  O   LYS   243      24.319  -2.183  20.820  1.00  0.00           O
ATOM   1986  CB  LYS   243      21.758  -3.163  19.148  1.00  0.00           C
ATOM   1987  CG  LYS   243      20.578  -3.585  20.026  1.00  0.00           C
ATOM   1988  CD  LYS   243      19.770  -4.747  19.443  1.00  0.00           C
ATOM   1989  CE  LYS   243      18.553  -5.132  20.284  1.00  0.00           C
ATOM   1990  NZ  LYS   243      17.679  -6.046  19.517  1.00  0.00           N
ATOM   1991  N   TRP   244      22.393  -1.920  21.973  1.00  0.00           N
ATOM   1992  CA  TRP   244      23.050  -2.167  23.227  1.00  0.00           C
ATOM   1993  C   TRP   244      22.108  -2.825  24.189  1.00  0.00           C
ATOM   1994  O   TRP   244      20.888  -2.745  24.048  1.00  0.00           O
ATOM   1995  CB  TRP   244      23.656  -0.921  23.905  1.00  0.00           C
ATOM   1996  CG  TRP   244      22.762   0.281  24.125  1.00  0.00           C
ATOM   1997  CD1 TRP   244      22.665   1.413  23.370  1.00  0.00           C
ATOM   1998  CD2 TRP   244      21.873   0.463  25.240  1.00  0.00           C
ATOM   1999  CE2 TRP   244      21.290   1.723  25.103  1.00  0.00           C
ATOM   2000  CE3 TRP   244      21.575  -0.346  26.299  1.00  0.00           C
ATOM   2001  NE1 TRP   244      21.788   2.296  23.952  1.00  0.00           N
ATOM   2002  CZ2 TRP   244      20.403   2.196  26.029  1.00  0.00           C
ATOM   2003  CZ3 TRP   244      20.667   0.128  27.223  1.00  0.00           C
ATOM   2004  CH2 TRP   244      20.094   1.374  27.090  1.00  0.00           C
ATOM   2005  N   ALA   245      22.681  -3.536  25.186  1.00  0.00           N
ATOM   2006  CA  ALA   245      21.925  -4.195  26.212  1.00  0.00           C
ATOM   2007  C   ALA   245      22.534  -3.775  27.511  1.00  0.00           C
ATOM   2008  O   ALA   245      23.758  -3.711  27.631  1.00  0.00           O
ATOM   2009  CB  ALA   245      22.024  -5.727  26.156  1.00  0.00           C
ATOM   2010  N   ALA   246      21.696  -3.487  28.529  1.00  0.00           N
ATOM   2011  CA  ALA   246      22.252  -3.022  29.767  1.00  0.00           C
ATOM   2012  C   ALA   246      21.595  -3.726  30.907  1.00  0.00           C
ATOM   2013  O   ALA   246      20.444  -4.154  30.819  1.00  0.00           O
ATOM   2014  CB  ALA   246      22.048  -1.516  29.997  1.00  0.00           C
ATOM   2015  N   VAL   247      22.346  -3.882  32.015  1.00  0.00           N
ATOM   2016  CA  VAL   247      21.829  -4.512  33.191  1.00  0.00           C
ATOM   2017  C   VAL   247      22.392  -3.776  34.372  1.00  0.00           C
ATOM   2018  O   VAL   247      23.507  -3.259  34.310  1.00  0.00           O
ATOM   2019  CB  VAL   247      22.224  -5.958  33.270  1.00  0.00           C
ATOM   2020  CG1 VAL   247      23.756  -6.037  33.345  1.00  0.00           C
ATOM   2021  CG2 VAL   247      21.498  -6.620  34.446  1.00  0.00           C
ATOM   2022  N   VAL   248      21.622  -3.686  35.479  1.00  0.00           N
ATOM   2023  CA  VAL   248      22.100  -2.995  36.648  1.00  0.00           C
ATOM   2024  C   VAL   248      22.572  -4.049  37.596  1.00  0.00           C
ATOM   2025  O   VAL   248      21.809  -4.935  37.979  1.00  0.00           O
ATOM   2026  CB  VAL   248      21.031  -2.210  37.346  1.00  0.00           C
ATOM   2027  CG1 VAL   248      21.627  -1.610  38.630  1.00  0.00           C
ATOM   2028  CG2 VAL   248      20.473  -1.161  36.369  1.00  0.00           C
ATOM   2029  N   VAL   249      23.852  -3.967  38.013  1.00  0.00           N
ATOM   2030  CA  VAL   249      24.413  -5.000  38.837  1.00  0.00           C
ATOM   2031  C   VAL   249      24.889  -4.414  40.131  1.00  0.00           C
ATOM   2032  O   VAL   249      25.208  -3.229  40.233  1.00  0.00           O
ATOM   2033  CB  VAL   249      25.596  -5.659  38.195  1.00  0.00           C
ATOM   2034  CG1 VAL   249      25.134  -6.290  36.871  1.00  0.00           C
ATOM   2035  CG2 VAL   249      26.715  -4.613  38.032  1.00  0.00           C
ATOM   2036  N   PRO   250      24.918  -5.248  41.140  1.00  0.00           N
ATOM   2037  CA  PRO   250      25.402  -4.804  42.421  1.00  0.00           C
ATOM   2038  C   PRO   250      26.877  -4.597  42.341  1.00  0.00           C
ATOM   2039  O   PRO   250      27.548  -5.345  41.634  1.00  0.00           O
ATOM   2040  CB  PRO   250      24.961  -5.864  43.427  1.00  0.00           C
ATOM   2041  CG  PRO   250      23.679  -6.436  42.793  1.00  0.00           C
ATOM   2042  CD  PRO   250      23.887  -6.262  41.278  1.00  0.00           C
ATOM   2043  N   SER   251      27.408  -3.598  43.067  1.00  0.00           N
ATOM   2044  CA  SER   251      28.804  -3.309  42.953  1.00  0.00           C
ATOM   2045  C   SER   251      29.590  -4.467  43.487  1.00  0.00           C
ATOM   2046  O   SER   251      29.290  -4.999  44.555  1.00  0.00           O
ATOM   2047  CB  SER   251      29.225  -2.044  43.719  1.00  0.00           C
ATOM   2048  OG  SER   251      30.607  -1.796  43.516  1.00  0.00           O
ATOM   2049  N   GLY   252      30.633  -4.873  42.728  1.00  0.00           N
ATOM   2050  CA  GLY   252      31.533  -5.926  43.108  1.00  0.00           C
ATOM   2051  C   GLY   252      31.187  -7.202  42.388  1.00  0.00           C
ATOM   2052  O   GLY   252      32.037  -8.075  42.224  1.00  0.00           O
ATOM   2053  N   GLU   253      29.915  -7.344  41.977  1.00  0.00           N
ATOM   2054  CA  GLU   253      29.352  -8.489  41.306  1.00  0.00           C
ATOM   2055  C   GLU   253      29.625  -8.550  39.822  1.00  0.00           C
ATOM   2056  O   GLU   253      29.322  -9.558  39.188  1.00  0.00           O
ATOM   2057  CB  GLU   253      27.848  -8.667  41.561  1.00  0.00           C
ATOM   2058  CG  GLU   253      27.594  -9.070  43.016  1.00  0.00           C
ATOM   2059  CD  GLU   253      26.123  -9.397  43.190  1.00  0.00           C
ATOM   2060  OE1 GLU   253      25.526  -9.959  42.234  1.00  0.00           O
ATOM   2061  OE2 GLU   253      25.574  -9.097  44.284  1.00  0.00           O
ATOM   2062  N   GLU   254      30.181  -7.485  39.216  1.00  0.00           N
ATOM   2063  CA  GLU   254      30.271  -7.342  37.781  1.00  0.00           C
ATOM   2064  C   GLU   254      30.885  -8.536  37.101  1.00  0.00           C
ATOM   2065  O   GLU   254      30.545  -8.833  35.957  1.00  0.00           O
ATOM   2066  CB  GLU   254      31.122  -6.133  37.355  1.00  0.00           C
ATOM   2067  CG  GLU   254      30.572  -4.794  37.841  1.00  0.00           C
ATOM   2068  CD  GLU   254      31.027  -4.602  39.277  1.00  0.00           C
ATOM   2069  OE1 GLU   254      32.266  -4.539  39.498  1.00  0.00           O
ATOM   2070  OE2 GLU   254      30.146  -4.515  40.173  1.00  0.00           O
ATOM   2071  N   GLN   255      31.818  -9.241  37.756  1.00  0.00           N
ATOM   2072  CA  GLN   255      32.509 -10.347  37.146  1.00  0.00           C
ATOM   2073  C   GLN   255      31.566 -11.460  36.797  1.00  0.00           C
ATOM   2074  O   GLN   255      31.819 -12.229  35.871  1.00  0.00           O
ATOM   2075  CB  GLN   255      33.607 -10.923  38.052  1.00  0.00           C
ATOM   2076  CG  GLN   255      34.686  -9.891  38.369  1.00  0.00           C
ATOM   2077  CD  GLN   255      35.206  -9.354  37.040  1.00  0.00           C
ATOM   2078  NE2 GLN   255      35.166 -10.215  35.989  1.00  0.00           N
ATOM   2079  OE1 GLN   255      35.629  -8.204  36.933  1.00  0.00           O
ATOM   2080  N   ARG   256      30.473 -11.609  37.560  1.00  0.00           N
ATOM   2081  CA  ARG   256      29.514 -12.661  37.371  1.00  0.00           C
ATOM   2082  C   ARG   256      28.768 -12.504  36.075  1.00  0.00           C
ATOM   2083  O   ARG   256      28.138 -13.454  35.612  1.00  0.00           O
ATOM   2084  CB  ARG   256      28.517 -12.803  38.535  1.00  0.00           C
ATOM   2085  CG  ARG   256      29.191 -13.417  39.767  1.00  0.00           C
ATOM   2086  CD  ARG   256      28.239 -14.136  40.725  1.00  0.00           C
ATOM   2087  NE  ARG   256      27.542 -13.124  41.565  1.00  0.00           N
ATOM   2088  CZ  ARG   256      26.552 -13.536  42.412  1.00  0.00           C
ATOM   2089  NH1 ARG   256      26.135 -14.835  42.384  1.00  0.00           N
ATOM   2090  NH2 ARG   256      25.982 -12.655  43.285  1.00  0.00           N
ATOM   2091  N   TYR   257      28.787 -11.301  35.463  1.00  0.00           N
ATOM   2092  CA  TYR   257      27.990 -11.055  34.289  1.00  0.00           C
ATOM   2093  C   TYR   257      28.806 -11.120  33.030  1.00  0.00           C
ATOM   2094  O   TYR   257      29.939 -10.644  32.974  1.00  0.00           O
ATOM   2095  CB  TYR   257      27.370  -9.652  34.273  1.00  0.00           C
ATOM   2096  CG  TYR   257      26.387  -9.547  35.381  1.00  0.00           C
ATOM   2097  CD1 TYR   257      26.785  -9.138  36.631  1.00  0.00           C
ATOM   2098  CD2 TYR   257      25.069  -9.868  35.163  1.00  0.00           C
ATOM   2099  CE1 TYR   257      25.874  -9.037  37.655  1.00  0.00           C
ATOM   2100  CE2 TYR   257      24.155  -9.769  36.182  1.00  0.00           C
ATOM   2101  CZ  TYR   257      24.557  -9.353  37.426  1.00  0.00           C
ATOM   2102  OH  TYR   257      23.613  -9.250  38.465  1.00  0.00           O
ATOM   2103  N   THR   258      28.224 -11.743  31.978  1.00  0.00           N
ATOM   2104  CA  THR   258      28.863 -11.826  30.692  1.00  0.00           C
ATOM   2105  C   THR   258      27.861 -11.439  29.639  1.00  0.00           C
ATOM   2106  O   THR   258      26.671 -11.730  29.765  1.00  0.00           O
ATOM   2107  CB  THR   258      29.352 -13.204  30.357  1.00  0.00           C
ATOM   2108  CG2 THR   258      30.397 -13.626  31.403  1.00  0.00           C
ATOM   2109  OG1 THR   258      28.266 -14.119  30.345  1.00  0.00           O
ATOM   2110  N   CYS   259      28.326 -10.760  28.567  1.00  0.00           N
ATOM   2111  CA  CYS   259      27.453 -10.366  27.491  1.00  0.00           C
ATOM   2112  C   CYS   259      27.743 -11.266  26.332  1.00  0.00           C
ATOM   2113  O   CYS   259      28.902 -11.544  26.023  1.00  0.00           O
ATOM   2114  CB  CYS   259      27.619  -8.889  27.034  1.00  0.00           C
ATOM   2115  SG  CYS   259      26.586  -8.443  25.595  1.00  0.00           S
ATOM   2116  N   HIS   260      26.684 -11.763  25.662  1.00  0.00           N
ATOM   2117  CA  HIS   260      26.896 -12.685  24.582  1.00  0.00           C
ATOM   2118  C   HIS   260      26.343 -12.091  23.329  1.00  0.00           C
ATOM   2119  O   HIS   260      25.235 -11.558  23.321  1.00  0.00           O
ATOM   2120  CB  HIS   260      26.207 -14.038  24.821  1.00  0.00           C
ATOM   2121  CG  HIS   260      26.689 -14.686  26.086  1.00  0.00           C
ATOM   2122  CD2 HIS   260      26.246 -14.528  27.362  1.00  0.00           C
ATOM   2123  ND1 HIS   260      27.740 -15.573  26.160  1.00  0.00           N
ATOM   2124  CE1 HIS   260      27.880 -15.904  27.468  1.00  0.00           C
ATOM   2125  NE2 HIS   260      26.996 -15.293  28.235  1.00  0.00           N
ATOM   2126  N   VAL   261      27.115 -12.169  22.225  1.00  0.00           N
ATOM   2127  CA  VAL   261      26.687 -11.558  20.997  1.00  0.00           C
ATOM   2128  C   VAL   261      26.685 -12.576  19.895  1.00  0.00           C
ATOM   2129  O   VAL   261      27.616 -13.369  19.763  1.00  0.00           O
ATOM   2130  CB  VAL   261      27.594 -10.442  20.571  1.00  0.00           C
ATOM   2131  CG1 VAL   261      27.073  -9.846  19.252  1.00  0.00           C
ATOM   2132  CG2 VAL   261      27.690  -9.430  21.726  1.00  0.00           C
ATOM   2133  N   GLN   262      25.620 -12.575  19.068  1.00  0.00           N
ATOM   2134  CA  GLN   262      25.547 -13.481  17.955  1.00  0.00           C
ATOM   2135  C   GLN   262      25.250 -12.668  16.730  1.00  0.00           C
ATOM   2136  O   GLN   262      24.335 -11.847  16.731  1.00  0.00           O
ATOM   2137  CB  GLN   262      24.412 -14.516  18.062  1.00  0.00           C
ATOM   2138  CG  GLN   262      24.563 -15.510  19.215  1.00  0.00           C
ATOM   2139  CD  GLN   262      23.367 -16.453  19.170  1.00  0.00           C
ATOM   2140  NE2 GLN   262      22.192 -15.955  19.641  1.00  0.00           N
ATOM   2141  OE1 GLN   262      23.468 -17.593  18.723  1.00  0.00           O
ATOM   2142  N   HIS   263      26.033 -12.873  15.650  1.00  0.00           N
ATOM   2143  CA  HIS   263      25.804 -12.167  14.419  1.00  0.00           C
ATOM   2144  C   HIS   263      26.339 -13.035  13.315  1.00  0.00           C
ATOM   2145  O   HIS   263      27.285 -13.791  13.518  1.00  0.00           O
ATOM   2146  CB  HIS   263      26.523 -10.807  14.357  1.00  0.00           C
ATOM   2147  CG  HIS   263      26.133  -9.979  13.170  1.00  0.00           C
ATOM   2148  CD2 HIS   263      26.837  -9.656  12.051  1.00  0.00           C
ATOM   2149  ND1 HIS   263      24.909  -9.362  13.031  1.00  0.00           N
ATOM   2150  CE1 HIS   263      24.935  -8.703  11.846  1.00  0.00           C
ATOM   2151  NE2 HIS   263      26.084  -8.852  11.215  1.00  0.00           N
ATOM   2152  N   GLU   264      25.754 -12.937  12.104  1.00  0.00           N
ATOM   2153  CA  GLU   264      26.136 -13.747  10.976  1.00  0.00           C
ATOM   2154  C   GLU   264      27.545 -13.417  10.589  1.00  0.00           C
ATOM   2155  O   GLU   264      28.241 -14.218   9.967  1.00  0.00           O
ATOM   2156  CB  GLU   264      25.226 -13.556   9.745  1.00  0.00           C
ATOM   2157  CG  GLU   264      25.243 -12.151   9.144  1.00  0.00           C
ATOM   2158  CD  GLU   264      24.272 -12.144   7.971  1.00  0.00           C
ATOM   2159  OE1 GLU   264      23.037 -12.197   8.228  1.00  0.00           O
ATOM   2160  OE2 GLU   264      24.747 -12.091   6.806  1.00  0.00           O
ATOM   2161  N   GLY   265      27.976 -12.187  10.903  1.00  0.00           N
ATOM   2162  CA  GLY   265      29.289 -11.690  10.613  1.00  0.00           C
ATOM   2163  C   GLY   265      30.328 -12.427  11.407  1.00  0.00           C
ATOM   2164  O   GLY   265      31.491 -12.461  11.012  1.00  0.00           O
ATOM   2165  N   LEU   266      29.955 -12.964  12.587  1.00  0.00           N
ATOM   2166  CA  LEU   266      30.890 -13.573  13.499  1.00  0.00           C
ATOM   2167  C   LEU   266      30.948 -15.062  13.278  1.00  0.00           C
ATOM   2168  O   LEU   266      29.923 -15.723  13.116  1.00  0.00           O
ATOM   2169  CB  LEU   266      30.437 -13.342  14.952  1.00  0.00           C
ATOM   2170  CG  LEU   266      30.231 -11.846  15.270  1.00  0.00           C
ATOM   2171  CD1 LEU   266      29.615 -11.637  16.661  1.00  0.00           C
ATOM   2172  CD2 LEU   266      31.532 -11.051  15.075  1.00  0.00           C
ATOM   2173  N   PRO   267      32.144 -15.605  13.242  1.00  0.00           N
ATOM   2174  CA  PRO   267      32.309 -17.027  13.088  1.00  0.00           C
ATOM   2175  C   PRO   267      31.797 -17.775  14.274  1.00  0.00           C
ATOM   2176  O   PRO   267      31.296 -18.886  14.106  1.00  0.00           O
ATOM   2177  CB  PRO   267      33.793 -17.247  12.814  1.00  0.00           C
ATOM   2178  CG  PRO   267      34.232 -15.932  12.145  1.00  0.00           C
ATOM   2179  CD  PRO   267      33.285 -14.869  12.725  1.00  0.00           C
ATOM   2180  N   LYS   268      31.929 -17.202  15.482  1.00  0.00           N
ATOM   2181  CA  LYS   268      31.437 -17.847  16.660  1.00  0.00           C
ATOM   2182  C   LYS   268      30.936 -16.763  17.559  1.00  0.00           C
ATOM   2183  O   LYS   268      31.373 -15.616  17.469  1.00  0.00           O
ATOM   2184  CB  LYS   268      32.506 -18.670  17.393  1.00  0.00           C
ATOM   2185  CG  LYS   268      33.801 -17.900  17.636  1.00  0.00           C
ATOM   2186  CD  LYS   268      34.772 -18.647  18.545  1.00  0.00           C
ATOM   2187  CE  LYS   268      36.144 -17.981  18.636  1.00  0.00           C
ATOM   2188  NZ  LYS   268      36.824 -18.046  17.323  1.00  0.00           N
ATOM   2189  N   PRO   269      30.019 -17.095  18.425  1.00  0.00           N
ATOM   2190  CA  PRO   269      29.452 -16.083  19.271  1.00  0.00           C
ATOM   2191  C   PRO   269      30.458 -15.547  20.234  1.00  0.00           C
ATOM   2192  O   PRO   269      31.307 -16.308  20.694  1.00  0.00           O
ATOM   2193  CB  PRO   269      28.222 -16.716  19.911  1.00  0.00           C
ATOM   2194  CG  PRO   269      27.768 -17.748  18.860  1.00  0.00           C
ATOM   2195  CD  PRO   269      29.063 -18.151  18.131  1.00  0.00           C
ATOM   2196  N   LEU   270      30.379 -14.241  20.557  1.00  0.00           N
ATOM   2197  CA  LEU   270      31.361 -13.680  21.437  1.00  0.00           C
ATOM   2198  C   LEU   270      30.818 -13.570  22.822  1.00  0.00           C
ATOM   2199  O   LEU   270      29.611 -13.471  23.039  1.00  0.00           O
ATOM   2200  CB  LEU   270      31.853 -12.267  21.081  1.00  0.00           C
ATOM   2201  CG  LEU   270      32.669 -12.173  19.783  1.00  0.00           C
ATOM   2202  CD1 LEU   270      31.775 -12.291  18.548  1.00  0.00           C
ATOM   2203  CD2 LEU   270      33.549 -10.919  19.774  1.00  0.00           C
ATOM   2204  N   THR   271      31.738 -13.625  23.804  1.00  0.00           N
ATOM   2205  CA  THR   271      31.398 -13.436  25.182  1.00  0.00           C
ATOM   2206  C   THR   271      32.232 -12.284  25.645  1.00  0.00           C
ATOM   2207  O   THR   271      33.438 -12.250  25.408  1.00  0.00           O
ATOM   2208  CB  THR   271      31.739 -14.612  26.049  1.00  0.00           C
ATOM   2209  CG2 THR   271      31.321 -14.295  27.494  1.00  0.00           C
ATOM   2210  OG1 THR   271      31.061 -15.771  25.586  1.00  0.00           O
ATOM   2211  N   LEU   272      31.601 -11.295  26.309  1.00  0.00           N
ATOM   2212  CA  LEU   272      32.320 -10.131  26.740  1.00  0.00           C
ATOM   2213  C   LEU   272      32.106  -9.948  28.204  1.00  0.00           C
ATOM   2214  O   LEU   272      31.130 -10.432  28.774  1.00  0.00           O
ATOM   2215  CB  LEU   272      31.822  -8.823  26.100  1.00  0.00           C
ATOM   2216  CG  LEU   272      31.944  -8.769  24.567  1.00  0.00           C
ATOM   2217  CD1 LEU   272      31.030  -9.805  23.895  1.00  0.00           C
ATOM   2218  CD2 LEU   272      31.694  -7.344  24.050  1.00  0.00           C
ATOM   2219  N   ARG   273      33.048  -9.228  28.843  1.00  0.00           N
ATOM   2220  CA  ARG   273      32.982  -8.949  30.245  1.00  0.00           C
ATOM   2221  C   ARG   273      33.537  -7.568  30.418  1.00  0.00           C
ATOM   2222  O   ARG   273      34.262  -7.076  29.557  1.00  0.00           O
ATOM   2223  CB  ARG   273      33.839  -9.940  31.045  1.00  0.00           C
ATOM   2224  CG  ARG   273      33.872  -9.711  32.550  1.00  0.00           C
ATOM   2225  CD  ARG   273      34.436 -10.914  33.306  1.00  0.00           C
ATOM   2226  NE  ARG   273      35.054 -11.832  32.309  1.00  0.00           N
ATOM   2227  CZ  ARG   273      34.357 -12.937  31.916  1.00  0.00           C
ATOM   2228  NH1 ARG   273      33.153 -13.211  32.498  1.00  0.00           N
ATOM   2229  NH2 ARG   273      34.857 -13.773  30.960  1.00  0.00           N
ATOM   2230  N   TRP   274      33.194  -6.885  31.524  1.00  0.00           N
ATOM   2231  CA  TRP   274      33.696  -5.556  31.721  1.00  0.00           C
ATOM   2232  C   TRP   274      35.153  -5.638  32.058  1.00  0.00           C
ATOM   2233  O   TRP   274      35.560  -6.438  32.896  1.00  0.00           O
ATOM   2234  CB  TRP   274      32.951  -4.812  32.844  1.00  0.00           C
ATOM   2235  CG  TRP   274      33.479  -3.435  33.158  1.00  0.00           C
ATOM   2236  CD1 TRP   274      33.637  -2.357  32.339  1.00  0.00           C
ATOM   2237  CD2 TRP   274      33.871  -3.009  34.471  1.00  0.00           C
ATOM   2238  CE2 TRP   274      34.267  -1.677  34.372  1.00  0.00           C
ATOM   2239  CE3 TRP   274      33.895  -3.675  35.663  1.00  0.00           C
ATOM   2240  NE1 TRP   274      34.123  -1.289  33.058  1.00  0.00           N
ATOM   2241  CZ2 TRP   274      34.694  -0.986  35.469  1.00  0.00           C
ATOM   2242  CZ3 TRP   274      34.332  -2.978  36.767  1.00  0.00           C
ATOM   2243  CH2 TRP   274      34.724  -1.660  36.669  1.00  0.00           C
ATOM   2244  N   GLU   275      35.996  -4.822  31.388  1.00  0.00           N
ATOM   2245  CA  GLU   275      37.391  -4.849  31.730  1.00  0.00           C
ATOM   2246  C   GLU   275      37.747  -3.509  32.281  1.00  0.00           C
ATOM   2247  O   GLU   275      37.768  -2.512  31.563  1.00  0.00           O
ATOM   2248  CB  GLU   275      38.362  -5.086  30.558  1.00  0.00           C
ATOM   2249  CG  GLU   275      38.317  -6.489  29.953  1.00  0.00           C
ATOM   2250  CD  GLU   275      37.457  -6.439  28.700  1.00  0.00           C
ATOM   2251  OE1 GLU   275      37.689  -5.525  27.865  1.00  0.00           O
ATOM   2252  OE2 GLU   275      36.575  -7.325  28.548  1.00  0.00           O
ATOM   2253  N   PRO   276      38.050  -3.463  33.544  1.00  0.00           N
ATOM   2254  CA  PRO   276      38.418  -2.200  34.116  1.00  0.00           C
ATOM   2255  C   PRO   276      39.885  -1.982  33.944  1.00  0.00           C
ATOM   2256  O   PRO   276      40.450  -2.473  32.928  1.00  0.00           O
ATOM   2257  CB  PRO   276      37.980  -2.236  35.582  1.00  0.00           C
ATOM   2258  CG  PRO   276      37.733  -3.726  35.872  1.00  0.00           C
ATOM   2259  CD  PRO   276      37.344  -4.300  34.501  1.00  0.00           C
ATOM   2260  OXT PRO   276      40.481  -1.302  34.819  1.00  0.00           O
TER    2261      PRO   276
MASTER        3    0    0    0    0    0    0    0 2260    1    0    0
END
