# Supplementary material for: Informatics investigations into anti-thyroid drug induced agranulocytosis associated with multiple HLA-B alleles
Source: PLoS One. 2020 Feb 6;15(2):e0220754. doi: 10.1371/journal.pone.0220754 (PMC7004376; doi:10.1371/journal.pone.0220754)
Supplement: S1 Models — Homology models used for alleles without crystal structures available. (ZIP) [file pone.0220754.s002.zip › B3802_M.pdb]

REMARK   4
REMARK   4 File created by VEGA ZZ 3.1.1
REMARK   4
ATOM      1  N   GLY     1      24.806 -15.239   2.618  1.00  0.00           N
ATOM      2  CA  GLY     1      23.777 -16.126   3.206  1.00  0.00           C
ATOM      3  C   GLY     1      22.492 -15.979   2.461  1.00  0.00           C
ATOM      4  O   GLY     1      22.473 -15.980   1.230  1.00  0.00           O
ATOM      5  N   SER     2      21.373 -15.876   3.205  1.00  0.00           N
ATOM      6  CA  SER     2      20.097 -15.717   2.574  1.00  0.00           C
ATOM      7  C   SER     2      19.921 -14.274   2.243  1.00  0.00           C
ATOM      8  O   SER     2      20.584 -13.407   2.810  1.00  0.00           O
ATOM      9  CB  SER     2      18.912 -16.134   3.460  1.00  0.00           C
ATOM     10  OG  SER     2      18.978 -17.524   3.736  1.00  0.00           O
ATOM     11  N   HIS     3      19.013 -13.981   1.291  1.00  0.00           N
ATOM     12  CA  HIS     3      18.809 -12.609   0.932  1.00  0.00           C
ATOM     13  C   HIS     3      17.359 -12.394   0.627  1.00  0.00           C
ATOM     14  O   HIS     3      16.606 -13.340   0.395  1.00  0.00           O
ATOM     15  CB  HIS     3      19.626 -12.173  -0.298  1.00  0.00           C
ATOM     16  CG  HIS     3      21.114 -12.220  -0.078  1.00  0.00           C
ATOM     17  CD2 HIS     3      22.013 -13.199  -0.376  1.00  0.00           C
ATOM     18  ND1 HIS     3      21.847 -11.201   0.494  1.00  0.00           N
ATOM     19  CE1 HIS     3      23.142 -11.610   0.511  1.00  0.00           C
ATOM     20  NE2 HIS     3      23.293 -12.817  -0.005  1.00  0.00           N
ATOM     21  N   SER     4      16.924 -11.117   0.648  1.00  0.00           N
ATOM     22  CA  SER     4      15.547 -10.826   0.368  1.00  0.00           C
ATOM     23  C   SER     4      15.450  -9.492  -0.309  1.00  0.00           C
ATOM     24  O   SER     4      16.320  -8.634  -0.160  1.00  0.00           O
ATOM     25  CB  SER     4      14.679 -10.741   1.634  1.00  0.00           C
ATOM     26  OG  SER     4      15.095  -9.637   2.426  1.00  0.00           O
ATOM     27  N   MET     5      14.375  -9.308  -1.105  1.00  0.00           N
ATOM     28  CA  MET     5      14.085  -8.046  -1.728  1.00  0.00           C
ATOM     29  C   MET     5      12.711  -7.683  -1.254  1.00  0.00           C
ATOM     30  O   MET     5      11.807  -8.517  -1.285  1.00  0.00           O
ATOM     31  CB  MET     5      13.989  -8.104  -3.262  1.00  0.00           C
ATOM     32  CG  MET     5      13.828  -6.722  -3.904  1.00  0.00           C
ATOM     33  SD  MET     5      13.210  -6.740  -5.613  1.00  0.00           S
ATOM     34  CE  MET     5      14.470  -7.873  -6.256  1.00  0.00           C
ATOM     35  N   ARG     6      12.514  -6.430  -0.797  1.00  0.00           N
ATOM     36  CA  ARG     6      11.218  -6.063  -0.296  1.00  0.00           C
ATOM     37  C   ARG     6      10.863  -4.699  -0.794  1.00  0.00           C
ATOM     38  O   ARG     6      11.724  -3.845  -0.995  1.00  0.00           O
ATOM     39  CB  ARG     6      11.158  -5.929   1.234  1.00  0.00           C
ATOM     40  CG  ARG     6      11.497  -7.198   2.008  1.00  0.00           C
ATOM     41  CD  ARG     6      10.287  -7.926   2.589  1.00  0.00           C
ATOM     42  NE  ARG     6      10.829  -9.021   3.439  1.00  0.00           N
ATOM     43  CZ  ARG     6      11.025 -10.272   2.932  1.00  0.00           C
ATOM     44  NH1 ARG     6      10.588 -10.584   1.677  1.00  0.00           N
ATOM     45  NH2 ARG     6      11.662 -11.211   3.692  1.00  0.00           N
ATOM     46  N   TYR     7       9.552  -4.471  -1.007  1.00  0.00           N
ATOM     47  CA  TYR     7       9.046  -3.178  -1.369  1.00  0.00           C
ATOM     48  C   TYR     7       8.061  -2.817  -0.313  1.00  0.00           C
ATOM     49  O   TYR     7       7.284  -3.662   0.133  1.00  0.00           O
ATOM     50  CB  TYR     7       8.282  -3.129  -2.704  1.00  0.00           C
ATOM     51  CG  TYR     7       9.254  -3.115  -3.831  1.00  0.00           C
ATOM     52  CD1 TYR     7       9.829  -1.923  -4.211  1.00  0.00           C
ATOM     53  CD2 TYR     7       9.586  -4.262  -4.514  1.00  0.00           C
ATOM     54  CE1 TYR     7      10.724  -1.874  -5.251  1.00  0.00           C
ATOM     55  CE2 TYR     7      10.482  -4.218  -5.556  1.00  0.00           C
ATOM     56  CZ  TYR     7      11.053  -3.023  -5.925  1.00  0.00           C
ATOM     57  OH  TYR     7      11.973  -2.974  -6.994  1.00  0.00           O
ATOM     58  N   PHE     8       8.092  -1.551   0.139  1.00  0.00           N
ATOM     59  CA  PHE     8       7.147  -1.148   1.131  1.00  0.00           C
ATOM     60  C   PHE     8       6.379   0.003   0.560  1.00  0.00           C
ATOM     61  O   PHE     8       6.964   0.967   0.070  1.00  0.00           O
ATOM     62  CB  PHE     8       7.791  -0.652   2.436  1.00  0.00           C
ATOM     63  CG  PHE     8       8.617  -1.761   2.997  1.00  0.00           C
ATOM     64  CD1 PHE     8       8.030  -2.880   3.537  1.00  0.00           C
ATOM     65  CD2 PHE     8       9.987  -1.675   3.006  1.00  0.00           C
ATOM     66  CE1 PHE     8       8.798  -3.896   4.058  1.00  0.00           C
ATOM     67  CE2 PHE     8      10.758  -2.688   3.526  1.00  0.00           C
ATOM     68  CZ  PHE     8      10.167  -3.807   4.054  1.00  0.00           C
ATOM     69  N   TYR     9       5.034  -0.067   0.611  1.00  0.00           N
ATOM     70  CA  TYR     9       4.249   1.015   0.089  1.00  0.00           C
ATOM     71  C   TYR     9       3.470   1.595   1.227  1.00  0.00           C
ATOM     72  O   TYR     9       2.882   0.865   2.024  1.00  0.00           O
ATOM     73  CB  TYR     9       3.154   0.628  -0.930  1.00  0.00           C
ATOM     74  CG  TYR     9       3.706   0.012  -2.171  1.00  0.00           C
ATOM     75  CD1 TYR     9       4.345   0.778  -3.117  1.00  0.00           C
ATOM     76  CD2 TYR     9       3.588  -1.342  -2.388  1.00  0.00           C
ATOM     77  CE1 TYR     9       4.847   0.207  -4.264  1.00  0.00           C
ATOM     78  CE2 TYR     9       4.085  -1.918  -3.533  1.00  0.00           C
ATOM     79  CZ  TYR     9       4.716  -1.143  -4.474  1.00  0.00           C
ATOM     80  OH  TYR     9       5.226  -1.732  -5.651  1.00  0.00           O
ATOM     81  N   THR    10       3.457   2.939   1.340  1.00  0.00           N
ATOM     82  CA  THR    10       2.667   3.556   2.366  1.00  0.00           C
ATOM     83  C   THR    10       1.832   4.618   1.722  1.00  0.00           C
ATOM     84  O   THR    10       2.348   5.487   1.019  1.00  0.00           O
ATOM     85  CB  THR    10       3.485   4.220   3.437  1.00  0.00           C
ATOM     86  CG2 THR    10       2.529   4.814   4.486  1.00  0.00           C
ATOM     87  OG1 THR    10       4.349   3.275   4.047  1.00  0.00           O
ATOM     88  N   SER    11       0.503   4.566   1.938  1.00  0.00           N
ATOM     89  CA  SER    11      -0.355   5.582   1.399  1.00  0.00           C
ATOM     90  C   SER    11      -1.143   6.129   2.545  1.00  0.00           C
ATOM     91  O   SER    11      -1.729   5.374   3.319  1.00  0.00           O
ATOM     92  CB  SER    11      -1.358   5.056   0.356  1.00  0.00           C
ATOM     93  OG  SER    11      -0.668   4.574  -0.788  1.00  0.00           O
ATOM     94  N   VAL    12      -1.169   7.473   2.689  1.00  0.00           N
ATOM     95  CA  VAL    12      -1.877   8.037   3.798  1.00  0.00           C
ATOM     96  C   VAL    12      -2.809   9.083   3.277  1.00  0.00           C
ATOM     97  O   VAL    12      -2.405   9.979   2.539  1.00  0.00           O
ATOM     98  CB  VAL    12      -0.979   8.703   4.798  1.00  0.00           C
ATOM     99  CG1 VAL    12      -1.836   9.304   5.924  1.00  0.00           C
ATOM    100  CG2 VAL    12       0.056   7.671   5.276  1.00  0.00           C
ATOM    101  N   SER    13      -4.096   8.988   3.659  1.00  0.00           N
ATOM    102  CA  SER    13      -5.069   9.943   3.223  1.00  0.00           C
ATOM    103  C   SER    13      -4.999  11.117   4.136  1.00  0.00           C
ATOM    104  O   SER    13      -4.615  10.995   5.298  1.00  0.00           O
ATOM    105  CB  SER    13      -6.510   9.410   3.279  1.00  0.00           C
ATOM    106  OG  SER    13      -6.881   9.162   4.628  1.00  0.00           O
ATOM    107  N   ARG    14      -5.337  12.308   3.611  1.00  0.00           N
ATOM    108  CA  ARG    14      -5.379  13.471   4.441  1.00  0.00           C
ATOM    109  C   ARG    14      -6.465  14.347   3.908  1.00  0.00           C
ATOM    110  O   ARG    14      -6.340  14.980   2.862  1.00  0.00           O
ATOM    111  CB  ARG    14      -4.019  14.189   4.482  1.00  0.00           C
ATOM    112  CG  ARG    14      -3.434  14.486   3.100  1.00  0.00           C
ATOM    113  CD  ARG    14      -1.954  14.878   3.151  1.00  0.00           C
ATOM    114  NE  ARG    14      -1.448  14.957   1.749  1.00  0.00           N
ATOM    115  CZ  ARG    14      -0.113  14.811   1.493  1.00  0.00           C
ATOM    116  NH1 ARG    14       0.762  14.591   2.517  1.00  0.00           N
ATOM    117  NH2 ARG    14       0.347  14.878   0.210  1.00  0.00           N
ATOM    118  N   PRO    15      -7.552  14.378   4.626  1.00  0.00           N
ATOM    119  CA  PRO    15      -8.664  15.160   4.169  1.00  0.00           C
ATOM    120  C   PRO    15      -8.386  16.623   4.263  1.00  0.00           C
ATOM    121  O   PRO    15      -7.880  17.069   5.291  1.00  0.00           O
ATOM    122  CB  PRO    15      -9.870  14.691   4.979  1.00  0.00           C
ATOM    123  CG  PRO    15      -9.527  13.228   5.312  1.00  0.00           C
ATOM    124  CD  PRO    15      -7.989  13.197   5.355  1.00  0.00           C
ATOM    125  N   GLY    16      -8.721  17.376   3.196  1.00  0.00           N
ATOM    126  CA  GLY    16      -8.573  18.803   3.159  1.00  0.00           C
ATOM    127  C   GLY    16      -7.206  19.132   2.637  1.00  0.00           C
ATOM    128  O   GLY    16      -6.992  20.186   2.038  1.00  0.00           O
ATOM    129  N   ARG    17      -6.242  18.228   2.883  1.00  0.00           N
ATOM    130  CA  ARG    17      -4.870  18.360   2.485  1.00  0.00           C
ATOM    131  C   ARG    17      -4.687  18.100   1.020  1.00  0.00           C
ATOM    132  O   ARG    17      -3.657  18.452   0.454  1.00  0.00           O
ATOM    133  CB  ARG    17      -3.913  17.396   3.195  1.00  0.00           C
ATOM    134  CG  ARG    17      -3.773  17.613   4.699  1.00  0.00           C
ATOM    135  CD  ARG    17      -2.525  16.914   5.236  1.00  0.00           C
ATOM    136  NE  ARG    17      -2.657  16.756   6.709  1.00  0.00           N
ATOM    137  CZ  ARG    17      -1.872  15.834   7.336  1.00  0.00           C
ATOM    138  NH1 ARG    17      -0.964  15.114   6.616  1.00  0.00           N
ATOM    139  NH2 ARG    17      -1.999  15.618   8.676  1.00  0.00           N
ATOM    140  N   GLY    18      -5.605  17.370   0.367  1.00  0.00           N
ATOM    141  CA  GLY    18      -5.361  17.114  -1.022  1.00  0.00           C
ATOM    142  C   GLY    18      -5.461  15.635  -1.194  1.00  0.00           C
ATOM    143  O   GLY    18      -6.180  14.968  -0.452  1.00  0.00           O
ATOM    144  N   GLU    19      -4.738  15.089  -2.192  1.00  0.00           N
ATOM    145  CA  GLU    19      -4.768  13.681  -2.463  1.00  0.00           C
ATOM    146  C   GLU    19      -3.861  12.990  -1.490  1.00  0.00           C
ATOM    147  O   GLU    19      -2.986  13.603  -0.881  1.00  0.00           O
ATOM    148  CB  GLU    19      -4.276  13.321  -3.877  1.00  0.00           C
ATOM    149  CG  GLU    19      -5.162  13.876  -4.994  1.00  0.00           C
ATOM    150  CD  GLU    19      -6.487  13.130  -4.971  1.00  0.00           C
ATOM    151  OE1 GLU    19      -6.573  12.089  -4.267  1.00  0.00           O
ATOM    152  OE2 GLU    19      -7.433  13.592  -5.664  1.00  0.00           O
ATOM    153  N   PRO    20      -4.073  11.711  -1.324  1.00  0.00           N
ATOM    154  CA  PRO    20      -3.276  10.947  -0.401  1.00  0.00           C
ATOM    155  C   PRO    20      -1.874  10.785  -0.887  1.00  0.00           C
ATOM    156  O   PRO    20      -1.675  10.596  -2.086  1.00  0.00           O
ATOM    157  CB  PRO    20      -4.012   9.626  -0.206  1.00  0.00           C
ATOM    158  CG  PRO    20      -5.483   9.986  -0.484  1.00  0.00           C
ATOM    159  CD  PRO    20      -5.409  11.160  -1.474  1.00  0.00           C
ATOM    160  N   ARG    21      -0.900  10.832   0.042  1.00  0.00           N
ATOM    161  CA  ARG    21       0.495  10.723  -0.283  1.00  0.00           C
ATOM    162  C   ARG    21       0.832   9.278  -0.483  1.00  0.00           C
ATOM    163  O   ARG    21       0.404   8.419   0.287  1.00  0.00           O
ATOM    164  CB  ARG    21       1.385  11.264   0.847  1.00  0.00           C
ATOM    165  CG  ARG    21       2.884  11.269   0.552  1.00  0.00           C
ATOM    166  CD  ARG    21       3.697  11.799   1.734  1.00  0.00           C
ATOM    167  NE  ARG    21       5.097  12.022   1.280  1.00  0.00           N
ATOM    168  CZ  ARG    21       5.921  12.814   2.027  1.00  0.00           C
ATOM    169  NH1 ARG    21       5.453  13.386   3.174  1.00  0.00           N
ATOM    170  NH2 ARG    21       7.209  13.035   1.631  1.00  0.00           N
ATOM    171  N   PHE    22       1.619   8.983  -1.539  1.00  0.00           N
ATOM    172  CA  PHE    22       2.036   7.638  -1.825  1.00  0.00           C
ATOM    173  C   PHE    22       3.534   7.611  -1.811  1.00  0.00           C
ATOM    174  O   PHE    22       4.188   8.351  -2.545  1.00  0.00           O
ATOM    175  CB  PHE    22       1.553   7.169  -3.209  1.00  0.00           C
ATOM    176  CG  PHE    22       2.093   5.814  -3.509  1.00  0.00           C
ATOM    177  CD1 PHE    22       1.561   4.686  -2.930  1.00  0.00           C
ATOM    178  CD2 PHE    22       3.132   5.671  -4.399  1.00  0.00           C
ATOM    179  CE1 PHE    22       2.068   3.440  -3.225  1.00  0.00           C
ATOM    180  CE2 PHE    22       3.642   4.430  -4.699  1.00  0.00           C
ATOM    181  CZ  PHE    22       3.111   3.310  -4.110  1.00  0.00           C
ATOM    182  N   ILE    23       4.115   6.749  -0.952  1.00  0.00           N
ATOM    183  CA  ILE    23       5.542   6.622  -0.874  1.00  0.00           C
ATOM    184  C   ILE    23       5.868   5.166  -1.007  1.00  0.00           C
ATOM    185  O   ILE    23       5.207   4.316  -0.413  1.00  0.00           O
ATOM    186  CB  ILE    23       6.110   7.081   0.441  1.00  0.00           C
ATOM    187  CG1 ILE    23       5.869   8.585   0.643  1.00  0.00           C
ATOM    188  CG2 ILE    23       7.594   6.692   0.496  1.00  0.00           C
ATOM    189  CD1 ILE    23       6.184   9.068   2.060  1.00  0.00           C
ATOM    190  N   SER    24       6.894   4.840  -1.819  1.00  0.00           N
ATOM    191  CA  SER    24       7.301   3.474  -1.980  1.00  0.00           C
ATOM    192  C   SER    24       8.789   3.425  -1.853  1.00  0.00           C
ATOM    193  O   SER    24       9.498   4.288  -2.366  1.00  0.00           O
ATOM    194  CB  SER    24       6.948   2.886  -3.360  1.00  0.00           C
ATOM    195  OG  SER    24       7.383   1.538  -3.442  1.00  0.00           O
ATOM    196  N   VAL    25       9.308   2.403  -1.149  1.00  0.00           N
ATOM    197  CA  VAL    25      10.729   2.261  -0.998  1.00  0.00           C
ATOM    198  C   VAL    25      11.058   0.840  -1.324  1.00  0.00           C
ATOM    199  O   VAL    25      10.227  -0.051  -1.154  1.00  0.00           O
ATOM    200  CB  VAL    25      11.209   2.526   0.398  1.00  0.00           C
ATOM    201  CG1 VAL    25      10.936   4.002   0.737  1.00  0.00           C
ATOM    202  CG2 VAL    25      10.517   1.536   1.350  1.00  0.00           C
ATOM    203  N   GLY    26      12.286   0.591  -1.824  1.00  0.00           N
ATOM    204  CA  GLY    26      12.659  -0.759  -2.139  1.00  0.00           C
ATOM    205  C   GLY    26      13.908  -1.081  -1.382  1.00  0.00           C
ATOM    206  O   GLY    26      14.804  -0.247  -1.256  1.00  0.00           O
ATOM    207  N   TYR    27      13.994  -2.322  -0.862  1.00  0.00           N
ATOM    208  CA  TYR    27      15.133  -2.727  -0.085  1.00  0.00           C
ATOM    209  C   TYR    27      15.638  -4.053  -0.555  1.00  0.00           C
ATOM    210  O   TYR    27      14.871  -4.935  -0.943  1.00  0.00           O
ATOM    211  CB  TYR    27      14.831  -2.975   1.408  1.00  0.00           C
ATOM    212  CG  TYR    27      14.582  -1.712   2.159  1.00  0.00           C
ATOM    213  CD1 TYR    27      13.376  -1.057   2.073  1.00  0.00           C
ATOM    214  CD2 TYR    27      15.559  -1.203   2.985  1.00  0.00           C
ATOM    215  CE1 TYR    27      13.159   0.100   2.785  1.00  0.00           C
ATOM    216  CE2 TYR    27      15.348  -0.046   3.698  1.00  0.00           C
ATOM    217  CZ  TYR    27      14.145   0.609   3.597  1.00  0.00           C
ATOM    218  OH  TYR    27      13.918   1.795   4.326  1.00  0.00           O
ATOM    219  N   VAL    28      16.976  -4.198  -0.550  1.00  0.00           N
ATOM    220  CA  VAL    28      17.574  -5.486  -0.718  1.00  0.00           C
ATOM    221  C   VAL    28      18.185  -5.701   0.623  1.00  0.00           C
ATOM    222  O   VAL    28      19.094  -4.969   1.016  1.00  0.00           O
ATOM    223  CB  VAL    28      18.673  -5.528  -1.740  1.00  0.00           C
ATOM    224  CG1 VAL    28      19.323  -6.922  -1.695  1.00  0.00           C
ATOM    225  CG2 VAL    28      18.079  -5.173  -3.114  1.00  0.00           C
ATOM    226  N   ASP    29      17.704  -6.712   1.366  1.00  0.00           N
ATOM    227  CA  ASP    29      18.200  -6.868   2.696  1.00  0.00           C
ATOM    228  C   ASP    29      17.908  -5.580   3.406  1.00  0.00           C
ATOM    229  O   ASP    29      16.818  -5.023   3.305  1.00  0.00           O
ATOM    230  CB  ASP    29      19.718  -7.120   2.747  1.00  0.00           C
ATOM    231  CG  ASP    29      20.005  -8.480   2.120  1.00  0.00           C
ATOM    232  OD1 ASP    29      19.087  -9.344   2.127  1.00  0.00           O
ATOM    233  OD2 ASP    29      21.146  -8.668   1.618  1.00  0.00           O
ATOM    234  N   ASP    30      18.878  -5.113   4.201  1.00  0.00           N
ATOM    235  CA  ASP    30      18.819  -3.915   4.986  1.00  0.00           C
ATOM    236  C   ASP    30      19.080  -2.652   4.206  1.00  0.00           C
ATOM    237  O   ASP    30      18.964  -1.567   4.780  1.00  0.00           O
ATOM    238  CB  ASP    30      19.747  -3.980   6.203  1.00  0.00           C
ATOM    239  CG  ASP    30      19.108  -5.001   7.133  1.00  0.00           C
ATOM    240  OD1 ASP    30      17.849  -5.074   7.147  1.00  0.00           O
ATOM    241  OD2 ASP    30      19.861  -5.734   7.828  1.00  0.00           O
ATOM    242  N   THR    31      19.521  -2.740   2.928  1.00  0.00           N
ATOM    243  CA  THR    31      19.898  -1.547   2.205  1.00  0.00           C
ATOM    244  C   THR    31      18.829  -1.110   1.247  1.00  0.00           C
ATOM    245  O   THR    31      18.377  -1.876   0.399  1.00  0.00           O
ATOM    246  CB  THR    31      21.155  -1.729   1.404  1.00  0.00           C
ATOM    247  CG2 THR    31      21.505  -0.398   0.717  1.00  0.00           C
ATOM    248  OG1 THR    31      22.219  -2.130   2.255  1.00  0.00           O
ATOM    249  N   GLN    32      18.417   0.173   1.351  1.00  0.00           N
ATOM    250  CA  GLN    32      17.394   0.704   0.494  1.00  0.00           C
ATOM    251  C   GLN    32      18.032   1.156  -0.785  1.00  0.00           C
ATOM    252  O   GLN    32      19.032   1.874  -0.760  1.00  0.00           O
ATOM    253  CB  GLN    32      16.668   1.913   1.094  1.00  0.00           C
ATOM    254  CG  GLN    32      15.509   2.413   0.235  1.00  0.00           C
ATOM    255  CD  GLN    32      15.023   3.718   0.843  1.00  0.00           C
ATOM    256  NE2 GLN    32      15.991   4.580   1.249  1.00  0.00           N
ATOM    257  OE1 GLN    32      13.827   3.980   0.951  1.00  0.00           O
ATOM    258  N   PHE    33      17.560   0.601  -1.925  1.00  0.00           N
ATOM    259  CA  PHE    33      17.987   0.965  -3.247  1.00  0.00           C
ATOM    260  C   PHE    33      17.158   1.995  -3.972  1.00  0.00           C
ATOM    261  O   PHE    33      17.690   2.678  -4.841  1.00  0.00           O
ATOM    262  CB  PHE    33      18.280  -0.235  -4.172  1.00  0.00           C
ATOM    263  CG  PHE    33      17.066  -1.043  -4.454  1.00  0.00           C
ATOM    264  CD1 PHE    33      16.526  -1.866  -3.491  1.00  0.00           C
ATOM    265  CD2 PHE    33      16.497  -1.007  -5.705  1.00  0.00           C
ATOM    266  CE1 PHE    33      15.413  -2.623  -3.770  1.00  0.00           C
ATOM    267  CE2 PHE    33      15.385  -1.763  -5.988  1.00  0.00           C
ATOM    268  CZ  PHE    33      14.841  -2.570  -5.020  1.00  0.00           C
ATOM    269  N   VAL    34      15.832   2.100  -3.721  1.00  0.00           N
ATOM    270  CA  VAL    34      15.043   3.009  -4.523  1.00  0.00           C
ATOM    271  C   VAL    34      13.963   3.655  -3.710  1.00  0.00           C
ATOM    272  O   VAL    34      13.591   3.172  -2.642  1.00  0.00           O
ATOM    273  CB  VAL    34      14.347   2.340  -5.673  1.00  0.00           C
ATOM    274  CG1 VAL    34      15.400   1.802  -6.650  1.00  0.00           C
ATOM    275  CG2 VAL    34      13.421   1.249  -5.114  1.00  0.00           C
ATOM    276  N   ARG    35      13.440   4.798  -4.215  1.00  0.00           N
ATOM    277  CA  ARG    35      12.376   5.488  -3.536  1.00  0.00           C
ATOM    278  C   ARG    35      11.494   6.155  -4.550  1.00  0.00           C
ATOM    279  O   ARG    35      11.926   6.484  -5.654  1.00  0.00           O
ATOM    280  CB  ARG    35      12.863   6.608  -2.605  1.00  0.00           C
ATOM    281  CG  ARG    35      13.640   7.702  -3.338  1.00  0.00           C
ATOM    282  CD  ARG    35      14.083   8.847  -2.428  1.00  0.00           C
ATOM    283  NE  ARG    35      14.933   9.761  -3.244  1.00  0.00           N
ATOM    284  CZ  ARG    35      15.613  10.781  -2.642  1.00  0.00           C
ATOM    285  NH1 ARG    35      15.488  10.983  -1.298  1.00  0.00           N
ATOM    286  NH2 ARG    35      16.422  11.594  -3.382  1.00  0.00           N
ATOM    287  N   PHE    36      10.208   6.342  -4.185  1.00  0.00           N
ATOM    288  CA  PHE    36       9.248   7.027  -5.002  1.00  0.00           C
ATOM    289  C   PHE    36       8.395   7.831  -4.066  1.00  0.00           C
ATOM    290  O   PHE    36       7.959   7.326  -3.033  1.00  0.00           O
ATOM    291  CB  PHE    36       8.345   6.049  -5.782  1.00  0.00           C
ATOM    292  CG  PHE    36       7.330   6.812  -6.561  1.00  0.00           C
ATOM    293  CD1 PHE    36       7.625   7.326  -7.802  1.00  0.00           C
ATOM    294  CD2 PHE    36       6.074   7.017  -6.041  1.00  0.00           C
ATOM    295  CE1 PHE    36       6.676   8.028  -8.508  1.00  0.00           C
ATOM    296  CE2 PHE    36       5.123   7.717  -6.743  1.00  0.00           C
ATOM    297  CZ  PHE    36       5.423   8.226  -7.982  1.00  0.00           C
ATOM    298  N   ASP    37       8.150   9.119  -4.395  1.00  0.00           N
ATOM    299  CA  ASP    37       7.365   9.968  -3.537  1.00  0.00           C
ATOM    300  C   ASP    37       6.428  10.759  -4.400  1.00  0.00           C
ATOM    301  O   ASP    37       6.860  11.502  -5.280  1.00  0.00           O
ATOM    302  CB  ASP    37       8.231  10.973  -2.758  1.00  0.00           C
ATOM    303  CG  ASP    37       7.380  11.663  -1.705  1.00  0.00           C
ATOM    304  OD1 ASP    37       6.129  11.508  -1.744  1.00  0.00           O
ATOM    305  OD2 ASP    37       7.979  12.357  -0.840  1.00  0.00           O
ATOM    306  N   SER    38       5.108  10.623  -4.158  1.00  0.00           N
ATOM    307  CA  SER    38       4.116  11.303  -4.945  1.00  0.00           C
ATOM    308  C   SER    38       4.169  12.785  -4.705  1.00  0.00           C
ATOM    309  O   SER    38       3.731  13.568  -5.545  1.00  0.00           O
ATOM    310  CB  SER    38       2.684  10.829  -4.640  1.00  0.00           C
ATOM    311  OG  SER    38       2.347  11.109  -3.289  1.00  0.00           O
ATOM    312  N   ASP    39       4.669  13.211  -3.531  1.00  0.00           N
ATOM    313  CA  ASP    39       4.756  14.607  -3.190  1.00  0.00           C
ATOM    314  C   ASP    39       5.816  15.323  -3.980  1.00  0.00           C
ATOM    315  O   ASP    39       5.708  16.529  -4.198  1.00  0.00           O
ATOM    316  CB  ASP    39       4.986  14.860  -1.690  1.00  0.00           C
ATOM    317  CG  ASP    39       3.648  14.653  -0.988  1.00  0.00           C
ATOM    318  OD1 ASP    39       2.632  14.439  -1.703  1.00  0.00           O
ATOM    319  OD2 ASP    39       3.620  14.721   0.270  1.00  0.00           O
ATOM    320  N   ALA    40       6.867  14.610  -4.431  1.00  0.00           N
ATOM    321  CA  ALA    40       7.978  15.239  -5.103  1.00  0.00           C
ATOM    322  C   ALA    40       7.482  16.078  -6.244  1.00  0.00           C
ATOM    323  O   ALA    40       6.398  15.856  -6.779  1.00  0.00           O
ATOM    324  CB  ALA    40       9.011  14.241  -5.657  1.00  0.00           C
ATOM    325  N   ALA    41       8.278  17.101  -6.632  1.00  0.00           N
ATOM    326  CA  ALA    41       7.857  18.011  -7.662  1.00  0.00           C
ATOM    327  C   ALA    41       7.619  17.220  -8.906  1.00  0.00           C
ATOM    328  O   ALA    41       6.598  17.395  -9.573  1.00  0.00           O
ATOM    329  CB  ALA    41       8.920  19.071  -7.991  1.00  0.00           C
ATOM    330  N   SER    42       8.561  16.325  -9.254  1.00  0.00           N
ATOM    331  CA  SER    42       8.333  15.468 -10.376  1.00  0.00           C
ATOM    332  C   SER    42       8.585  14.091  -9.859  1.00  0.00           C
ATOM    333  O   SER    42       9.730  13.677  -9.692  1.00  0.00           O
ATOM    334  CB  SER    42       9.306  15.712 -11.540  1.00  0.00           C
ATOM    335  OG  SER    42       9.122  17.021 -12.059  1.00  0.00           O
ATOM    336  N   PRO    43       7.533  13.362  -9.620  1.00  0.00           N
ATOM    337  CA  PRO    43       7.708  12.068  -9.033  1.00  0.00           C
ATOM    338  C   PRO    43       8.391  11.131  -9.969  1.00  0.00           C
ATOM    339  O   PRO    43       8.007  11.066 -11.135  1.00  0.00           O
ATOM    340  CB  PRO    43       6.318  11.622  -8.586  1.00  0.00           C
ATOM    341  CG  PRO    43       5.593  12.949  -8.299  1.00  0.00           C
ATOM    342  CD  PRO    43       6.265  13.964  -9.240  1.00  0.00           C
ATOM    343  N   ARG    44       9.403  10.392  -9.474  1.00  0.00           N
ATOM    344  CA  ARG    44      10.100   9.459 -10.305  1.00  0.00           C
ATOM    345  C   ARG    44      10.731   8.459  -9.396  1.00  0.00           C
ATOM    346  O   ARG    44      10.997   8.755  -8.231  1.00  0.00           O
ATOM    347  CB  ARG    44      11.262  10.086 -11.093  1.00  0.00           C
ATOM    348  CG  ARG    44      10.842  11.151 -12.106  1.00  0.00           C
ATOM    349  CD  ARG    44      10.443  10.585 -13.471  1.00  0.00           C
ATOM    350  NE  ARG    44      11.617   9.838 -14.006  1.00  0.00           N
ATOM    351  CZ  ARG    44      11.476   9.057 -15.117  1.00  0.00           C
ATOM    352  NH1 ARG    44      10.276   9.007 -15.765  1.00  0.00           N
ATOM    353  NH2 ARG    44      12.530   8.320 -15.574  1.00  0.00           N
ATOM    354  N   GLU    45      10.967   7.230  -9.898  1.00  0.00           N
ATOM    355  CA  GLU    45      11.674   6.260  -9.113  1.00  0.00           C
ATOM    356  C   GLU    45      13.093   6.744  -9.088  1.00  0.00           C
ATOM    357  O   GLU    45      13.656   7.061 -10.135  1.00  0.00           O
ATOM    358  CB  GLU    45      11.660   4.851  -9.738  1.00  0.00           C
ATOM    359  CG  GLU    45      12.406   3.781  -8.934  1.00  0.00           C
ATOM    360  CD  GLU    45      11.494   3.242  -7.839  1.00  0.00           C
ATOM    361  OE1 GLU    45      10.796   4.061  -7.182  1.00  0.00           O
ATOM    362  OE2 GLU    45      11.493   1.998  -7.640  1.00  0.00           O
ATOM    363  N   GLU    46      13.719   6.802  -7.892  1.00  0.00           N
ATOM    364  CA  GLU    46      15.044   7.358  -7.818  1.00  0.00           C
ATOM    365  C   GLU    46      15.970   6.423  -7.090  1.00  0.00           C
ATOM    366  O   GLU    46      15.565   5.695  -6.186  1.00  0.00           O
ATOM    367  CB  GLU    46      15.076   8.711  -7.093  1.00  0.00           C
ATOM    368  CG  GLU    46      14.313   9.799  -7.853  1.00  0.00           C
ATOM    369  CD  GLU    46      14.291  11.048  -6.987  1.00  0.00           C
ATOM    370  OE1 GLU    46      14.699  10.947  -5.799  1.00  0.00           O
ATOM    371  OE2 GLU    46      13.863  12.118  -7.497  1.00  0.00           O
ATOM    372  N   PRO    47      17.218   6.420  -7.516  1.00  0.00           N
ATOM    373  CA  PRO    47      18.216   5.573  -6.903  1.00  0.00           C
ATOM    374  C   PRO    47      18.666   6.017  -5.542  1.00  0.00           C
ATOM    375  O   PRO    47      19.014   7.183  -5.369  1.00  0.00           O
ATOM    376  CB  PRO    47      19.358   5.461  -7.912  1.00  0.00           C
ATOM    377  CG  PRO    47      18.675   5.716  -9.265  1.00  0.00           C
ATOM    378  CD  PRO    47      17.493   6.638  -8.928  1.00  0.00           C
ATOM    379  N   ARG    48      18.557   5.114  -4.551  1.00  0.00           N
ATOM    380  CA  ARG    48      18.992   5.205  -3.185  1.00  0.00           C
ATOM    381  C   ARG    48      20.383   4.697  -2.941  1.00  0.00           C
ATOM    382  O   ARG    48      20.993   5.052  -1.935  1.00  0.00           O
ATOM    383  CB  ARG    48      18.037   4.469  -2.242  1.00  0.00           C
ATOM    384  CG  ARG    48      16.642   5.083  -2.298  1.00  0.00           C
ATOM    385  CD  ARG    48      16.681   6.612  -2.269  1.00  0.00           C
ATOM    386  NE  ARG    48      17.299   7.018  -0.977  1.00  0.00           N
ATOM    387  CZ  ARG    48      18.228   8.018  -0.945  1.00  0.00           C
ATOM    388  NH1 ARG    48      18.616   8.629  -2.101  1.00  0.00           N
ATOM    389  NH2 ARG    48      18.771   8.404   0.245  1.00  0.00           N
ATOM    390  N   ALA    49      20.882   3.773  -3.789  1.00  0.00           N
ATOM    391  CA  ALA    49      22.164   3.160  -3.533  1.00  0.00           C
ATOM    392  C   ALA    49      22.989   3.266  -4.779  1.00  0.00           C
ATOM    393  O   ALA    49      22.460   3.368  -5.883  1.00  0.00           O
ATOM    394  CB  ALA    49      22.060   1.668  -3.176  1.00  0.00           C
ATOM    395  N   PRO    50      24.289   3.265  -4.623  1.00  0.00           N
ATOM    396  CA  PRO    50      25.165   3.428  -5.754  1.00  0.00           C
ATOM    397  C   PRO    50      25.113   2.360  -6.807  1.00  0.00           C
ATOM    398  O   PRO    50      25.230   2.691  -7.986  1.00  0.00           O
ATOM    399  CB  PRO    50      26.558   3.653  -5.170  1.00  0.00           C
ATOM    400  CG  PRO    50      26.272   4.314  -3.808  1.00  0.00           C
ATOM    401  CD  PRO    50      24.894   3.764  -3.398  1.00  0.00           C
ATOM    402  N   TRP    51      24.923   1.088  -6.420  1.00  0.00           N
ATOM    403  CA  TRP    51      24.952  -0.014  -7.342  1.00  0.00           C
ATOM    404  C   TRP    51      23.818   0.027  -8.327  1.00  0.00           C
ATOM    405  O   TRP    51      23.961  -0.450  -9.451  1.00  0.00           O
ATOM    406  CB  TRP    51      25.011  -1.385  -6.637  1.00  0.00           C
ATOM    407  CG  TRP    51      24.074  -1.564  -5.464  1.00  0.00           C
ATOM    408  CD1 TRP    51      24.312  -1.303  -4.146  1.00  0.00           C
ATOM    409  CD2 TRP    51      22.737  -2.085  -5.538  1.00  0.00           C
ATOM    410  CE2 TRP    51      22.233  -2.114  -4.236  1.00  0.00           C
ATOM    411  CE3 TRP    51      21.993  -2.511  -6.599  1.00  0.00           C
ATOM    412  NE1 TRP    51      23.210  -1.633  -3.394  1.00  0.00           N
ATOM    413  CZ2 TRP    51      20.972  -2.569  -3.978  1.00  0.00           C
ATOM    414  CZ3 TRP    51      20.718  -2.962  -6.334  1.00  0.00           C
ATOM    415  CH2 TRP    51      20.218  -2.991  -5.049  1.00  0.00           C
ATOM    416  N   ILE    52      22.652   0.555  -7.919  1.00  0.00           N
ATOM    417  CA  ILE    52      21.462   0.607  -8.725  1.00  0.00           C
ATOM    418  C   ILE    52      21.581   1.550  -9.894  1.00  0.00           C
ATOM    419  O   ILE    52      20.894   1.374 -10.897  1.00  0.00           O
ATOM    420  CB  ILE    52      20.219   0.947  -7.946  1.00  0.00           C
ATOM    421  CG1 ILE    52      18.972   0.591  -8.775  1.00  0.00           C
ATOM    422  CG2 ILE    52      20.285   2.420  -7.516  1.00  0.00           C
ATOM    423  CD1 ILE    52      18.808  -0.910  -9.014  1.00  0.00           C
ATOM    424  N   GLU    53      22.417   2.599  -9.786  1.00  0.00           N
ATOM    425  CA  GLU    53      22.495   3.669 -10.751  1.00  0.00           C
ATOM    426  C   GLU    53      22.845   3.201 -12.136  1.00  0.00           C
ATOM    427  O   GLU    53      22.458   3.834 -13.116  1.00  0.00           O
ATOM    428  CB  GLU    53      23.498   4.764 -10.351  1.00  0.00           C
ATOM    429  CG  GLU    53      23.033   5.576  -9.141  1.00  0.00           C
ATOM    430  CD  GLU    53      24.087   6.634  -8.846  1.00  0.00           C
ATOM    431  OE1 GLU    53      25.259   6.245  -8.600  1.00  0.00           O
ATOM    432  OE2 GLU    53      23.736   7.845  -8.866  1.00  0.00           O
ATOM    433  N   GLN    54      23.587   2.094 -12.264  1.00  0.00           N
ATOM    434  CA  GLN    54      24.036   1.598 -13.538  1.00  0.00           C
ATOM    435  C   GLN    54      22.864   1.301 -14.430  1.00  0.00           C
ATOM    436  O   GLN    54      22.959   1.474 -15.644  1.00  0.00           O
ATOM    437  CB  GLN    54      24.795   0.278 -13.380  1.00  0.00           C
ATOM    438  CG  GLN    54      23.860  -0.800 -12.835  1.00  0.00           C
ATOM    439  CD  GLN    54      24.653  -2.061 -12.583  1.00  0.00           C
ATOM    440  NE2 GLN    54      25.799  -2.228 -13.293  1.00  0.00           N
ATOM    441  OE1 GLN    54      24.248  -2.880 -11.761  1.00  0.00           O
ATOM    442  N   GLU    55      21.730   0.844 -13.860  1.00  0.00           N
ATOM    443  CA  GLU    55      20.593   0.420 -14.634  1.00  0.00           C
ATOM    444  C   GLU    55      20.219   1.479 -15.630  1.00  0.00           C
ATOM    445  O   GLU    55      20.339   2.675 -15.370  1.00  0.00           O
ATOM    446  CB  GLU    55      19.357   0.119 -13.769  1.00  0.00           C
ATOM    447  CG  GLU    55      19.585  -1.010 -12.759  1.00  0.00           C
ATOM    448  CD  GLU    55      19.743  -2.324 -13.516  1.00  0.00           C
ATOM    449  OE1 GLU    55      19.509  -2.337 -14.754  1.00  0.00           O
ATOM    450  OE2 GLU    55      20.102  -3.336 -12.857  1.00  0.00           O
ATOM    451  N   GLY    56      19.751   1.036 -16.819  1.00  0.00           N
ATOM    452  CA  GLY    56      19.447   1.908 -17.922  1.00  0.00           C
ATOM    453  C   GLY    56      18.167   2.638 -17.666  1.00  0.00           C
ATOM    454  O   GLY    56      17.444   2.385 -16.705  1.00  0.00           O
ATOM    455  N   PRO    57      17.897   3.559 -18.554  1.00  0.00           N
ATOM    456  CA  PRO    57      16.740   4.404 -18.429  1.00  0.00           C
ATOM    457  C   PRO    57      15.448   3.669 -18.531  1.00  0.00           C
ATOM    458  O   PRO    57      14.443   4.166 -18.027  1.00  0.00           O
ATOM    459  CB  PRO    57      16.918   5.510 -19.467  1.00  0.00           C
ATOM    460  CG  PRO    57      18.447   5.626 -19.605  1.00  0.00           C
ATOM    461  CD  PRO    57      18.967   4.214 -19.287  1.00  0.00           C
ATOM    462  N   GLU    58      15.439   2.504 -19.190  1.00  0.00           N
ATOM    463  CA  GLU    58      14.227   1.760 -19.337  1.00  0.00           C
ATOM    464  C   GLU    58      13.784   1.316 -17.976  1.00  0.00           C
ATOM    465  O   GLU    58      12.594   1.320 -17.666  1.00  0.00           O
ATOM    466  CB  GLU    58      14.430   0.541 -20.250  1.00  0.00           C
ATOM    467  CG  GLU    58      15.505  -0.420 -19.747  1.00  0.00           C
ATOM    468  CD  GLU    58      16.075  -1.124 -20.962  1.00  0.00           C
ATOM    469  OE1 GLU    58      15.432  -2.086 -21.460  1.00  0.00           O
ATOM    470  OE2 GLU    58      17.168  -0.690 -21.416  1.00  0.00           O
ATOM    471  N   TYR    59      14.748   0.944 -17.117  1.00  0.00           N
ATOM    472  CA  TYR    59      14.455   0.453 -15.801  1.00  0.00           C
ATOM    473  C   TYR    59      13.740   1.522 -15.031  1.00  0.00           C
ATOM    474  O   TYR    59      12.696   1.276 -14.428  1.00  0.00           O
ATOM    475  CB  TYR    59      15.762   0.108 -15.052  1.00  0.00           C
ATOM    476  CG  TYR    59      15.502  -0.350 -13.656  1.00  0.00           C
ATOM    477  CD1 TYR    59      15.190  -1.662 -13.385  1.00  0.00           C
ATOM    478  CD2 TYR    59      15.594   0.539 -12.609  1.00  0.00           C
ATOM    479  CE1 TYR    59      14.963  -2.075 -12.091  1.00  0.00           C
ATOM    480  CE2 TYR    59      15.368   0.132 -11.315  1.00  0.00           C
ATOM    481  CZ  TYR    59      15.050  -1.179 -11.054  1.00  0.00           C
ATOM    482  OH  TYR    59      14.816  -1.601  -9.727  1.00  0.00           O
ATOM    483  N   TRP    60      14.280   2.752 -15.053  1.00  0.00           N
ATOM    484  CA  TRP    60      13.708   3.818 -14.286  1.00  0.00           C
ATOM    485  C   TRP    60      12.371   4.219 -14.824  1.00  0.00           C
ATOM    486  O   TRP    60      11.445   4.483 -14.058  1.00  0.00           O
ATOM    487  CB  TRP    60      14.633   5.039 -14.188  1.00  0.00           C
ATOM    488  CG  TRP    60      15.908   4.659 -13.477  1.00  0.00           C
ATOM    489  CD1 TRP    60      17.195   4.673 -13.928  1.00  0.00           C
ATOM    490  CD2 TRP    60      15.944   4.082 -12.162  1.00  0.00           C
ATOM    491  CE2 TRP    60      17.274   3.769 -11.886  1.00  0.00           C
ATOM    492  CE3 TRP    60      14.949   3.818 -11.263  1.00  0.00           C
ATOM    493  NE1 TRP    60      18.031   4.140 -12.976  1.00  0.00           N
ATOM    494  CZ2 TRP    60      17.630   3.184 -10.705  1.00  0.00           C
ATOM    495  CZ3 TRP    60      15.314   3.242 -10.067  1.00  0.00           C
ATOM    496  CH2 TRP    60      16.629   2.931  -9.794  1.00  0.00           C
ATOM    497  N   ASP    61      12.233   4.284 -16.159  1.00  0.00           N
ATOM    498  CA  ASP    61      10.991   4.707 -16.745  1.00  0.00           C
ATOM    499  C   ASP    61       9.917   3.722 -16.405  1.00  0.00           C
ATOM    500  O   ASP    61       8.801   4.103 -16.052  1.00  0.00           O
ATOM    501  CB  ASP    61      11.057   4.783 -18.279  1.00  0.00           C
ATOM    502  CG  ASP    61      11.985   5.926 -18.659  1.00  0.00           C
ATOM    503  OD1 ASP    61      12.037   6.927 -17.894  1.00  0.00           O
ATOM    504  OD2 ASP    61      12.661   5.814 -19.716  1.00  0.00           O
ATOM    505  N   ARG    62      10.227   2.417 -16.501  1.00  0.00           N
ATOM    506  CA  ARG    62       9.231   1.409 -16.282  1.00  0.00           C
ATOM    507  C   ARG    62       8.741   1.481 -14.869  1.00  0.00           C
ATOM    508  O   ARG    62       7.535   1.461 -14.624  1.00  0.00           O
ATOM    509  CB  ARG    62       9.785  -0.004 -16.528  1.00  0.00           C
ATOM    510  CG  ARG    62       8.726  -1.104 -16.584  1.00  0.00           C
ATOM    511  CD  ARG    62       9.330  -2.487 -16.836  1.00  0.00           C
ATOM    512  NE  ARG    62       8.204  -3.444 -17.015  1.00  0.00           N
ATOM    513  CZ  ARG    62       8.343  -4.516 -17.851  1.00  0.00           C
ATOM    514  NH1 ARG    62       9.520  -4.726 -18.508  1.00  0.00           N
ATOM    515  NH2 ARG    62       7.303  -5.382 -18.033  1.00  0.00           N
ATOM    516  N   ASN    63       9.667   1.585 -13.900  1.00  0.00           N
ATOM    517  CA  ASN    63       9.297   1.605 -12.513  1.00  0.00           C
ATOM    518  C   ASN    63       8.534   2.850 -12.193  1.00  0.00           C
ATOM    519  O   ASN    63       7.609   2.827 -11.383  1.00  0.00           O
ATOM    520  CB  ASN    63      10.499   1.536 -11.557  1.00  0.00           C
ATOM    521  CG  ASN    63      11.013   0.103 -11.558  1.00  0.00           C
ATOM    522  ND2 ASN    63      12.340  -0.065 -11.803  1.00  0.00           N
ATOM    523  OD1 ASN    63      10.258  -0.846 -11.349  1.00  0.00           O
ATOM    524  N   THR    64       8.910   3.983 -12.811  1.00  0.00           N
ATOM    525  CA  THR    64       8.245   5.221 -12.533  1.00  0.00           C
ATOM    526  C   THR    64       6.808   5.101 -12.930  1.00  0.00           C
ATOM    527  O   THR    64       5.917   5.535 -12.202  1.00  0.00           O
ATOM    528  CB  THR    64       8.841   6.363 -13.297  1.00  0.00           C
ATOM    529  CG2 THR    64       8.071   7.646 -12.952  1.00  0.00           C
ATOM    530  OG1 THR    64      10.213   6.508 -12.959  1.00  0.00           O
ATOM    531  N   GLN    65       6.550   4.484 -14.100  1.00  0.00           N
ATOM    532  CA  GLN    65       5.212   4.355 -14.609  1.00  0.00           C
ATOM    533  C   GLN    65       4.406   3.543 -13.653  1.00  0.00           C
ATOM    534  O   GLN    65       3.267   3.882 -13.337  1.00  0.00           O
ATOM    535  CB  GLN    65       5.160   3.602 -15.951  1.00  0.00           C
ATOM    536  CG  GLN    65       5.827   4.337 -17.113  1.00  0.00           C
ATOM    537  CD  GLN    65       4.872   5.415 -17.604  1.00  0.00           C
ATOM    538  NE2 GLN    65       3.713   4.984 -18.170  1.00  0.00           N
ATOM    539  OE1 GLN    65       5.152   6.608 -17.492  1.00  0.00           O
ATOM    540  N   ILE    66       4.992   2.447 -13.145  1.00  0.00           N
ATOM    541  CA  ILE    66       4.261   1.578 -12.273  1.00  0.00           C
ATOM    542  C   ILE    66       3.887   2.337 -11.038  1.00  0.00           C
ATOM    543  O   ILE    66       2.759   2.233 -10.562  1.00  0.00           O
ATOM    544  CB  ILE    66       5.048   0.363 -11.868  1.00  0.00           C
ATOM    545  CG1 ILE    66       5.389  -0.485 -13.107  1.00  0.00           C
ATOM    546  CG2 ILE    66       4.237  -0.404 -10.814  1.00  0.00           C
ATOM    547  CD1 ILE    66       6.385  -1.612 -12.831  1.00  0.00           C
ATOM    548  N   CYS    67       4.830   3.130 -10.493  1.00  0.00           N
ATOM    549  CA  CYS    67       4.587   3.865  -9.283  1.00  0.00           C
ATOM    550  C   CYS    67       3.498   4.871  -9.500  1.00  0.00           C
ATOM    551  O   CYS    67       2.655   5.067  -8.627  1.00  0.00           O
ATOM    552  CB  CYS    67       5.824   4.632  -8.784  1.00  0.00           C
ATOM    553  SG  CYS    67       7.150   3.523  -8.224  1.00  0.00           S
ATOM    554  N   LYS    68       3.488   5.551 -10.662  1.00  0.00           N
ATOM    555  CA  LYS    68       2.467   6.536 -10.888  1.00  0.00           C
ATOM    556  C   LYS    68       1.132   5.871 -10.912  1.00  0.00           C
ATOM    557  O   LYS    68       0.162   6.393 -10.365  1.00  0.00           O
ATOM    558  CB  LYS    68       2.624   7.315 -12.207  1.00  0.00           C
ATOM    559  CG  LYS    68       3.581   8.502 -12.096  1.00  0.00           C
ATOM    560  CD  LYS    68       5.041   8.124 -11.861  1.00  0.00           C
ATOM    561  CE  LYS    68       5.926   9.334 -11.574  1.00  0.00           C
ATOM    562  NZ  LYS    68       5.905  10.271 -12.723  1.00  0.00           N
ATOM    563  N   THR    69       1.041   4.692 -11.547  1.00  0.00           N
ATOM    564  CA  THR    69      -0.219   4.019 -11.640  1.00  0.00           C
ATOM    565  C   THR    69      -0.672   3.650 -10.258  1.00  0.00           C
ATOM    566  O   THR    69      -1.836   3.834  -9.904  1.00  0.00           O
ATOM    567  CB  THR    69      -0.126   2.759 -12.449  1.00  0.00           C
ATOM    568  CG2 THR    69      -1.526   2.131 -12.542  1.00  0.00           C
ATOM    569  OG1 THR    69       0.362   3.051 -13.751  1.00  0.00           O
ATOM    570  N   ASN    70       0.261   3.145  -9.429  1.00  0.00           N
ATOM    571  CA  ASN    70      -0.043   2.676  -8.103  1.00  0.00           C
ATOM    572  C   ASN    70      -0.552   3.800  -7.257  1.00  0.00           C
ATOM    573  O   ASN    70      -1.414   3.592  -6.404  1.00  0.00           O
ATOM    574  CB  ASN    70       1.167   2.054  -7.381  1.00  0.00           C
ATOM    575  CG  ASN    70       1.410   0.662  -7.955  1.00  0.00           C
ATOM    576  ND2 ASN    70       2.543   0.031  -7.546  1.00  0.00           N
ATOM    577  OD1 ASN    70       0.610   0.144  -8.731  1.00  0.00           O
ATOM    578  N   THR    71      -0.039   5.028  -7.449  1.00  0.00           N
ATOM    579  CA  THR    71      -0.510   6.086  -6.607  1.00  0.00           C
ATOM    580  C   THR    71      -1.985   6.252  -6.805  1.00  0.00           C
ATOM    581  O   THR    71      -2.721   6.427  -5.837  1.00  0.00           O
ATOM    582  CB  THR    71       0.164   7.412  -6.833  1.00  0.00           C
ATOM    583  CG2 THR    71       1.640   7.309  -6.431  1.00  0.00           C
ATOM    584  OG1 THR    71       0.059   7.809  -8.186  1.00  0.00           O
ATOM    585  N   GLN    72      -2.458   6.203  -8.064  1.00  0.00           N
ATOM    586  CA  GLN    72      -3.856   6.368  -8.336  1.00  0.00           C
ATOM    587  C   GLN    72      -4.625   5.206  -7.784  1.00  0.00           C
ATOM    588  O   GLN    72      -5.701   5.376  -7.213  1.00  0.00           O
ATOM    589  CB  GLN    72      -4.158   6.467  -9.841  1.00  0.00           C
ATOM    590  CG  GLN    72      -3.511   7.692 -10.488  1.00  0.00           C
ATOM    591  CD  GLN    72      -4.077   8.926  -9.799  1.00  0.00           C
ATOM    592  NE2 GLN    72      -3.338  10.064  -9.885  1.00  0.00           N
ATOM    593  OE1 GLN    72      -5.146   8.876  -9.194  1.00  0.00           O
ATOM    594  N   THR    73      -4.081   3.984  -7.936  1.00  0.00           N
ATOM    595  CA  THR    73      -4.757   2.790  -7.514  1.00  0.00           C
ATOM    596  C   THR    73      -4.948   2.813  -6.029  1.00  0.00           C
ATOM    597  O   THR    73      -6.018   2.473  -5.527  1.00  0.00           O
ATOM    598  CB  THR    73      -3.981   1.550  -7.849  1.00  0.00           C
ATOM    599  CG2 THR    73      -4.780   0.326  -7.376  1.00  0.00           C
ATOM    600  OG1 THR    73      -3.761   1.477  -9.250  1.00  0.00           O
ATOM    601  N   TYR    74      -3.910   3.225  -5.281  1.00  0.00           N
ATOM    602  CA  TYR    74      -3.984   3.262  -3.847  1.00  0.00           C
ATOM    603  C   TYR    74      -5.010   4.251  -3.407  1.00  0.00           C
ATOM    604  O   TYR    74      -5.669   4.049  -2.390  1.00  0.00           O
ATOM    605  CB  TYR    74      -2.655   3.613  -3.153  1.00  0.00           C
ATOM    606  CG  TYR    74      -1.783   2.405  -3.189  1.00  0.00           C
ATOM    607  CD1 TYR    74      -2.020   1.363  -2.319  1.00  0.00           C
ATOM    608  CD2 TYR    74      -0.726   2.306  -4.063  1.00  0.00           C
ATOM    609  CE1 TYR    74      -1.229   0.239  -2.326  1.00  0.00           C
ATOM    610  CE2 TYR    74       0.072   1.185  -4.075  1.00  0.00           C
ATOM    611  CZ  TYR    74      -0.179   0.148  -3.206  1.00  0.00           C
ATOM    612  OH  TYR    74       0.634  -1.006  -3.213  1.00  0.00           O
ATOM    613  N   ARG    75      -5.138   5.382  -4.122  1.00  0.00           N
ATOM    614  CA  ARG    75      -6.109   6.356  -3.719  1.00  0.00           C
ATOM    615  C   ARG    75      -7.488   5.787  -3.853  1.00  0.00           C
ATOM    616  O   ARG    75      -8.343   6.008  -2.995  1.00  0.00           O
ATOM    617  CB  ARG    75      -5.970   7.689  -4.477  1.00  0.00           C
ATOM    618  CG  ARG    75      -4.763   8.485  -3.965  1.00  0.00           C
ATOM    619  CD  ARG    75      -4.537   9.840  -4.633  1.00  0.00           C
ATOM    620  NE  ARG    75      -3.750   9.620  -5.875  1.00  0.00           N
ATOM    621  CZ  ARG    75      -2.390   9.736  -5.852  1.00  0.00           C
ATOM    622  NH1 ARG    75      -1.737   9.999  -4.683  1.00  0.00           N
ATOM    623  NH2 ARG    75      -1.682   9.603  -7.010  1.00  0.00           N
ATOM    624  N   GLU    76      -7.742   5.026  -4.928  1.00  0.00           N
ATOM    625  CA  GLU    76      -9.037   4.447  -5.124  1.00  0.00           C
ATOM    626  C   GLU    76      -9.268   3.452  -4.022  1.00  0.00           C
ATOM    627  O   GLU    76     -10.373   3.340  -3.492  1.00  0.00           O
ATOM    628  CB  GLU    76      -9.139   3.753  -6.492  1.00  0.00           C
ATOM    629  CG  GLU    76     -10.565   3.531  -6.990  1.00  0.00           C
ATOM    630  CD  GLU    76     -10.470   3.280  -8.490  1.00  0.00           C
ATOM    631  OE1 GLU    76      -9.326   3.263  -9.017  1.00  0.00           O
ATOM    632  OE2 GLU    76     -11.541   3.112  -9.132  1.00  0.00           O
ATOM    633  N   ASN    77      -8.206   2.713  -3.637  1.00  0.00           N
ATOM    634  CA  ASN    77      -8.286   1.696  -2.624  1.00  0.00           C
ATOM    635  C   ASN    77      -8.646   2.306  -1.303  1.00  0.00           C
ATOM    636  O   ASN    77      -9.446   1.748  -0.554  1.00  0.00           O
ATOM    637  CB  ASN    77      -6.958   0.937  -2.446  1.00  0.00           C
ATOM    638  CG  ASN    77      -7.187  -0.170  -1.427  1.00  0.00           C
ATOM    639  ND2 ASN    77      -7.120  -1.446  -1.895  1.00  0.00           N
ATOM    640  OD1 ASN    77      -7.422   0.089  -0.247  1.00  0.00           O
ATOM    641  N   LEU    78      -8.058   3.471  -0.975  1.00  0.00           N
ATOM    642  CA  LEU    78      -8.328   4.109   0.285  1.00  0.00           C
ATOM    643  C   LEU    78      -9.770   4.483   0.331  1.00  0.00           C
ATOM    644  O   LEU    78     -10.400   4.413   1.384  1.00  0.00           O
ATOM    645  CB  LEU    78      -7.487   5.378   0.510  1.00  0.00           C
ATOM    646  CG  LEU    78      -5.995   5.089   0.756  1.00  0.00           C
ATOM    647  CD1 LEU    78      -5.202   6.387   0.975  1.00  0.00           C
ATOM    648  CD2 LEU    78      -5.810   4.097   1.917  1.00  0.00           C
ATOM    649  N   ARG    79     -10.327   4.922  -0.810  1.00  0.00           N
ATOM    650  CA  ARG    79     -11.707   5.300  -0.851  1.00  0.00           C
ATOM    651  C   ARG    79     -12.552   4.090  -0.595  1.00  0.00           C
ATOM    652  O   ARG    79     -13.527   4.153   0.152  1.00  0.00           O
ATOM    653  CB  ARG    79     -12.107   5.893  -2.210  1.00  0.00           C
ATOM    654  CG  ARG    79     -11.340   7.177  -2.523  1.00  0.00           C
ATOM    655  CD  ARG    79     -11.668   7.780  -3.888  1.00  0.00           C
ATOM    656  NE  ARG    79     -10.704   8.891  -4.119  1.00  0.00           N
ATOM    657  CZ  ARG    79     -10.253   9.152  -5.381  1.00  0.00           C
ATOM    658  NH1 ARG    79     -10.698   8.404  -6.432  1.00  0.00           N
ATOM    659  NH2 ARG    79      -9.354  10.156  -5.593  1.00  0.00           N
ATOM    660  N   THR    80     -12.187   2.947  -1.205  1.00  0.00           N
ATOM    661  CA  THR    80     -12.968   1.748  -1.079  1.00  0.00           C
ATOM    662  C   THR    80     -12.936   1.269   0.343  1.00  0.00           C
ATOM    663  O   THR    80     -13.954   0.845   0.886  1.00  0.00           O
ATOM    664  CB  THR    80     -12.469   0.641  -1.958  1.00  0.00           C
ATOM    665  CG2 THR    80     -13.439  -0.543  -1.835  1.00  0.00           C
ATOM    666  OG1 THR    80     -12.427   1.073  -3.311  1.00  0.00           O
ATOM    667  N   ALA    81     -11.752   1.332   0.982  1.00  0.00           N
ATOM    668  CA  ALA    81     -11.567   0.862   2.328  1.00  0.00           C
ATOM    669  C   ALA    81     -12.416   1.668   3.258  1.00  0.00           C
ATOM    670  O   ALA    81     -12.996   1.132   4.201  1.00  0.00           O
ATOM    671  CB  ALA    81     -10.112   0.992   2.808  1.00  0.00           C
ATOM    672  N   LEU    82     -12.507   2.986   3.013  1.00  0.00           N
ATOM    673  CA  LEU    82     -13.271   3.847   3.866  1.00  0.00           C
ATOM    674  C   LEU    82     -14.682   3.355   3.836  1.00  0.00           C
ATOM    675  O   LEU    82     -15.353   3.305   4.866  1.00  0.00           O
ATOM    676  CB  LEU    82     -13.271   5.308   3.375  1.00  0.00           C
ATOM    677  CG  LEU    82     -14.074   6.280   4.265  1.00  0.00           C
ATOM    678  CD1 LEU    82     -13.455   6.410   5.665  1.00  0.00           C
ATOM    679  CD2 LEU    82     -14.271   7.633   3.559  1.00  0.00           C
ATOM    680  N   ARG    83     -15.163   2.974   2.637  1.00  0.00           N
ATOM    681  CA  ARG    83     -16.509   2.512   2.446  1.00  0.00           C
ATOM    682  C   ARG    83     -16.741   1.208   3.151  1.00  0.00           C
ATOM    683  O   ARG    83     -17.801   1.007   3.742  1.00  0.00           O
ATOM    684  CB  ARG    83     -16.879   2.301   0.967  1.00  0.00           C
ATOM    685  CG  ARG    83     -16.966   3.604   0.168  1.00  0.00           C
ATOM    686  CD  ARG    83     -17.896   4.640   0.802  1.00  0.00           C
ATOM    687  NE  ARG    83     -19.233   4.004   0.962  1.00  0.00           N
ATOM    688  CZ  ARG    83     -20.022   4.345   2.021  1.00  0.00           C
ATOM    689  NH1 ARG    83     -19.589   5.277   2.921  1.00  0.00           N
ATOM    690  NH2 ARG    83     -21.242   3.755   2.183  1.00  0.00           N
ATOM    691  N   TYR    84     -15.757   0.285   3.129  1.00  0.00           N
ATOM    692  CA  TYR    84     -15.991  -1.010   3.708  1.00  0.00           C
ATOM    693  C   TYR    84     -16.328  -0.830   5.152  1.00  0.00           C
ATOM    694  O   TYR    84     -17.238  -1.472   5.674  1.00  0.00           O
ATOM    695  CB  TYR    84     -14.767  -1.945   3.700  1.00  0.00           C
ATOM    696  CG  TYR    84     -14.376  -2.306   2.310  1.00  0.00           C
ATOM    697  CD1 TYR    84     -15.234  -3.013   1.503  1.00  0.00           C
ATOM    698  CD2 TYR    84     -13.127  -1.984   1.830  1.00  0.00           C
ATOM    699  CE1 TYR    84     -14.867  -3.362   0.225  1.00  0.00           C
ATOM    700  CE2 TYR    84     -12.753  -2.331   0.554  1.00  0.00           C
ATOM    701  CZ  TYR    84     -13.627  -3.018  -0.252  1.00  0.00           C
ATOM    702  OH  TYR    84     -13.247  -3.377  -1.564  1.00  0.00           O
ATOM    703  N   TYR    85     -15.544   0.022   5.832  1.00  0.00           N
ATOM    704  CA  TYR    85     -15.669   0.371   7.217  1.00  0.00           C
ATOM    705  C   TYR    85     -16.828   1.301   7.464  1.00  0.00           C
ATOM    706  O   TYR    85     -17.348   1.359   8.575  1.00  0.00           O
ATOM    707  CB  TYR    85     -14.357   0.906   7.813  1.00  0.00           C
ATOM    708  CG  TYR    85     -13.457  -0.286   7.818  1.00  0.00           C
ATOM    709  CD1 TYR    85     -13.597  -1.250   8.791  1.00  0.00           C
ATOM    710  CD2 TYR    85     -12.487  -0.453   6.857  1.00  0.00           C
ATOM    711  CE1 TYR    85     -12.784  -2.358   8.808  1.00  0.00           C
ATOM    712  CE2 TYR    85     -11.671  -1.559   6.868  1.00  0.00           C
ATOM    713  CZ  TYR    85     -11.816  -2.514   7.845  1.00  0.00           C
ATOM    714  OH  TYR    85     -10.979  -3.652   7.857  1.00  0.00           O
ATOM    715  N   ASN    86     -17.251   2.082   6.450  1.00  0.00           N
ATOM    716  CA  ASN    86     -18.294   3.059   6.625  1.00  0.00           C
ATOM    717  C   ASN    86     -17.776   4.127   7.526  1.00  0.00           C
ATOM    718  O   ASN    86     -18.494   4.674   8.363  1.00  0.00           O
ATOM    719  CB  ASN    86     -19.599   2.489   7.206  1.00  0.00           C
ATOM    720  CG  ASN    86     -20.270   1.691   6.097  1.00  0.00           C
ATOM    721  ND2 ASN    86     -20.083   2.146   4.829  1.00  0.00           N
ATOM    722  OD1 ASN    86     -20.937   0.689   6.347  1.00  0.00           O
ATOM    723  N   GLN    87     -16.482   4.449   7.348  1.00  0.00           N
ATOM    724  CA  GLN    87     -15.815   5.466   8.105  1.00  0.00           C
ATOM    725  C   GLN    87     -16.041   6.791   7.444  1.00  0.00           C
ATOM    726  O   GLN    87     -16.349   6.871   6.257  1.00  0.00           O
ATOM    727  CB  GLN    87     -14.310   5.206   8.220  1.00  0.00           C
ATOM    728  CG  GLN    87     -14.019   3.912   8.980  1.00  0.00           C
ATOM    729  CD  GLN    87     -12.550   3.562   8.799  1.00  0.00           C
ATOM    730  NE2 GLN    87     -11.922   2.981   9.856  1.00  0.00           N
ATOM    731  OE1 GLN    87     -11.980   3.797   7.734  1.00  0.00           O
ATOM    732  N   SER    88     -15.903   7.874   8.233  1.00  0.00           N
ATOM    733  CA  SER    88     -16.140   9.212   7.769  1.00  0.00           C
ATOM    734  C   SER    88     -15.007   9.658   6.894  1.00  0.00           C
ATOM    735  O   SER    88     -13.899   9.132   6.943  1.00  0.00           O
ATOM    736  CB  SER    88     -16.288  10.230   8.915  1.00  0.00           C
ATOM    737  OG  SER    88     -16.522  11.529   8.392  1.00  0.00           O
ATOM    738  N   GLU    89     -15.308  10.654   6.044  1.00  0.00           N
ATOM    739  CA  GLU    89     -14.424  11.286   5.104  1.00  0.00           C
ATOM    740  C   GLU    89     -13.402  12.099   5.843  1.00  0.00           C
ATOM    741  O   GLU    89     -12.301  12.334   5.348  1.00  0.00           O
ATOM    742  CB  GLU    89     -15.198  12.222   4.160  1.00  0.00           C
ATOM    743  CG  GLU    89     -16.015  13.275   4.914  1.00  0.00           C
ATOM    744  CD  GLU    89     -16.976  13.939   3.941  1.00  0.00           C
ATOM    745  OE1 GLU    89     -16.913  13.613   2.725  1.00  0.00           O
ATOM    746  OE2 GLU    89     -17.793  14.779   4.403  1.00  0.00           O
ATOM    747  N   ALA    90     -13.773  12.580   7.041  1.00  0.00           N
ATOM    748  CA  ALA    90     -12.972  13.467   7.838  1.00  0.00           C
ATOM    749  C   ALA    90     -11.675  12.856   8.283  1.00  0.00           C
ATOM    750  O   ALA    90     -10.661  13.549   8.320  1.00  0.00           O
ATOM    751  CB  ALA    90     -13.701  13.929   9.111  1.00  0.00           C
ATOM    752  N   GLY    91     -11.661  11.559   8.647  1.00  0.00           N
ATOM    753  CA  GLY    91     -10.480  10.983   9.239  1.00  0.00           C
ATOM    754  C   GLY    91      -9.420  10.672   8.226  1.00  0.00           C
ATOM    755  O   GLY    91      -9.670  10.596   7.024  1.00  0.00           O
ATOM    756  N   SER    92      -8.182  10.463   8.727  1.00  0.00           N
ATOM    757  CA  SER    92      -7.073  10.123   7.883  1.00  0.00           C
ATOM    758  C   SER    92      -6.787   8.674   8.128  1.00  0.00           C
ATOM    759  O   SER    92      -6.887   8.200   9.258  1.00  0.00           O
ATOM    760  CB  SER    92      -5.782  10.894   8.201  1.00  0.00           C
ATOM    761  OG  SER    92      -5.283  10.502   9.472  1.00  0.00           O
ATOM    762  N   HIS    93      -6.430   7.922   7.066  1.00  0.00           N
ATOM    763  CA  HIS    93      -6.212   6.518   7.251  1.00  0.00           C
ATOM    764  C   HIS    93      -4.995   6.117   6.482  1.00  0.00           C
ATOM    765  O   HIS    93      -4.553   6.829   5.581  1.00  0.00           O
ATOM    766  CB  HIS    93      -7.402   5.672   6.774  1.00  0.00           C
ATOM    767  CG  HIS    93      -8.648   5.990   7.549  1.00  0.00           C
ATOM    768  CD2 HIS    93      -9.653   6.867   7.278  1.00  0.00           C
ATOM    769  ND1 HIS    93      -8.976   5.404   8.753  1.00  0.00           N
ATOM    770  CE1 HIS    93     -10.153   5.954   9.148  1.00  0.00           C
ATOM    771  NE2 HIS    93     -10.604   6.846   8.284  1.00  0.00           N
ATOM    772  N   THR    94      -4.402   4.956   6.836  1.00  0.00           N
ATOM    773  CA  THR    94      -3.203   4.576   6.153  1.00  0.00           C
ATOM    774  C   THR    94      -3.339   3.193   5.603  1.00  0.00           C
ATOM    775  O   THR    94      -3.903   2.301   6.236  1.00  0.00           O
ATOM    776  CB  THR    94      -1.983   4.600   7.025  1.00  0.00           C
ATOM    777  CG2 THR    94      -1.961   3.327   7.884  1.00  0.00           C
ATOM    778  OG1 THR    94      -0.820   4.645   6.218  1.00  0.00           O
ATOM    779  N   LEU    95      -2.827   2.997   4.370  1.00  0.00           N
ATOM    780  CA  LEU    95      -2.817   1.710   3.736  1.00  0.00           C
ATOM    781  C   LEU    95      -1.383   1.368   3.485  1.00  0.00           C
ATOM    782  O   LEU    95      -0.642   2.159   2.902  1.00  0.00           O
ATOM    783  CB  LEU    95      -3.553   1.692   2.384  1.00  0.00           C
ATOM    784  CG  LEU    95      -3.541   0.319   1.688  1.00  0.00           C
ATOM    785  CD1 LEU    95      -4.211  -0.759   2.558  1.00  0.00           C
ATOM    786  CD2 LEU    95      -4.152   0.408   0.278  1.00  0.00           C
ATOM    787  N   GLN    96      -0.951   0.170   3.928  1.00  0.00           N
ATOM    788  CA  GLN    96       0.422  -0.216   3.753  1.00  0.00           C
ATOM    789  C   GLN    96       0.459  -1.522   3.021  1.00  0.00           C
ATOM    790  O   GLN    96      -0.430  -2.358   3.177  1.00  0.00           O
ATOM    791  CB  GLN    96       1.149  -0.429   5.090  1.00  0.00           C
ATOM    792  CG  GLN    96       1.225   0.844   5.937  1.00  0.00           C
ATOM    793  CD  GLN    96       1.671   0.446   7.335  1.00  0.00           C
ATOM    794  NE2 GLN    96       2.058  -0.846   7.503  1.00  0.00           N
ATOM    795  OE1 GLN    96       1.661   1.262   8.254  1.00  0.00           O
ATOM    796  N   ARG    97       1.490  -1.719   2.174  1.00  0.00           N
ATOM    797  CA  ARG    97       1.630  -2.953   1.453  1.00  0.00           C
ATOM    798  C   ARG    97       3.081  -3.309   1.424  1.00  0.00           C
ATOM    799  O   ARG    97       3.937  -2.456   1.201  1.00  0.00           O
ATOM    800  CB  ARG    97       1.162  -2.846  -0.008  1.00  0.00           C
ATOM    801  CG  ARG    97       1.293  -4.124  -0.844  1.00  0.00           C
ATOM    802  CD  ARG    97       0.811  -3.917  -2.283  1.00  0.00           C
ATOM    803  NE  ARG    97       1.061  -5.164  -3.054  1.00  0.00           N
ATOM    804  CZ  ARG    97       0.424  -5.371  -4.244  1.00  0.00           C
ATOM    805  NH1 ARG    97      -0.487  -4.465  -4.703  1.00  0.00           N
ATOM    806  NH2 ARG    97       0.702  -6.486  -4.979  1.00  0.00           N
ATOM    807  N   MET    98       3.396  -4.595   1.674  1.00  0.00           N
ATOM    808  CA  MET    98       4.760  -5.033   1.600  1.00  0.00           C
ATOM    809  C   MET    98       4.771  -6.342   0.885  1.00  0.00           C
ATOM    810  O   MET    98       3.973  -7.225   1.194  1.00  0.00           O
ATOM    811  CB  MET    98       5.427  -5.235   2.974  1.00  0.00           C
ATOM    812  CG  MET    98       4.709  -6.248   3.866  1.00  0.00           C
ATOM    813  SD  MET    98       5.480  -6.519   5.491  1.00  0.00           S
ATOM    814  CE  MET    98       6.570  -7.858   4.929  1.00  0.00           C
ATOM    815  N   TYR    99       5.653  -6.480  -0.127  1.00  0.00           N
ATOM    816  CA  TYR    99       5.751  -7.729  -0.825  1.00  0.00           C
ATOM    817  C   TYR    99       7.171  -7.928  -1.255  1.00  0.00           C
ATOM    818  O   TYR    99       7.965  -6.988  -1.261  1.00  0.00           O
ATOM    819  CB  TYR    99       4.849  -7.838  -2.069  1.00  0.00           C
ATOM    820  CG  TYR    99       5.281  -6.829  -3.074  1.00  0.00           C
ATOM    821  CD1 TYR    99       4.783  -5.551  -3.046  1.00  0.00           C
ATOM    822  CD2 TYR    99       6.187  -7.161  -4.051  1.00  0.00           C
ATOM    823  CE1 TYR    99       5.181  -4.622  -3.978  1.00  0.00           C
ATOM    824  CE2 TYR    99       6.590  -6.238  -4.987  1.00  0.00           C
ATOM    825  CZ  TYR    99       6.086  -4.964  -4.950  1.00  0.00           C
ATOM    826  OH  TYR    99       6.495  -4.011  -5.907  1.00  0.00           O
ATOM    827  N   GLY   100       7.538  -9.178  -1.609  1.00  0.00           N
ATOM    828  CA  GLY   100       8.886  -9.400  -2.047  1.00  0.00           C
ATOM    829  C   GLY   100       9.194 -10.860  -1.983  1.00  0.00           C
ATOM    830  O   GLY   100       8.319 -11.687  -1.733  1.00  0.00           O
ATOM    831  N   CYS   101      10.478 -11.207  -2.214  1.00  0.00           N
ATOM    832  CA  CYS   101      10.860 -12.588  -2.242  1.00  0.00           C
ATOM    833  C   CYS   101      12.089 -12.809  -1.409  1.00  0.00           C
ATOM    834  O   CYS   101      12.877 -11.895  -1.171  1.00  0.00           O
ATOM    835  CB  CYS   101      11.135 -13.093  -3.675  1.00  0.00           C
ATOM    836  SG  CYS   101      12.321 -12.054  -4.583  1.00  0.00           S
ATOM    837  N   ASP   102      12.249 -14.058  -0.917  1.00  0.00           N
ATOM    838  CA  ASP   102      13.378 -14.462  -0.128  1.00  0.00           C
ATOM    839  C   ASP   102      14.074 -15.554  -0.881  1.00  0.00           C
ATOM    840  O   ASP   102      13.429 -16.457  -1.412  1.00  0.00           O
ATOM    841  CB  ASP   102      12.986 -15.053   1.238  1.00  0.00           C
ATOM    842  CG  ASP   102      12.370 -13.946   2.083  1.00  0.00           C
ATOM    843  OD1 ASP   102      12.511 -12.756   1.695  1.00  0.00           O
ATOM    844  OD2 ASP   102      11.750 -14.273   3.131  1.00  0.00           O
ATOM    845  N   VAL   103      15.418 -15.486  -0.967  1.00  0.00           N
ATOM    846  CA  VAL   103      16.157 -16.515  -1.648  1.00  0.00           C
ATOM    847  C   VAL   103      17.212 -17.003  -0.707  1.00  0.00           C
ATOM    848  O   VAL   103      17.714 -16.248   0.123  1.00  0.00           O
ATOM    849  CB  VAL   103      16.862 -16.029  -2.882  1.00  0.00           C
ATOM    850  CG1 VAL   103      15.810 -15.550  -3.896  1.00  0.00           C
ATOM    851  CG2 VAL   103      17.870 -14.943  -2.471  1.00  0.00           C
ATOM    852  N   GLY   104      17.564 -18.301  -0.799  1.00  0.00           N
ATOM    853  CA  GLY   104      18.566 -18.835   0.082  1.00  0.00           C
ATOM    854  C   GLY   104      19.891 -18.678  -0.583  1.00  0.00           C
ATOM    855  O   GLY   104      19.990 -18.079  -1.653  1.00  0.00           O
ATOM    856  N   PRO   105      20.933 -19.156   0.050  1.00  0.00           N
ATOM    857  CA  PRO   105      22.190 -19.151  -0.625  1.00  0.00           C
ATOM    858  C   PRO   105      22.043 -20.234  -1.632  1.00  0.00           C
ATOM    859  O   PRO   105      21.989 -21.396  -1.236  1.00  0.00           O
ATOM    860  CB  PRO   105      23.248 -19.438   0.434  1.00  0.00           C
ATOM    861  CG  PRO   105      22.603 -18.916   1.730  1.00  0.00           C
ATOM    862  CD  PRO   105      21.087 -19.051   1.491  1.00  0.00           C
ATOM    863  N   ASP   106      22.013 -19.874  -2.924  1.00  0.00           N
ATOM    864  CA  ASP   106      21.864 -20.748  -4.050  1.00  0.00           C
ATOM    865  C   ASP   106      20.957 -19.992  -4.961  1.00  0.00           C
ATOM    866  O   ASP   106      20.879 -20.252  -6.160  1.00  0.00           O
ATOM    867  CB  ASP   106      21.276 -22.158  -3.769  1.00  0.00           C
ATOM    868  CG  ASP   106      19.816 -22.119  -3.340  1.00  0.00           C
ATOM    869  OD1 ASP   106      19.310 -21.016  -3.004  1.00  0.00           O
ATOM    870  OD2 ASP   106      19.184 -23.210  -3.340  1.00  0.00           O
ATOM    871  N   GLY   107      20.255 -18.997  -4.383  1.00  0.00           N
ATOM    872  CA  GLY   107      19.445 -18.094  -5.147  1.00  0.00           C
ATOM    873  C   GLY   107      18.079 -18.652  -5.407  1.00  0.00           C
ATOM    874  O   GLY   107      17.309 -18.050  -6.155  1.00  0.00           O
ATOM    875  N   ARG   108      17.733 -19.812  -4.816  1.00  0.00           N
ATOM    876  CA  ARG   108      16.424 -20.381  -5.018  1.00  0.00           C
ATOM    877  C   ARG   108      15.435 -19.684  -4.140  1.00  0.00           C
ATOM    878  O   ARG   108      15.765 -19.239  -3.042  1.00  0.00           O
ATOM    879  CB  ARG   108      16.322 -21.882  -4.689  1.00  0.00           C
ATOM    880  CG  ARG   108      16.549 -22.836  -5.866  1.00  0.00           C
ATOM    881  CD  ARG   108      17.897 -22.738  -6.574  1.00  0.00           C
ATOM    882  NE  ARG   108      17.963 -23.896  -7.512  1.00  0.00           N
ATOM    883  CZ  ARG   108      17.312 -23.859  -8.711  1.00  0.00           C
ATOM    884  NH1 ARG   108      16.558 -22.770  -9.045  1.00  0.00           N
ATOM    885  NH2 ARG   108      17.404 -24.913  -9.573  1.00  0.00           N
ATOM    886  N   LEU   109      14.178 -19.589  -4.620  1.00  0.00           N
ATOM    887  CA  LEU   109      13.127 -18.917  -3.911  1.00  0.00           C
ATOM    888  C   LEU   109      12.766 -19.690  -2.681  1.00  0.00           C
ATOM    889  O   LEU   109      12.412 -20.865  -2.757  1.00  0.00           O
ATOM    890  CB  LEU   109      11.867 -18.778  -4.784  1.00  0.00           C
ATOM    891  CG  LEU   109      10.683 -18.062  -4.114  1.00  0.00           C
ATOM    892  CD1 LEU   109      11.024 -16.604  -3.775  1.00  0.00           C
ATOM    893  CD2 LEU   109       9.407 -18.200  -4.966  1.00  0.00           C
ATOM    894  N   LEU   110      12.945 -19.063  -1.496  1.00  0.00           N
ATOM    895  CA  LEU   110      12.500 -19.647  -0.265  1.00  0.00           C
ATOM    896  C   LEU   110      11.015 -19.476  -0.162  1.00  0.00           C
ATOM    897  O   LEU   110      10.275 -20.436   0.048  1.00  0.00           O
ATOM    898  CB  LEU   110      13.133 -18.976   0.969  1.00  0.00           C
ATOM    899  CG  LEU   110      14.661 -19.157   1.048  1.00  0.00           C
ATOM    900  CD1 LEU   110      15.237 -18.500   2.313  1.00  0.00           C
ATOM    901  CD2 LEU   110      15.056 -20.637   0.920  1.00  0.00           C
ATOM    902  N   ARG   111      10.542 -18.219  -0.334  1.00  0.00           N
ATOM    903  CA  ARG   111       9.136 -17.942  -0.241  1.00  0.00           C
ATOM    904  C   ARG   111       8.879 -16.537  -0.706  1.00  0.00           C
ATOM    905  O   ARG   111       9.795 -15.725  -0.832  1.00  0.00           O
ATOM    906  CB  ARG   111       8.543 -18.069   1.172  1.00  0.00           C
ATOM    907  CG  ARG   111       9.134 -17.108   2.201  1.00  0.00           C
ATOM    908  CD  ARG   111       8.276 -17.007   3.462  1.00  0.00           C
ATOM    909  NE  ARG   111       6.975 -16.409   3.045  1.00  0.00           N
ATOM    910  CZ  ARG   111       5.866 -16.556   3.828  1.00  0.00           C
ATOM    911  NH1 ARG   111       5.945 -17.248   5.002  1.00  0.00           N
ATOM    912  NH2 ARG   111       4.679 -16.015   3.429  1.00  0.00           N
ATOM    913  N   GLY   112       7.594 -16.217  -0.966  1.00  0.00           N
ATOM    914  CA  GLY   112       7.224 -14.916  -1.448  1.00  0.00           C
ATOM    915  C   GLY   112       6.307 -14.281  -0.448  1.00  0.00           C
ATOM    916  O   GLY   112       5.741 -14.959   0.409  1.00  0.00           O
ATOM    917  N   HIS   113       6.135 -12.943  -0.540  1.00  0.00           N
ATOM    918  CA  HIS   113       5.312 -12.263   0.421  1.00  0.00           C
ATOM    919  C   HIS   113       4.481 -11.228  -0.278  1.00  0.00           C
ATOM    920  O   HIS   113       4.910 -10.625  -1.261  1.00  0.00           O
ATOM    921  CB  HIS   113       6.134 -11.489   1.471  1.00  0.00           C
ATOM    922  CG  HIS   113       7.153 -12.325   2.184  1.00  0.00           C
ATOM    923  CD2 HIS   113       8.438 -12.602   1.838  1.00  0.00           C
ATOM    924  ND1 HIS   113       6.940 -12.977   3.378  1.00  0.00           N
ATOM    925  CE1 HIS   113       8.097 -13.611   3.691  1.00  0.00           C
ATOM    926  NE2 HIS   113       9.036 -13.413   2.785  1.00  0.00           N
ATOM    927  N   ASN   114       3.236 -11.030   0.209  1.00  0.00           N
ATOM    928  CA  ASN   114       2.365  -9.991  -0.273  1.00  0.00           C
ATOM    929  C   ASN   114       1.386  -9.749   0.839  1.00  0.00           C
ATOM    930  O   ASN   114       0.496 -10.566   1.070  1.00  0.00           O
ATOM    931  CB  ASN   114       1.557 -10.411  -1.516  1.00  0.00           C
ATOM    932  CG  ASN   114       0.873  -9.188  -2.111  1.00  0.00           C
ATOM    933  ND2 ASN   114      -0.223  -9.427  -2.878  1.00  0.00           N
ATOM    934  OD1 ASN   114       1.289  -8.050  -1.899  1.00  0.00           O
ATOM    935  N   GLN   115       1.501  -8.608   1.551  1.00  0.00           N
ATOM    936  CA  GLN   115       0.625  -8.391   2.672  1.00  0.00           C
ATOM    937  C   GLN   115       0.144  -6.970   2.653  1.00  0.00           C
ATOM    938  O   GLN   115       0.780  -6.096   2.067  1.00  0.00           O
ATOM    939  CB  GLN   115       1.320  -8.573   4.031  1.00  0.00           C
ATOM    940  CG  GLN   115       1.838  -9.988   4.294  1.00  0.00           C
ATOM    941  CD  GLN   115       2.499  -9.995   5.668  1.00  0.00           C
ATOM    942  NE2 GLN   115       2.393 -11.139   6.392  1.00  0.00           N
ATOM    943  OE1 GLN   115       3.086  -9.000   6.090  1.00  0.00           O
ATOM    944  N   PHE   116      -1.011  -6.717   3.310  1.00  0.00           N
ATOM    945  CA  PHE   116      -1.575  -5.395   3.365  1.00  0.00           C
ATOM    946  C   PHE   116      -2.036  -5.134   4.766  1.00  0.00           C
ATOM    947  O   PHE   116      -2.436  -6.049   5.485  1.00  0.00           O
ATOM    948  CB  PHE   116      -2.840  -5.237   2.507  1.00  0.00           C
ATOM    949  CG  PHE   116      -2.487  -5.407   1.073  1.00  0.00           C
ATOM    950  CD1 PHE   116      -2.525  -6.649   0.488  1.00  0.00           C
ATOM    951  CD2 PHE   116      -2.125  -4.327   0.310  1.00  0.00           C
ATOM    952  CE1 PHE   116      -2.203  -6.816  -0.839  1.00  0.00           C
ATOM    953  CE2 PHE   116      -1.803  -4.488  -1.016  1.00  0.00           C
ATOM    954  CZ  PHE   116      -1.840  -5.732  -1.596  1.00  0.00           C
ATOM    955  N   ALA   117      -1.996  -3.849   5.181  1.00  0.00           N
ATOM    956  CA  ALA   117      -2.459  -3.471   6.487  1.00  0.00           C
ATOM    957  C   ALA   117      -3.237  -2.199   6.346  1.00  0.00           C
ATOM    958  O   ALA   117      -2.910  -1.341   5.527  1.00  0.00           O
ATOM    959  CB  ALA   117      -1.320  -3.201   7.485  1.00  0.00           C
ATOM    960  N   TYR   118      -4.309  -2.059   7.152  1.00  0.00           N
ATOM    961  CA  TYR   118      -5.122  -0.877   7.106  1.00  0.00           C
ATOM    962  C   TYR   118      -5.150  -0.328   8.500  1.00  0.00           C
ATOM    963  O   TYR   118      -5.520  -1.015   9.450  1.00  0.00           O
ATOM    964  CB  TYR   118      -6.566  -1.199   6.669  1.00  0.00           C
ATOM    965  CG  TYR   118      -7.399   0.036   6.580  1.00  0.00           C
ATOM    966  CD1 TYR   118      -7.270   0.895   5.511  1.00  0.00           C
ATOM    967  CD2 TYR   118      -8.336   0.321   7.547  1.00  0.00           C
ATOM    968  CE1 TYR   118      -8.048   2.025   5.416  1.00  0.00           C
ATOM    969  CE2 TYR   118      -9.117   1.449   7.458  1.00  0.00           C
ATOM    970  CZ  TYR   118      -8.973   2.303   6.392  1.00  0.00           C
ATOM    971  OH  TYR   118      -9.777   3.460   6.298  1.00  0.00           O
ATOM    972  N   ASP   119      -4.738   0.942   8.653  1.00  0.00           N
ATOM    973  CA  ASP   119      -4.726   1.579   9.937  1.00  0.00           C
ATOM    974  C   ASP   119      -3.911   0.783  10.915  1.00  0.00           C
ATOM    975  O   ASP   119      -4.203   0.780  12.110  1.00  0.00           O
ATOM    976  CB  ASP   119      -6.133   1.798  10.517  1.00  0.00           C
ATOM    977  CG  ASP   119      -6.779   2.950   9.756  1.00  0.00           C
ATOM    978  OD1 ASP   119      -6.032   3.716   9.089  1.00  0.00           O
ATOM    979  OD2 ASP   119      -8.028   3.082   9.838  1.00  0.00           O
ATOM    980  N   GLY   120      -2.853   0.098  10.438  1.00  0.00           N
ATOM    981  CA  GLY   120      -1.947  -0.550  11.344  1.00  0.00           C
ATOM    982  C   GLY   120      -2.349  -1.962  11.669  1.00  0.00           C
ATOM    983  O   GLY   120      -1.660  -2.619  12.446  1.00  0.00           O
ATOM    984  N   LYS   121      -3.463  -2.483  11.110  1.00  0.00           N
ATOM    985  CA  LYS   121      -3.819  -3.846  11.415  1.00  0.00           C
ATOM    986  C   LYS   121      -3.784  -4.641  10.144  1.00  0.00           C
ATOM    987  O   LYS   121      -4.082  -4.119   9.072  1.00  0.00           O
ATOM    988  CB  LYS   121      -5.230  -4.029  11.998  1.00  0.00           C
ATOM    989  CG  LYS   121      -5.356  -3.604  13.458  1.00  0.00           C
ATOM    990  CD  LYS   121      -6.802  -3.542  13.947  1.00  0.00           C
ATOM    991  CE  LYS   121      -6.925  -3.113  15.409  1.00  0.00           C
ATOM    992  NZ  LYS   121      -8.352  -3.017  15.791  1.00  0.00           N
ATOM    993  N   ASP   122      -3.415  -5.939  10.243  1.00  0.00           N
ATOM    994  CA  ASP   122      -3.316  -6.781   9.079  1.00  0.00           C
ATOM    995  C   ASP   122      -4.665  -6.898   8.441  1.00  0.00           C
ATOM    996  O   ASP   122      -5.624  -7.297   9.097  1.00  0.00           O
ATOM    997  CB  ASP   122      -2.836  -8.212   9.384  1.00  0.00           C
ATOM    998  CG  ASP   122      -1.351  -8.171   9.722  1.00  0.00           C
ATOM    999  OD1 ASP   122      -0.735  -7.083   9.567  1.00  0.00           O
ATOM   1000  OD2 ASP   122      -0.809  -9.232  10.131  1.00  0.00           O
ATOM   1001  N   TYR   123      -4.791  -6.410   7.185  1.00  0.00           N
ATOM   1002  CA  TYR   123      -6.000  -6.514   6.413  1.00  0.00           C
ATOM   1003  C   TYR   123      -6.131  -7.822   5.675  1.00  0.00           C
ATOM   1004  O   TYR   123      -7.087  -8.573   5.871  1.00  0.00           O
ATOM   1005  CB  TYR   123      -6.070  -5.373   5.384  1.00  0.00           C
ATOM   1006  CG  TYR   123      -7.397  -5.352   4.711  1.00  0.00           C
ATOM   1007  CD1 TYR   123      -8.478  -4.770   5.334  1.00  0.00           C
ATOM   1008  CD2 TYR   123      -7.557  -5.897   3.458  1.00  0.00           C
ATOM   1009  CE1 TYR   123      -9.706  -4.731   4.718  1.00  0.00           C
ATOM   1010  CE2 TYR   123      -8.782  -5.861   2.836  1.00  0.00           C
ATOM   1011  CZ  TYR   123      -9.853  -5.275   3.465  1.00  0.00           C
ATOM   1012  OH  TYR   123     -11.109  -5.245   2.823  1.00  0.00           O
ATOM   1013  N   ILE   124      -5.141  -8.138   4.807  1.00  0.00           N
ATOM   1014  CA  ILE   124      -5.221  -9.323   3.994  1.00  0.00           C
ATOM   1015  C   ILE   124      -3.829  -9.719   3.604  1.00  0.00           C
ATOM   1016  O   ILE   124      -2.955  -8.867   3.453  1.00  0.00           O
ATOM   1017  CB  ILE   124      -6.022  -9.120   2.739  1.00  0.00           C
ATOM   1018  CG1 ILE   124      -6.310 -10.466   2.050  1.00  0.00           C
ATOM   1019  CG2 ILE   124      -5.288  -8.101   1.856  1.00  0.00           C
ATOM   1020  CD1 ILE   124      -7.377 -10.373   0.961  1.00  0.00           C
ATOM   1021  N   ALA   125      -3.577 -11.034   3.424  1.00  0.00           N
ATOM   1022  CA  ALA   125      -2.245 -11.423   3.057  1.00  0.00           C
ATOM   1023  C   ALA   125      -2.297 -12.623   2.170  1.00  0.00           C
ATOM   1024  O   ALA   125      -3.194 -13.458   2.271  1.00  0.00           O
ATOM   1025  CB  ALA   125      -1.366 -11.790   4.265  1.00  0.00           C
ATOM   1026  N   LEU   126      -1.322 -12.718   1.247  1.00  0.00           N
ATOM   1027  CA  LEU   126      -1.232 -13.858   0.384  1.00  0.00           C
ATOM   1028  C   LEU   126      -0.552 -14.921   1.190  1.00  0.00           C
ATOM   1029  O   LEU   126       0.429 -14.649   1.878  1.00  0.00           O
ATOM   1030  CB  LEU   126      -0.401 -13.578  -0.882  1.00  0.00           C
ATOM   1031  CG  LEU   126      -0.277 -14.755  -1.866  1.00  0.00           C
ATOM   1032  CD1 LEU   126      -1.639 -15.142  -2.463  1.00  0.00           C
ATOM   1033  CD2 LEU   126       0.773 -14.448  -2.950  1.00  0.00           C
ATOM   1034  N   ASN   127      -1.062 -16.166   1.127  1.00  0.00           N
ATOM   1035  CA  ASN   127      -0.488 -17.236   1.890  1.00  0.00           C
ATOM   1036  C   ASN   127       0.766 -17.693   1.209  1.00  0.00           C
ATOM   1037  O   ASN   127       1.060 -17.295   0.084  1.00  0.00           O
ATOM   1038  CB  ASN   127      -1.428 -18.441   2.079  1.00  0.00           C
ATOM   1039  CG  ASN   127      -2.494 -18.047   3.097  1.00  0.00           C
ATOM   1040  ND2 ASN   127      -3.668 -18.731   3.053  1.00  0.00           N
ATOM   1041  OD1 ASN   127      -2.283 -17.156   3.920  1.00  0.00           O
ATOM   1042  N   GLU   128       1.540 -18.554   1.900  1.00  0.00           N
ATOM   1043  CA  GLU   128       2.815 -19.014   1.427  1.00  0.00           C
ATOM   1044  C   GLU   128       2.644 -19.782   0.154  1.00  0.00           C
ATOM   1045  O   GLU   128       3.558 -19.843  -0.666  1.00  0.00           O
ATOM   1046  CB  GLU   128       3.573 -19.897   2.429  1.00  0.00           C
ATOM   1047  CG  GLU   128       5.015 -20.159   1.984  1.00  0.00           C
ATOM   1048  CD  GLU   128       5.764 -20.809   3.134  1.00  0.00           C
ATOM   1049  OE1 GLU   128       5.129 -21.053   4.195  1.00  0.00           O
ATOM   1050  OE2 GLU   128       6.986 -21.068   2.969  1.00  0.00           O
ATOM   1051  N   ASP   129       1.474 -20.415  -0.030  1.00  0.00           N
ATOM   1052  CA  ASP   129       1.196 -21.182  -1.210  1.00  0.00           C
ATOM   1053  C   ASP   129       1.191 -20.278  -2.415  1.00  0.00           C
ATOM   1054  O   ASP   129       1.409 -20.737  -3.535  1.00  0.00           O
ATOM   1055  CB  ASP   129      -0.121 -21.985  -1.118  1.00  0.00           C
ATOM   1056  CG  ASP   129      -1.306 -21.063  -0.858  1.00  0.00           C
ATOM   1057  OD1 ASP   129      -1.111 -19.820  -0.813  1.00  0.00           O
ATOM   1058  OD2 ASP   129      -2.432 -21.601  -0.684  1.00  0.00           O
ATOM   1059  N   LEU   130       0.926 -18.972  -2.216  1.00  0.00           N
ATOM   1060  CA  LEU   130       0.902 -18.000  -3.281  1.00  0.00           C
ATOM   1061  C   LEU   130      -0.334 -18.201  -4.102  1.00  0.00           C
ATOM   1062  O   LEU   130      -0.504 -17.558  -5.138  1.00  0.00           O
ATOM   1063  CB  LEU   130       2.104 -18.095  -4.243  1.00  0.00           C
ATOM   1064  CG  LEU   130       3.460 -17.735  -3.609  1.00  0.00           C
ATOM   1065  CD1 LEU   130       4.591 -17.755  -4.655  1.00  0.00           C
ATOM   1066  CD2 LEU   130       3.384 -16.400  -2.852  1.00  0.00           C
ATOM   1067  N   SER   131      -1.168 -19.181  -3.709  1.00  0.00           N
ATOM   1068  CA  SER   131      -2.423 -19.457  -4.349  1.00  0.00           C
ATOM   1069  C   SER   131      -3.618 -18.882  -3.630  1.00  0.00           C
ATOM   1070  O   SER   131      -4.651 -18.653  -4.256  1.00  0.00           O
ATOM   1071  CB  SER   131      -2.660 -20.970  -4.489  1.00  0.00           C
ATOM   1072  OG  SER   131      -1.628 -21.541  -5.278  1.00  0.00           O
ATOM   1073  N   SER   132      -3.532 -18.651  -2.299  1.00  0.00           N
ATOM   1074  CA  SER   132      -4.729 -18.310  -1.565  1.00  0.00           C
ATOM   1075  C   SER   132      -4.511 -17.108  -0.695  1.00  0.00           C
ATOM   1076  O   SER   132      -3.391 -16.626  -0.546  1.00  0.00           O
ATOM   1077  CB  SER   132      -5.215 -19.452  -0.655  1.00  0.00           C
ATOM   1078  OG  SER   132      -4.219 -19.772   0.305  1.00  0.00           O
ATOM   1079  N   TRP   133      -5.613 -16.597  -0.088  1.00  0.00           N
ATOM   1080  CA  TRP   133      -5.548 -15.382   0.679  1.00  0.00           C
ATOM   1081  C   TRP   133      -6.094 -15.609   2.058  1.00  0.00           C
ATOM   1082  O   TRP   133      -6.922 -16.491   2.284  1.00  0.00           O
ATOM   1083  CB  TRP   133      -6.420 -14.269   0.078  1.00  0.00           C
ATOM   1084  CG  TRP   133      -6.057 -13.901  -1.339  1.00  0.00           C
ATOM   1085  CD1 TRP   133      -6.569 -14.385  -2.507  1.00  0.00           C
ATOM   1086  CD2 TRP   133      -5.059 -12.935  -1.703  1.00  0.00           C
ATOM   1087  CE2 TRP   133      -5.018 -12.890  -3.096  1.00  0.00           C
ATOM   1088  CE3 TRP   133      -4.242 -12.152  -0.939  1.00  0.00           C
ATOM   1089  NE1 TRP   133      -5.949 -13.786  -3.577  1.00  0.00           N
ATOM   1090  CZ2 TRP   133      -4.155 -12.056  -3.749  1.00  0.00           C
ATOM   1091  CZ3 TRP   133      -3.374 -11.312  -1.601  1.00  0.00           C
ATOM   1092  CH2 TRP   133      -3.332 -11.265  -2.978  1.00  0.00           C
ATOM   1093  N   THR   134      -5.612 -14.800   3.028  1.00  0.00           N
ATOM   1094  CA  THR   134      -6.116 -14.830   4.371  1.00  0.00           C
ATOM   1095  C   THR   134      -6.636 -13.452   4.648  1.00  0.00           C
ATOM   1096  O   THR   134      -5.891 -12.474   4.573  1.00  0.00           O
ATOM   1097  CB  THR   134      -5.063 -15.139   5.399  1.00  0.00           C
ATOM   1098  CG2 THR   134      -5.712 -15.134   6.791  1.00  0.00           C
ATOM   1099  OG1 THR   134      -4.481 -16.408   5.137  1.00  0.00           O
ATOM   1100  N   ALA   135      -7.940 -13.341   4.981  1.00  0.00           N
ATOM   1101  CA  ALA   135      -8.533 -12.051   5.214  1.00  0.00           C
ATOM   1102  C   ALA   135      -8.797 -11.907   6.681  1.00  0.00           C
ATOM   1103  O   ALA   135      -9.277 -12.830   7.337  1.00  0.00           O
ATOM   1104  CB  ALA   135      -9.871 -11.856   4.481  1.00  0.00           C
ATOM   1105  N   ALA   136      -8.445 -10.729   7.234  1.00  0.00           N
ATOM   1106  CA  ALA   136      -8.597 -10.439   8.632  1.00  0.00           C
ATOM   1107  C   ALA   136     -10.039 -10.359   9.035  1.00  0.00           C
ATOM   1108  O   ALA   136     -10.416 -10.893  10.077  1.00  0.00           O
ATOM   1109  CB  ALA   136      -7.940  -9.108   9.036  1.00  0.00           C
ATOM   1110  N   ASP   137     -10.887  -9.678   8.234  1.00  0.00           N
ATOM   1111  CA  ASP   137     -12.259  -9.517   8.634  1.00  0.00           C
ATOM   1112  C   ASP   137     -13.155  -9.573   7.435  1.00  0.00           C
ATOM   1113  O   ASP   137     -12.733  -9.935   6.339  1.00  0.00           O
ATOM   1114  CB  ASP   137     -12.516  -8.208   9.413  1.00  0.00           C
ATOM   1115  CG  ASP   137     -12.144  -7.003   8.559  1.00  0.00           C
ATOM   1116  OD1 ASP   137     -11.810  -7.186   7.359  1.00  0.00           O
ATOM   1117  OD2 ASP   137     -12.180  -5.871   9.113  1.00  0.00           O
ATOM   1118  N   THR   138     -14.442  -9.224   7.637  1.00  0.00           N
ATOM   1119  CA  THR   138     -15.446  -9.270   6.612  1.00  0.00           C
ATOM   1120  C   THR   138     -15.127  -8.291   5.524  1.00  0.00           C
ATOM   1121  O   THR   138     -15.407  -8.558   4.357  1.00  0.00           O
ATOM   1122  CB  THR   138     -16.826  -8.956   7.120  1.00  0.00           C
ATOM   1123  CG2 THR   138     -17.202  -9.984   8.202  1.00  0.00           C
ATOM   1124  OG1 THR   138     -16.868  -7.642   7.653  1.00  0.00           O
ATOM   1125  N   ALA   139     -14.571  -7.115   5.871  1.00  0.00           N
ATOM   1126  CA  ALA   139     -14.261  -6.133   4.868  1.00  0.00           C
ATOM   1127  C   ALA   139     -13.221  -6.690   3.943  1.00  0.00           C
ATOM   1128  O   ALA   139     -13.326  -6.567   2.723  1.00  0.00           O
ATOM   1129  CB  ALA   139     -13.709  -4.829   5.472  1.00  0.00           C
ATOM   1130  N   ALA   140     -12.204  -7.360   4.513  1.00  0.00           N
ATOM   1131  CA  ALA   140     -11.106  -7.917   3.775  1.00  0.00           C
ATOM   1132  C   ALA   140     -11.623  -8.952   2.829  1.00  0.00           C
ATOM   1133  O   ALA   140     -11.065  -9.154   1.752  1.00  0.00           O
ATOM   1134  CB  ALA   140     -10.057  -8.590   4.679  1.00  0.00           C
ATOM   1135  N   GLN   141     -12.694  -9.657   3.233  1.00  0.00           N
ATOM   1136  CA  GLN   141     -13.273 -10.698   2.437  1.00  0.00           C
ATOM   1137  C   GLN   141     -13.748 -10.106   1.148  1.00  0.00           C
ATOM   1138  O   GLN   141     -13.670 -10.743   0.098  1.00  0.00           O
ATOM   1139  CB  GLN   141     -14.475 -11.369   3.122  1.00  0.00           C
ATOM   1140  CG  GLN   141     -14.098 -12.167   4.375  1.00  0.00           C
ATOM   1141  CD  GLN   141     -15.367 -12.778   4.956  1.00  0.00           C
ATOM   1142  NE2 GLN   141     -15.207 -13.855   5.771  1.00  0.00           N
ATOM   1143  OE1 GLN   141     -16.472 -12.306   4.697  1.00  0.00           O
ATOM   1144  N   ILE   142     -14.266  -8.866   1.192  1.00  0.00           N
ATOM   1145  CA  ILE   142     -14.749  -8.243  -0.004  1.00  0.00           C
ATOM   1146  C   ILE   142     -13.599  -8.101  -0.954  1.00  0.00           C
ATOM   1147  O   ILE   142     -13.731  -8.375  -2.146  1.00  0.00           O
ATOM   1148  CB  ILE   142     -15.312  -6.878   0.256  1.00  0.00           C
ATOM   1149  CG1 ILE   142     -16.526  -6.989   1.193  1.00  0.00           C
ATOM   1150  CG2 ILE   142     -15.624  -6.216  -1.096  1.00  0.00           C
ATOM   1151  CD1 ILE   142     -17.659  -7.838   0.617  1.00  0.00           C
ATOM   1152  N   THR   143     -12.430  -7.673  -0.442  1.00  0.00           N
ATOM   1153  CA  THR   143     -11.266  -7.503  -1.261  1.00  0.00           C
ATOM   1154  C   THR   143     -10.864  -8.839  -1.800  1.00  0.00           C
ATOM   1155  O   THR   143     -10.474  -8.960  -2.960  1.00  0.00           O
ATOM   1156  CB  THR   143     -10.103  -6.949  -0.486  1.00  0.00           C
ATOM   1157  CG2 THR   143      -8.897  -6.801  -1.429  1.00  0.00           C
ATOM   1158  OG1 THR   143     -10.444  -5.689   0.072  1.00  0.00           O
ATOM   1159  N   GLN   144     -10.968  -9.887  -0.964  1.00  0.00           N
ATOM   1160  CA  GLN   144     -10.541 -11.200  -1.352  1.00  0.00           C
ATOM   1161  C   GLN   144     -11.340 -11.666  -2.530  1.00  0.00           C
ATOM   1162  O   GLN   144     -10.790 -12.239  -3.468  1.00  0.00           O
ATOM   1163  CB  GLN   144     -10.727 -12.235  -0.230  1.00  0.00           C
ATOM   1164  CG  GLN   144     -10.278 -13.644  -0.622  1.00  0.00           C
ATOM   1165  CD  GLN   144     -10.515 -14.565   0.567  1.00  0.00           C
ATOM   1166  NE2 GLN   144     -10.363 -15.897   0.337  1.00  0.00           N
ATOM   1167  OE1 GLN   144     -10.825 -14.114   1.669  1.00  0.00           O
ATOM   1168  N   ARG   145     -12.665 -11.427  -2.520  1.00  0.00           N
ATOM   1169  CA  ARG   145     -13.513 -11.893  -3.582  1.00  0.00           C
ATOM   1170  C   ARG   145     -13.128 -11.209  -4.855  1.00  0.00           C
ATOM   1171  O   ARG   145     -13.090 -11.829  -5.917  1.00  0.00           O
ATOM   1172  CB  ARG   145     -14.998 -11.599  -3.319  1.00  0.00           C
ATOM   1173  CG  ARG   145     -15.519 -12.300  -2.063  1.00  0.00           C
ATOM   1174  CD  ARG   145     -16.991 -12.020  -1.759  1.00  0.00           C
ATOM   1175  NE  ARG   145     -17.300 -12.662  -0.451  1.00  0.00           N
ATOM   1176  CZ  ARG   145     -18.129 -12.031   0.429  1.00  0.00           C
ATOM   1177  NH1 ARG   145     -18.679 -10.827   0.097  1.00  0.00           N
ATOM   1178  NH2 ARG   145     -18.402 -12.596   1.642  1.00  0.00           N
ATOM   1179  N   LYS   146     -12.833  -9.900  -4.778  1.00  0.00           N
ATOM   1180  CA  LYS   146     -12.512  -9.139  -5.949  1.00  0.00           C
ATOM   1181  C   LYS   146     -11.256  -9.679  -6.562  1.00  0.00           C
ATOM   1182  O   LYS   146     -11.184  -9.884  -7.773  1.00  0.00           O
ATOM   1183  CB  LYS   146     -12.285  -7.650  -5.619  1.00  0.00           C
ATOM   1184  CG  LYS   146     -12.162  -6.748  -6.846  1.00  0.00           C
ATOM   1185  CD  LYS   146     -12.263  -5.256  -6.523  1.00  0.00           C
ATOM   1186  CE  LYS   146     -10.955  -4.645  -6.017  1.00  0.00           C
ATOM   1187  NZ  LYS   146     -11.109  -3.182  -5.859  1.00  0.00           N
ATOM   1188  N   TRP   147     -10.233  -9.933  -5.727  1.00  0.00           N
ATOM   1189  CA  TRP   147      -8.946 -10.401  -6.160  1.00  0.00           C
ATOM   1190  C   TRP   147      -9.040 -11.799  -6.689  1.00  0.00           C
ATOM   1191  O   TRP   147      -8.310 -12.170  -7.607  1.00  0.00           O
ATOM   1192  CB  TRP   147      -7.897 -10.310  -5.039  1.00  0.00           C
ATOM   1193  CG  TRP   147      -7.594  -8.866  -4.712  1.00  0.00           C
ATOM   1194  CD1 TRP   147      -8.047  -7.746  -5.347  1.00  0.00           C
ATOM   1195  CD2 TRP   147      -6.758  -8.411  -3.638  1.00  0.00           C
ATOM   1196  CE2 TRP   147      -6.750  -7.014  -3.686  1.00  0.00           C
ATOM   1197  CE3 TRP   147      -6.056  -9.097  -2.689  1.00  0.00           C
ATOM   1198  NE1 TRP   147      -7.546  -6.622  -4.741  1.00  0.00           N
ATOM   1199  CZ2 TRP   147      -6.036  -6.282  -2.782  1.00  0.00           C
ATOM   1200  CZ3 TRP   147      -5.335  -8.353  -1.780  1.00  0.00           C
ATOM   1201  CH2 TRP   147      -5.326  -6.975  -1.826  1.00  0.00           C
ATOM   1202  N   GLU   148      -9.917 -12.628  -6.097  1.00  0.00           N
ATOM   1203  CA  GLU   148     -10.078 -13.981  -6.543  1.00  0.00           C
ATOM   1204  C   GLU   148     -10.639 -13.966  -7.933  1.00  0.00           C
ATOM   1205  O   GLU   148     -10.211 -14.735  -8.793  1.00  0.00           O
ATOM   1206  CB  GLU   148     -11.036 -14.779  -5.644  1.00  0.00           C
ATOM   1207  CG  GLU   148     -10.490 -15.003  -4.231  1.00  0.00           C
ATOM   1208  CD  GLU   148     -11.553 -15.728  -3.416  1.00  0.00           C
ATOM   1209  OE1 GLU   148     -12.736 -15.727  -3.849  1.00  0.00           O
ATOM   1210  OE2 GLU   148     -11.195 -16.288  -2.346  1.00  0.00           O
ATOM   1211  N   ALA   149     -11.618 -13.080  -8.196  1.00  0.00           N
ATOM   1212  CA  ALA   149     -12.217 -13.012  -9.499  1.00  0.00           C
ATOM   1213  C   ALA   149     -11.167 -12.598 -10.484  1.00  0.00           C
ATOM   1214  O   ALA   149     -11.093 -13.124 -11.593  1.00  0.00           O
ATOM   1215  CB  ALA   149     -13.356 -11.981  -9.575  1.00  0.00           C
ATOM   1216  N   ALA   150     -10.335 -11.624 -10.076  1.00  0.00           N
ATOM   1217  CA  ALA   150      -9.265 -11.034 -10.831  1.00  0.00           C
ATOM   1218  C   ALA   150      -8.175 -12.036 -11.093  1.00  0.00           C
ATOM   1219  O   ALA   150      -7.457 -11.931 -12.084  1.00  0.00           O
ATOM   1220  CB  ALA   150      -8.638  -9.821 -10.124  1.00  0.00           C
ATOM   1221  N   ARG   151      -7.998 -13.033 -10.204  1.00  0.00           N
ATOM   1222  CA  ARG   151      -6.900 -13.953 -10.342  1.00  0.00           C
ATOM   1223  C   ARG   151      -5.629 -13.208 -10.081  1.00  0.00           C
ATOM   1224  O   ARG   151      -4.623 -13.392 -10.765  1.00  0.00           O
ATOM   1225  CB  ARG   151      -6.797 -14.605 -11.734  1.00  0.00           C
ATOM   1226  CG  ARG   151      -7.865 -15.671 -12.002  1.00  0.00           C
ATOM   1227  CD  ARG   151      -7.342 -17.110 -11.919  1.00  0.00           C
ATOM   1228  NE  ARG   151      -6.970 -17.386 -10.502  1.00  0.00           N
ATOM   1229  CZ  ARG   151      -6.595 -18.644 -10.124  1.00  0.00           C
ATOM   1230  NH1 ARG   151      -6.571 -19.656 -11.041  1.00  0.00           N
ATOM   1231  NH2 ARG   151      -6.243 -18.888  -8.828  1.00  0.00           N
ATOM   1232  N   VAL   152      -5.666 -12.340  -9.051  1.00  0.00           N
ATOM   1233  CA  VAL   152      -4.551 -11.549  -8.616  1.00  0.00           C
ATOM   1234  C   VAL   152      -3.459 -12.443  -8.101  1.00  0.00           C
ATOM   1235  O   VAL   152      -2.284 -12.217  -8.377  1.00  0.00           O
ATOM   1236  CB  VAL   152      -4.924 -10.602  -7.510  1.00  0.00           C
ATOM   1237  CG1 VAL   152      -3.662  -9.884  -7.005  1.00  0.00           C
ATOM   1238  CG2 VAL   152      -6.005  -9.647  -8.042  1.00  0.00           C
ATOM   1239  N   ALA   153      -3.819 -13.511  -7.365  1.00  0.00           N
ATOM   1240  CA  ALA   153      -2.832 -14.359  -6.750  1.00  0.00           C
ATOM   1241  C   ALA   153      -1.950 -14.924  -7.813  1.00  0.00           C
ATOM   1242  O   ALA   153      -0.740 -15.050  -7.630  1.00  0.00           O
ATOM   1243  CB  ALA   153      -3.456 -15.536  -5.981  1.00  0.00           C
ATOM   1244  N   GLU   154      -2.543 -15.285  -8.956  1.00  0.00           N
ATOM   1245  CA  GLU   154      -1.808 -15.877 -10.028  1.00  0.00           C
ATOM   1246  C   GLU   154      -0.798 -14.890 -10.527  1.00  0.00           C
ATOM   1247  O   GLU   154       0.333 -15.257 -10.838  1.00  0.00           O
ATOM   1248  CB  GLU   154      -2.748 -16.241 -11.178  1.00  0.00           C
ATOM   1249  CG  GLU   154      -2.138 -17.128 -12.250  1.00  0.00           C
ATOM   1250  CD  GLU   154      -3.330 -17.767 -12.932  1.00  0.00           C
ATOM   1251  OE1 GLU   154      -4.052 -18.526 -12.233  1.00  0.00           O
ATOM   1252  OE2 GLU   154      -3.543 -17.508 -14.145  1.00  0.00           O
ATOM   1253  N   GLN   155      -1.183 -13.606 -10.618  1.00  0.00           N
ATOM   1254  CA  GLN   155      -0.277 -12.613 -11.115  1.00  0.00           C
ATOM   1255  C   GLN   155       0.870 -12.468 -10.161  1.00  0.00           C
ATOM   1256  O   GLN   155       2.021 -12.359 -10.580  1.00  0.00           O
ATOM   1257  CB  GLN   155      -0.934 -11.232 -11.290  1.00  0.00           C
ATOM   1258  CG  GLN   155      -0.011 -10.211 -11.957  1.00  0.00           C
ATOM   1259  CD  GLN   155      -0.781  -8.908 -12.124  1.00  0.00           C
ATOM   1260  NE2 GLN   155      -0.113  -7.885 -12.721  1.00  0.00           N
ATOM   1261  OE1 GLN   155      -1.943  -8.799 -11.738  1.00  0.00           O
ATOM   1262  N   LEU   156       0.589 -12.474  -8.843  1.00  0.00           N
ATOM   1263  CA  LEU   156       1.636 -12.318  -7.870  1.00  0.00           C
ATOM   1264  C   LEU   156       2.587 -13.468  -7.940  1.00  0.00           C
ATOM   1265  O   LEU   156       3.799 -13.285  -7.842  1.00  0.00           O
ATOM   1266  CB  LEU   156       1.147 -12.224  -6.408  1.00  0.00           C
ATOM   1267  CG  LEU   156       0.517 -10.871  -6.014  1.00  0.00           C
ATOM   1268  CD1 LEU   156       1.543  -9.733  -6.128  1.00  0.00           C
ATOM   1269  CD2 LEU   156      -0.773 -10.576  -6.785  1.00  0.00           C
ATOM   1270  N   ARG   157       2.070 -14.693  -8.126  1.00  0.00           N
ATOM   1271  CA  ARG   157       2.924 -15.845  -8.122  1.00  0.00           C
ATOM   1272  C   ARG   157       3.925 -15.710  -9.224  1.00  0.00           C
ATOM   1273  O   ARG   157       5.106 -16.000  -9.037  1.00  0.00           O
ATOM   1274  CB  ARG   157       2.162 -17.153  -8.384  1.00  0.00           C
ATOM   1275  CG  ARG   157       3.009 -18.403  -8.142  1.00  0.00           C
ATOM   1276  CD  ARG   157       2.431 -19.669  -8.776  1.00  0.00           C
ATOM   1277  NE  ARG   157       3.087 -19.817 -10.106  1.00  0.00           N
ATOM   1278  CZ  ARG   157       2.570 -19.189 -11.202  1.00  0.00           C
ATOM   1279  NH1 ARG   157       1.423 -18.457 -11.093  1.00  0.00           N
ATOM   1280  NH2 ARG   157       3.206 -19.290 -12.405  1.00  0.00           N
ATOM   1281  N   THR   158       3.477 -15.253 -10.407  1.00  0.00           N
ATOM   1282  CA  THR   158       4.368 -15.162 -11.526  1.00  0.00           C
ATOM   1283  C   THR   158       5.454 -14.191 -11.193  1.00  0.00           C
ATOM   1284  O   THR   158       6.626 -14.444 -11.465  1.00  0.00           O
ATOM   1285  CB  THR   158       3.700 -14.666 -12.778  1.00  0.00           C
ATOM   1286  CG2 THR   158       2.489 -15.563 -13.085  1.00  0.00           C
ATOM   1287  OG1 THR   158       3.276 -13.321 -12.616  1.00  0.00           O
ATOM   1288  N   TYR   159       5.082 -13.047 -10.590  1.00  0.00           N
ATOM   1289  CA  TYR   159       6.014 -12.003 -10.270  1.00  0.00           C
ATOM   1290  C   TYR   159       7.008 -12.467  -9.249  1.00  0.00           C
ATOM   1291  O   TYR   159       8.215 -12.318  -9.435  1.00  0.00           O
ATOM   1292  CB  TYR   159       5.289 -10.771  -9.689  1.00  0.00           C
ATOM   1293  CG  TYR   159       6.284  -9.756  -9.240  1.00  0.00           C
ATOM   1294  CD1 TYR   159       6.804  -8.837 -10.122  1.00  0.00           C
ATOM   1295  CD2 TYR   159       6.687  -9.721  -7.924  1.00  0.00           C
ATOM   1296  CE1 TYR   159       7.717  -7.902  -9.694  1.00  0.00           C
ATOM   1297  CE2 TYR   159       7.600  -8.789  -7.492  1.00  0.00           C
ATOM   1298  CZ  TYR   159       8.116  -7.877  -8.378  1.00  0.00           C
ATOM   1299  OH  TYR   159       9.053  -6.916  -7.939  1.00  0.00           O
ATOM   1300  N   LEU   160       6.531 -13.064  -8.143  1.00  0.00           N
ATOM   1301  CA  LEU   160       7.447 -13.444  -7.106  1.00  0.00           C
ATOM   1302  C   LEU   160       8.363 -14.530  -7.560  1.00  0.00           C
ATOM   1303  O   LEU   160       9.541 -14.540  -7.205  1.00  0.00           O
ATOM   1304  CB  LEU   160       6.794 -13.898  -5.790  1.00  0.00           C
ATOM   1305  CG  LEU   160       6.199 -12.738  -4.969  1.00  0.00           C
ATOM   1306  CD1 LEU   160       4.921 -12.172  -5.602  1.00  0.00           C
ATOM   1307  CD2 LEU   160       6.021 -13.131  -3.497  1.00  0.00           C
ATOM   1308  N   GLU   161       7.837 -15.513  -8.304  1.00  0.00           N
ATOM   1309  CA  GLU   161       8.679 -16.587  -8.731  1.00  0.00           C
ATOM   1310  C   GLU   161       9.651 -16.132  -9.777  1.00  0.00           C
ATOM   1311  O   GLU   161      10.823 -16.496  -9.727  1.00  0.00           O
ATOM   1312  CB  GLU   161       7.875 -17.751  -9.325  1.00  0.00           C
ATOM   1313  CG  GLU   161       6.990 -18.462  -8.300  1.00  0.00           C
ATOM   1314  CD  GLU   161       6.257 -19.576  -9.029  1.00  0.00           C
ATOM   1315  OE1 GLU   161       6.356 -19.614 -10.285  1.00  0.00           O
ATOM   1316  OE2 GLU   161       5.590 -20.401  -8.349  1.00  0.00           O
ATOM   1317  N   GLY   162       9.172 -15.443 -10.835  1.00  0.00           N
ATOM   1318  CA  GLY   162      10.099 -15.023 -11.852  1.00  0.00           C
ATOM   1319  C   GLY   162      10.850 -13.735 -11.626  1.00  0.00           C
ATOM   1320  O   GLY   162      12.047 -13.727 -11.344  1.00  0.00           O
ATOM   1321  N   THR   163      10.109 -12.606 -11.662  1.00  0.00           N
ATOM   1322  CA  THR   163      10.682 -11.287 -11.727  1.00  0.00           C
ATOM   1323  C   THR   163      11.408 -10.921 -10.477  1.00  0.00           C
ATOM   1324  O   THR   163      12.530 -10.419 -10.527  1.00  0.00           O
ATOM   1325  CB  THR   163       9.644 -10.229 -11.954  1.00  0.00           C
ATOM   1326  CG2 THR   163      10.347  -8.863 -12.053  1.00  0.00           C
ATOM   1327  OG1 THR   163       8.931 -10.495 -13.153  1.00  0.00           O
ATOM   1328  N   CYS   164      10.784 -11.175  -9.316  1.00  0.00           N
ATOM   1329  CA  CYS   164      11.358 -10.739  -8.078  1.00  0.00           C
ATOM   1330  C   CYS   164      12.686 -11.390  -7.881  1.00  0.00           C
ATOM   1331  O   CYS   164      13.673 -10.731  -7.565  1.00  0.00           O
ATOM   1332  CB  CYS   164      10.490 -11.090  -6.849  1.00  0.00           C
ATOM   1333  SG  CYS   164      11.199 -10.502  -5.277  1.00  0.00           S
ATOM   1334  N   VAL   165      12.740 -12.715  -8.083  1.00  0.00           N
ATOM   1335  CA  VAL   165      13.916 -13.497  -7.839  1.00  0.00           C
ATOM   1336  C   VAL   165      15.004 -13.092  -8.780  1.00  0.00           C
ATOM   1337  O   VAL   165      16.166 -12.990  -8.393  1.00  0.00           O
ATOM   1338  CB  VAL   165      13.663 -14.956  -8.075  1.00  0.00           C
ATOM   1339  CG1 VAL   165      14.952 -15.741  -7.800  1.00  0.00           C
ATOM   1340  CG2 VAL   165      12.455 -15.389  -7.234  1.00  0.00           C
ATOM   1341  N   GLU   166      14.650 -12.859 -10.055  1.00  0.00           N
ATOM   1342  CA  GLU   166      15.633 -12.562 -11.057  1.00  0.00           C
ATOM   1343  C   GLU   166      16.320 -11.282 -10.715  1.00  0.00           C
ATOM   1344  O   GLU   166      17.546 -11.194 -10.752  1.00  0.00           O
ATOM   1345  CB  GLU   166      15.004 -12.380 -12.445  1.00  0.00           C
ATOM   1346  CG  GLU   166      14.296 -13.635 -12.956  1.00  0.00           C
ATOM   1347  CD  GLU   166      13.589 -13.279 -14.255  1.00  0.00           C
ATOM   1348  OE1 GLU   166      13.705 -12.104 -14.695  1.00  0.00           O
ATOM   1349  OE2 GLU   166      12.918 -14.180 -14.825  1.00  0.00           O
ATOM   1350  N   TRP   167      15.540 -10.248 -10.361  1.00  0.00           N
ATOM   1351  CA  TRP   167      16.128  -8.981 -10.065  1.00  0.00           C
ATOM   1352  C   TRP   167      16.941  -9.062  -8.814  1.00  0.00           C
ATOM   1353  O   TRP   167      17.989  -8.426  -8.711  1.00  0.00           O
ATOM   1354  CB  TRP   167      15.123  -7.823  -9.984  1.00  0.00           C
ATOM   1355  CG  TRP   167      14.675  -7.389 -11.358  1.00  0.00           C
ATOM   1356  CD1 TRP   167      13.553  -7.722 -12.057  1.00  0.00           C
ATOM   1357  CD2 TRP   167      15.445  -6.526 -12.213  1.00  0.00           C
ATOM   1358  CE2 TRP   167      14.733  -6.380 -13.401  1.00  0.00           C
ATOM   1359  CE3 TRP   167      16.650  -5.909 -12.023  1.00  0.00           C
ATOM   1360  NE1 TRP   167      13.572  -7.118 -13.292  1.00  0.00           N
ATOM   1361  CZ2 TRP   167      15.217  -5.613 -14.422  1.00  0.00           C
ATOM   1362  CZ3 TRP   167      17.133  -5.132 -13.053  1.00  0.00           C
ATOM   1363  CH2 TRP   167      16.428  -4.988 -14.230  1.00  0.00           C
ATOM   1364  N   LEU   168      16.491  -9.848  -7.821  1.00  0.00           N
ATOM   1365  CA  LEU   168      17.235  -9.925  -6.597  1.00  0.00           C
ATOM   1366  C   LEU   168      18.604 -10.462  -6.885  1.00  0.00           C
ATOM   1367  O   LEU   168      19.601  -9.936  -6.389  1.00  0.00           O
ATOM   1368  CB  LEU   168      16.589 -10.849  -5.546  1.00  0.00           C
ATOM   1369  CG  LEU   168      17.386 -10.934  -4.229  1.00  0.00           C
ATOM   1370  CD1 LEU   168      17.513  -9.558  -3.561  1.00  0.00           C
ATOM   1371  CD2 LEU   168      16.786 -11.986  -3.283  1.00  0.00           C
ATOM   1372  N   ARG   169      18.693 -11.517  -7.716  1.00  0.00           N
ATOM   1373  CA  ARG   169      19.976 -12.097  -7.999  1.00  0.00           C
ATOM   1374  C   ARG   169      20.822 -11.083  -8.698  1.00  0.00           C
ATOM   1375  O   ARG   169      22.007 -10.936  -8.406  1.00  0.00           O
ATOM   1376  CB  ARG   169      19.886 -13.357  -8.866  1.00  0.00           C
ATOM   1377  CG  ARG   169      19.402 -14.573  -8.075  1.00  0.00           C
ATOM   1378  CD  ARG   169      19.257 -15.845  -8.908  1.00  0.00           C
ATOM   1379  NE  ARG   169      18.091 -15.647  -9.812  1.00  0.00           N
ATOM   1380  CZ  ARG   169      17.684 -16.658 -10.633  1.00  0.00           C
ATOM   1381  NH1 ARG   169      18.359 -17.842 -10.633  1.00  0.00           N
ATOM   1382  NH2 ARG   169      16.599 -16.484 -11.443  1.00  0.00           N
ATOM   1383  N   ARG   170      20.215 -10.339  -9.636  1.00  0.00           N
ATOM   1384  CA  ARG   170      20.938  -9.344 -10.374  1.00  0.00           C
ATOM   1385  C   ARG   170      21.462  -8.313  -9.419  1.00  0.00           C
ATOM   1386  O   ARG   170      22.619  -7.901  -9.511  1.00  0.00           O
ATOM   1387  CB  ARG   170      20.025  -8.636 -11.388  1.00  0.00           C
ATOM   1388  CG  ARG   170      20.684  -7.551 -12.238  1.00  0.00           C
ATOM   1389  CD  ARG   170      19.706  -6.973 -13.264  1.00  0.00           C
ATOM   1390  NE  ARG   170      20.333  -5.776 -13.890  1.00  0.00           N
ATOM   1391  CZ  ARG   170      21.168  -5.912 -14.960  1.00  0.00           C
ATOM   1392  NH1 ARG   170      21.485  -7.155 -15.427  1.00  0.00           N
ATOM   1393  NH2 ARG   170      21.684  -4.802 -15.562  1.00  0.00           N
ATOM   1394  N   TYR   171      20.629  -7.876  -8.456  1.00  0.00           N
ATOM   1395  CA  TYR   171      21.072  -6.844  -7.554  1.00  0.00           C
ATOM   1396  C   TYR   171      22.204  -7.360  -6.722  1.00  0.00           C
ATOM   1397  O   TYR   171      23.186  -6.656  -6.490  1.00  0.00           O
ATOM   1398  CB  TYR   171      20.016  -6.358  -6.545  1.00  0.00           C
ATOM   1399  CG  TYR   171      18.874  -5.751  -7.279  1.00  0.00           C
ATOM   1400  CD1 TYR   171      19.067  -4.668  -8.108  1.00  0.00           C
ATOM   1401  CD2 TYR   171      17.601  -6.241  -7.095  1.00  0.00           C
ATOM   1402  CE1 TYR   171      18.002  -4.110  -8.776  1.00  0.00           C
ATOM   1403  CE2 TYR   171      16.538  -5.682  -7.759  1.00  0.00           C
ATOM   1404  CZ  TYR   171      16.738  -4.619  -8.604  1.00  0.00           C
ATOM   1405  OH  TYR   171      15.644  -4.047  -9.287  1.00  0.00           O
ATOM   1406  N   LEU   172      22.104  -8.615  -6.245  1.00  0.00           N
ATOM   1407  CA  LEU   172      23.121  -9.109  -5.366  1.00  0.00           C
ATOM   1408  C   LEU   172      24.432  -9.076  -6.080  1.00  0.00           C
ATOM   1409  O   LEU   172      25.450  -8.727  -5.487  1.00  0.00           O
ATOM   1410  CB  LEU   172      22.868 -10.562  -4.928  1.00  0.00           C
ATOM   1411  CG  LEU   172      21.618 -10.722  -4.043  1.00  0.00           C
ATOM   1412  CD1 LEU   172      21.413 -12.187  -3.624  1.00  0.00           C
ATOM   1413  CD2 LEU   172      21.669  -9.772  -2.836  1.00  0.00           C
ATOM   1414  N   GLU   173      24.454  -9.461  -7.371  1.00  0.00           N
ATOM   1415  CA  GLU   173      25.701  -9.477  -8.082  1.00  0.00           C
ATOM   1416  C   GLU   173      26.219  -8.085  -8.256  1.00  0.00           C
ATOM   1417  O   GLU   173      27.397  -7.828  -8.009  1.00  0.00           O
ATOM   1418  CB  GLU   173      25.614 -10.133  -9.472  1.00  0.00           C
ATOM   1419  CG  GLU   173      26.988 -10.315 -10.121  1.00  0.00           C
ATOM   1420  CD  GLU   173      27.755 -11.358  -9.318  1.00  0.00           C
ATOM   1421  OE1 GLU   173      27.114 -12.065  -8.495  1.00  0.00           O
ATOM   1422  OE2 GLU   173      28.996 -11.463  -9.516  1.00  0.00           O
ATOM   1423  N   ASN   174      25.353  -7.139  -8.667  1.00  0.00           N
ATOM   1424  CA  ASN   174      25.809  -5.792  -8.846  1.00  0.00           C
ATOM   1425  C   ASN   174      25.643  -5.146  -7.505  1.00  0.00           C
ATOM   1426  O   ASN   174      24.580  -4.655  -7.158  1.00  0.00           O
ATOM   1427  CB  ASN   174      24.929  -4.985  -9.816  1.00  0.00           C
ATOM   1428  CG  ASN   174      24.918  -5.658 -11.184  1.00  0.00           C
ATOM   1429  ND2 ASN   174      23.699  -5.781 -11.774  1.00  0.00           N
ATOM   1430  OD1 ASN   174      25.950  -6.066 -11.714  1.00  0.00           O
ATOM   1431  N   GLY   175      26.702  -5.022  -6.711  1.00  0.00           N
ATOM   1432  CA  GLY   175      26.475  -4.505  -5.394  1.00  0.00           C
ATOM   1433  C   GLY   175      26.887  -5.561  -4.427  1.00  0.00           C
ATOM   1434  O   GLY   175      26.668  -5.454  -3.222  1.00  0.00           O
ATOM   1435  N   LYS   176      27.538  -6.604  -4.960  1.00  0.00           N
ATOM   1436  CA  LYS   176      28.007  -7.729  -4.205  1.00  0.00           C
ATOM   1437  C   LYS   176      28.959  -7.251  -3.156  1.00  0.00           C
ATOM   1438  O   LYS   176      28.999  -7.795  -2.054  1.00  0.00           O
ATOM   1439  CB  LYS   176      28.700  -8.744  -5.131  1.00  0.00           C
ATOM   1440  CG  LYS   176      29.803  -8.117  -5.992  1.00  0.00           C
ATOM   1441  CD  LYS   176      30.501  -9.110  -6.926  1.00  0.00           C
ATOM   1442  CE  LYS   176      31.155 -10.296  -6.217  1.00  0.00           C
ATOM   1443  NZ  LYS   176      31.586 -11.299  -7.217  1.00  0.00           N
ATOM   1444  N   GLU   177      29.757  -6.211  -3.448  1.00  0.00           N
ATOM   1445  CA  GLU   177      30.704  -5.812  -2.447  1.00  0.00           C
ATOM   1446  C   GLU   177      29.998  -5.363  -1.201  1.00  0.00           C
ATOM   1447  O   GLU   177      30.378  -5.768  -0.104  1.00  0.00           O
ATOM   1448  CB  GLU   177      31.663  -4.707  -2.932  1.00  0.00           C
ATOM   1449  CG  GLU   177      30.978  -3.444  -3.451  1.00  0.00           C
ATOM   1450  CD  GLU   177      32.072  -2.519  -3.968  1.00  0.00           C
ATOM   1451  OE1 GLU   177      33.084  -2.340  -3.237  1.00  0.00           O
ATOM   1452  OE2 GLU   177      31.920  -1.991  -5.102  1.00  0.00           O
ATOM   1453  N   THR   178      28.987  -4.478  -1.317  1.00  0.00           N
ATOM   1454  CA  THR   178      28.276  -4.041  -0.145  1.00  0.00           C
ATOM   1455  C   THR   178      27.269  -5.047   0.336  1.00  0.00           C
ATOM   1456  O   THR   178      27.218  -5.377   1.519  1.00  0.00           O
ATOM   1457  CB  THR   178      27.543  -2.749  -0.363  1.00  0.00           C
ATOM   1458  CG2 THR   178      28.566  -1.667  -0.743  1.00  0.00           C
ATOM   1459  OG1 THR   178      26.575  -2.894  -1.392  1.00  0.00           O
ATOM   1460  N   LEU   179      26.446  -5.573  -0.591  1.00  0.00           N
ATOM   1461  CA  LEU   179      25.337  -6.416  -0.233  1.00  0.00           C
ATOM   1462  C   LEU   179      25.797  -7.707   0.370  1.00  0.00           C
ATOM   1463  O   LEU   179      25.175  -8.229   1.290  1.00  0.00           O
ATOM   1464  CB  LEU   179      24.433  -6.739  -1.437  1.00  0.00           C
ATOM   1465  CG  LEU   179      23.790  -5.484  -2.065  1.00  0.00           C
ATOM   1466  CD1 LEU   179      22.871  -5.845  -3.244  1.00  0.00           C
ATOM   1467  CD2 LEU   179      23.086  -4.620  -1.003  1.00  0.00           C
ATOM   1468  N   GLN   180      26.858  -8.295  -0.194  1.00  0.00           N
ATOM   1469  CA  GLN   180      27.427  -9.538   0.231  1.00  0.00           C
ATOM   1470  C   GLN   180      28.324  -9.407   1.423  1.00  0.00           C
ATOM   1471  O   GLN   180      28.680 -10.423   2.010  1.00  0.00           O
ATOM   1472  CB  GLN   180      28.145 -10.280  -0.904  1.00  0.00           C
ATOM   1473  CG  GLN   180      27.146 -10.695  -1.986  1.00  0.00           C
ATOM   1474  CD  GLN   180      27.886 -11.500  -3.036  1.00  0.00           C
ATOM   1475  NE2 GLN   180      27.247 -11.702  -4.218  1.00  0.00           N
ATOM   1476  OE1 GLN   180      29.008 -11.946  -2.800  1.00  0.00           O
ATOM   1477  N   ARG   181      28.803  -8.192   1.754  1.00  0.00           N
ATOM   1478  CA  ARG   181      29.767  -8.029   2.812  1.00  0.00           C
ATOM   1479  C   ARG   181      29.083  -7.815   4.133  1.00  0.00           C
ATOM   1480  O   ARG   181      28.229  -6.941   4.282  1.00  0.00           O
ATOM   1481  CB  ARG   181      30.678  -6.812   2.554  1.00  0.00           C
ATOM   1482  CG  ARG   181      31.761  -6.560   3.601  1.00  0.00           C
ATOM   1483  CD  ARG   181      32.507  -5.243   3.367  1.00  0.00           C
ATOM   1484  NE  ARG   181      31.603  -4.142   3.809  1.00  0.00           N
ATOM   1485  CZ  ARG   181      31.541  -2.968   3.115  1.00  0.00           C
ATOM   1486  NH1 ARG   181      32.276  -2.799   1.979  1.00  0.00           N
ATOM   1487  NH2 ARG   181      30.736  -1.960   3.561  1.00  0.00           N
ATOM   1488  N   ALA   182      29.462  -8.619   5.150  1.00  0.00           N
ATOM   1489  CA  ALA   182      28.885  -8.451   6.453  1.00  0.00           C
ATOM   1490  C   ALA   182      29.890  -7.724   7.292  1.00  0.00           C
ATOM   1491  O   ALA   182      31.065  -8.087   7.318  1.00  0.00           O
ATOM   1492  CB  ALA   182      28.552  -9.777   7.166  1.00  0.00           C
ATOM   1493  N   ASP   183      29.446  -6.660   7.996  1.00  0.00           N
ATOM   1494  CA  ASP   183      30.332  -5.883   8.816  1.00  0.00           C
ATOM   1495  C   ASP   183      30.102  -6.285  10.243  1.00  0.00           C
ATOM   1496  O   ASP   183      28.982  -6.211  10.744  1.00  0.00           O
ATOM   1497  CB  ASP   183      30.072  -4.366   8.726  1.00  0.00           C
ATOM   1498  CG  ASP   183      30.487  -3.877   7.345  1.00  0.00           C
ATOM   1499  OD1 ASP   183      31.335  -4.557   6.710  1.00  0.00           O
ATOM   1500  OD2 ASP   183      29.960  -2.820   6.909  1.00  0.00           O
ATOM   1501  N   PRO   184      31.149  -6.714  10.905  1.00  0.00           N
ATOM   1502  CA  PRO   184      31.021  -7.134  12.276  1.00  0.00           C
ATOM   1503  C   PRO   184      30.812  -5.988  13.216  1.00  0.00           C
ATOM   1504  O   PRO   184      31.232  -4.873  12.911  1.00  0.00           O
ATOM   1505  CB  PRO   184      32.281  -7.933  12.590  1.00  0.00           C
ATOM   1506  CG  PRO   184      32.708  -8.491  11.224  1.00  0.00           C
ATOM   1507  CD  PRO   184      32.193  -7.454  10.214  1.00  0.00           C
ATOM   1508  N   PRO   185      30.169  -6.234  14.327  1.00  0.00           N
ATOM   1509  CA  PRO   185      29.937  -5.190  15.285  1.00  0.00           C
ATOM   1510  C   PRO   185      31.149  -4.872  16.096  1.00  0.00           C
ATOM   1511  O   PRO   185      31.949  -5.766  16.373  1.00  0.00           O
ATOM   1512  CB  PRO   185      28.745  -5.642  16.133  1.00  0.00           C
ATOM   1513  CG  PRO   185      28.616  -7.148  15.848  1.00  0.00           C
ATOM   1514  CD  PRO   185      29.182  -7.294  14.426  1.00  0.00           C
ATOM   1515  N   LYS   186      31.302  -3.591  16.483  1.00  0.00           N
ATOM   1516  CA  LYS   186      32.348  -3.213  17.385  1.00  0.00           C
ATOM   1517  C   LYS   186      31.670  -3.234  18.716  1.00  0.00           C
ATOM   1518  O   LYS   186      30.633  -2.596  18.893  1.00  0.00           O
ATOM   1519  CB  LYS   186      32.918  -1.800  17.146  1.00  0.00           C
ATOM   1520  CG  LYS   186      33.755  -1.681  15.867  1.00  0.00           C
ATOM   1521  CD  LYS   186      32.938  -1.685  14.571  1.00  0.00           C
ATOM   1522  CE  LYS   186      33.028  -0.373  13.786  1.00  0.00           C
ATOM   1523  NZ  LYS   186      34.255  -0.363  12.956  1.00  0.00           N
ATOM   1524  N   THR   187      32.223  -3.979  19.693  1.00  0.00           N
ATOM   1525  CA  THR   187      31.489  -4.127  20.919  1.00  0.00           C
ATOM   1526  C   THR   187      32.304  -3.712  22.105  1.00  0.00           C
ATOM   1527  O   THR   187      33.532  -3.778  22.095  1.00  0.00           O
ATOM   1528  CB  THR   187      31.055  -5.543  21.169  1.00  0.00           C
ATOM   1529  CG2 THR   187      30.185  -6.012  19.991  1.00  0.00           C
ATOM   1530  OG1 THR   187      32.190  -6.386  21.299  1.00  0.00           O
ATOM   1531  N   HIS   188      31.604  -3.247  23.165  1.00  0.00           N
ATOM   1532  CA  HIS   188      32.234  -2.869  24.402  1.00  0.00           C
ATOM   1533  C   HIS   188      31.188  -2.906  25.479  1.00  0.00           C
ATOM   1534  O   HIS   188      29.992  -2.926  25.188  1.00  0.00           O
ATOM   1535  CB  HIS   188      32.839  -1.453  24.390  1.00  0.00           C
ATOM   1536  CG  HIS   188      31.824  -0.358  24.237  1.00  0.00           C
ATOM   1537  CD2 HIS   188      31.276   0.463  25.173  1.00  0.00           C
ATOM   1538  ND1 HIS   188      31.262   0.015  23.036  1.00  0.00           N
ATOM   1539  CE1 HIS   188      30.408   1.034  23.304  1.00  0.00           C
ATOM   1540  NE2 HIS   188      30.382   1.342  24.588  1.00  0.00           N
ATOM   1541  N   VAL   189      31.616  -2.938  26.761  1.00  0.00           N
ATOM   1542  CA  VAL   189      30.660  -2.965  27.837  1.00  0.00           C
ATOM   1543  C   VAL   189      30.902  -1.772  28.712  1.00  0.00           C
ATOM   1544  O   VAL   189      32.043  -1.428  29.016  1.00  0.00           O
ATOM   1545  CB  VAL   189      30.753  -4.191  28.699  1.00  0.00           C
ATOM   1546  CG1 VAL   189      29.738  -4.058  29.848  1.00  0.00           C
ATOM   1547  CG2 VAL   189      30.534  -5.434  27.817  1.00  0.00           C
ATOM   1548  N   THR   190      29.805  -1.114  29.147  1.00  0.00           N
ATOM   1549  CA  THR   190      29.901   0.067  29.960  1.00  0.00           C
ATOM   1550  C   THR   190      29.273  -0.228  31.285  1.00  0.00           C
ATOM   1551  O   THR   190      28.429  -1.116  31.401  1.00  0.00           O
ATOM   1552  CB  THR   190      29.180   1.244  29.370  1.00  0.00           C
ATOM   1553  CG2 THR   190      29.806   1.576  28.006  1.00  0.00           C
ATOM   1554  OG1 THR   190      27.799   0.945  29.214  1.00  0.00           O
ATOM   1555  N   HIS   191      29.697   0.516  32.328  1.00  0.00           N
ATOM   1556  CA  HIS   191      29.224   0.286  33.664  1.00  0.00           C
ATOM   1557  C   HIS   191      28.683   1.573  34.211  1.00  0.00           C
ATOM   1558  O   HIS   191      29.317   2.620  34.092  1.00  0.00           O
ATOM   1559  CB  HIS   191      30.373  -0.183  34.574  1.00  0.00           C
ATOM   1560  CG  HIS   191      29.991  -0.516  35.980  1.00  0.00           C
ATOM   1561  CD2 HIS   191      29.563  -1.690  36.522  1.00  0.00           C
ATOM   1562  ND1 HIS   191      30.048   0.381  37.023  1.00  0.00           N
ATOM   1563  CE1 HIS   191      29.657  -0.287  38.136  1.00  0.00           C
ATOM   1564  NE2 HIS   191      29.353  -1.548  37.882  1.00  0.00           N
ATOM   1565  N   HIS   192      27.475   1.535  34.819  1.00  0.00           N
ATOM   1566  CA  HIS   192      26.929   2.747  35.370  1.00  0.00           C
ATOM   1567  C   HIS   192      26.278   2.417  36.682  1.00  0.00           C
ATOM   1568  O   HIS   192      25.300   1.672  36.720  1.00  0.00           O
ATOM   1569  CB  HIS   192      25.830   3.358  34.486  1.00  0.00           C
ATOM   1570  CG  HIS   192      26.237   3.487  33.047  1.00  0.00           C
ATOM   1571  CD2 HIS   192      25.914   2.695  31.988  1.00  0.00           C
ATOM   1572  ND1 HIS   192      27.050   4.476  32.540  1.00  0.00           N
ATOM   1573  CE1 HIS   192      27.177   4.234  31.210  1.00  0.00           C
ATOM   1574  NE2 HIS   192      26.505   3.164  30.829  1.00  0.00           N
ATOM   1575  N   PRO   193      26.784   2.941  37.767  1.00  0.00           N
ATOM   1576  CA  PRO   193      26.166   2.653  39.035  1.00  0.00           C
ATOM   1577  C   PRO   193      24.857   3.353  39.195  1.00  0.00           C
ATOM   1578  O   PRO   193      24.809   4.566  38.998  1.00  0.00           O
ATOM   1579  CB  PRO   193      27.192   3.024  40.100  1.00  0.00           C
ATOM   1580  CG  PRO   193      28.538   2.846  39.378  1.00  0.00           C
ATOM   1581  CD  PRO   193      28.221   3.123  37.898  1.00  0.00           C
ATOM   1582  N   ILE   194      23.780   2.607  39.506  1.00  0.00           N
ATOM   1583  CA  ILE   194      22.505   3.192  39.794  1.00  0.00           C
ATOM   1584  C   ILE   194      22.544   3.753  41.179  1.00  0.00           C
ATOM   1585  O   ILE   194      22.147   4.892  41.421  1.00  0.00           O
ATOM   1586  CB  ILE   194      21.394   2.190  39.684  1.00  0.00           C
ATOM   1587  CG1 ILE   194      21.318   1.679  38.232  1.00  0.00           C
ATOM   1588  CG2 ILE   194      20.094   2.849  40.178  1.00  0.00           C
ATOM   1589  CD1 ILE   194      20.469   0.423  38.049  1.00  0.00           C
ATOM   1590  N   SER   195      23.065   2.948  42.125  1.00  0.00           N
ATOM   1591  CA  SER   195      23.102   3.330  43.502  1.00  0.00           C
ATOM   1592  C   SER   195      24.194   2.540  44.146  1.00  0.00           C
ATOM   1593  O   SER   195      25.017   1.923  43.472  1.00  0.00           O
ATOM   1594  CB  SER   195      21.799   3.008  44.250  1.00  0.00           C
ATOM   1595  OG  SER   195      21.555   1.610  44.210  1.00  0.00           O
ATOM   1596  N   ASP   196      24.246   2.576  45.488  1.00  0.00           N
ATOM   1597  CA  ASP   196      25.252   1.847  46.197  1.00  0.00           C
ATOM   1598  C   ASP   196      25.025   0.387  45.963  1.00  0.00           C
ATOM   1599  O   ASP   196      25.971  -0.393  45.890  1.00  0.00           O
ATOM   1600  CB  ASP   196      25.197   2.075  47.716  1.00  0.00           C
ATOM   1601  CG  ASP   196      25.719   3.475  48.001  1.00  0.00           C
ATOM   1602  OD1 ASP   196      26.301   4.088  47.066  1.00  0.00           O
ATOM   1603  OD2 ASP   196      25.548   3.949  49.156  1.00  0.00           O
ATOM   1604  N   HIS   197      23.743  -0.015  45.894  1.00  0.00           N
ATOM   1605  CA  HIS   197      23.338  -1.386  45.755  1.00  0.00           C
ATOM   1606  C   HIS   197      23.624  -1.970  44.403  1.00  0.00           C
ATOM   1607  O   HIS   197      24.154  -3.076  44.309  1.00  0.00           O
ATOM   1608  CB  HIS   197      21.830  -1.543  45.984  1.00  0.00           C
ATOM   1609  CG  HIS   197      21.403  -0.855  47.242  1.00  0.00           C
ATOM   1610  CD2 HIS   197      21.340  -1.312  48.521  1.00  0.00           C
ATOM   1611  ND1 HIS   197      21.000   0.460  47.290  1.00  0.00           N
ATOM   1612  CE1 HIS   197      20.715   0.734  48.587  1.00  0.00           C
ATOM   1613  NE2 HIS   197      20.906  -0.311  49.371  1.00  0.00           N
ATOM   1614  N   GLU   198      23.291  -1.254  43.310  1.00  0.00           N
ATOM   1615  CA  GLU   198      23.371  -1.921  42.041  1.00  0.00           C
ATOM   1616  C   GLU   198      23.944  -1.040  40.976  1.00  0.00           C
ATOM   1617  O   GLU   198      24.116   0.165  41.160  1.00  0.00           O
ATOM   1618  CB  GLU   198      21.992  -2.417  41.579  1.00  0.00           C
ATOM   1619  CG  GLU   198      20.930  -1.316  41.576  1.00  0.00           C
ATOM   1620  CD  GLU   198      19.568  -1.977  41.419  1.00  0.00           C
ATOM   1621  OE1 GLU   198      19.173  -2.740  42.340  1.00  0.00           O
ATOM   1622  OE2 GLU   198      18.904  -1.731  40.376  1.00  0.00           O
ATOM   1623  N   ALA   199      24.285  -1.660  39.823  1.00  0.00           N
ATOM   1624  CA  ALA   199      24.857  -0.949  38.717  1.00  0.00           C
ATOM   1625  C   ALA   199      24.333  -1.557  37.454  1.00  0.00           C
ATOM   1626  O   ALA   199      23.873  -2.699  37.441  1.00  0.00           O
ATOM   1627  CB  ALA   199      26.389  -1.052  38.666  1.00  0.00           C
ATOM   1628  N   THR   200      24.380  -0.795  36.341  1.00  0.00           N
ATOM   1629  CA  THR   200      23.861  -1.345  35.127  1.00  0.00           C
ATOM   1630  C   THR   200      25.011  -1.642  34.218  1.00  0.00           C
ATOM   1631  O   THR   200      25.961  -0.868  34.109  1.00  0.00           O
ATOM   1632  CB  THR   200      22.908  -0.439  34.405  1.00  0.00           C
ATOM   1633  CG2 THR   200      23.708   0.624  33.636  1.00  0.00           C
ATOM   1634  OG1 THR   200      22.129  -1.194  33.491  1.00  0.00           O
ATOM   1635  N   LEU   201      24.964  -2.820  33.567  1.00  0.00           N
ATOM   1636  CA  LEU   201      25.981  -3.184  32.621  1.00  0.00           C
ATOM   1637  C   LEU   201      25.340  -3.105  31.274  1.00  0.00           C
ATOM   1638  O   LEU   201      24.299  -3.714  31.030  1.00  0.00           O
ATOM   1639  CB  LEU   201      26.496  -4.623  32.797  1.00  0.00           C
ATOM   1640  CG  LEU   201      27.295  -4.841  34.098  1.00  0.00           C
ATOM   1641  CD1 LEU   201      27.785  -6.294  34.228  1.00  0.00           C
ATOM   1642  CD2 LEU   201      28.447  -3.826  34.207  1.00  0.00           C
ATOM   1643  N   ARG   202      25.952  -2.333  30.355  1.00  0.00           N
ATOM   1644  CA  ARG   202      25.360  -2.201  29.058  1.00  0.00           C
ATOM   1645  C   ARG   202      26.324  -2.728  28.040  1.00  0.00           C
ATOM   1646  O   ARG   202      27.474  -2.299  27.964  1.00  0.00           O
ATOM   1647  CB  ARG   202      24.996  -0.747  28.696  1.00  0.00           C
ATOM   1648  CG  ARG   202      24.332  -0.599  27.325  1.00  0.00           C
ATOM   1649  CD  ARG   202      23.835   0.817  27.010  1.00  0.00           C
ATOM   1650  NE  ARG   202      22.616   1.075  27.829  1.00  0.00           N
ATOM   1651  CZ  ARG   202      22.718   1.659  29.058  1.00  0.00           C
ATOM   1652  NH1 ARG   202      23.942   2.005  29.552  1.00  0.00           N
ATOM   1653  NH2 ARG   202      21.593   1.912  29.788  1.00  0.00           N
ATOM   1654  N   CYS   203      25.854  -3.686  27.217  1.00  0.00           N
ATOM   1655  CA  CYS   203      26.674  -4.293  26.208  1.00  0.00           C
ATOM   1656  C   CYS   203      26.313  -3.626  24.916  1.00  0.00           C
ATOM   1657  O   CYS   203      25.143  -3.581  24.541  1.00  0.00           O
ATOM   1658  CB  CYS   203      26.395  -5.805  26.107  1.00  0.00           C
ATOM   1659  SG  CYS   203      27.378  -6.699  24.872  1.00  0.00           S
ATOM   1660  N   TRP   204      27.320  -3.086  24.194  1.00  0.00           N
ATOM   1661  CA  TRP   204      27.030  -2.334  23.004  1.00  0.00           C
ATOM   1662  C   TRP   204      27.542  -3.031  21.782  1.00  0.00           C
ATOM   1663  O   TRP   204      28.557  -3.726  21.813  1.00  0.00           O
ATOM   1664  CB  TRP   204      27.676  -0.936  22.973  1.00  0.00           C
ATOM   1665  CG  TRP   204      27.101   0.083  23.927  1.00  0.00           C
ATOM   1666  CD1 TRP   204      27.387   0.299  25.242  1.00  0.00           C
ATOM   1667  CD2 TRP   204      26.130   1.075  23.553  1.00  0.00           C
ATOM   1668  CE2 TRP   204      25.880   1.851  24.685  1.00  0.00           C
ATOM   1669  CE3 TRP   204      25.505   1.324  22.365  1.00  0.00           C
ATOM   1670  NE1 TRP   204      26.656   1.362  25.714  1.00  0.00           N
ATOM   1671  CZ2 TRP   204      24.995   2.891  24.643  1.00  0.00           C
ATOM   1672  CZ3 TRP   204      24.610   2.372  22.327  1.00  0.00           C
ATOM   1673  CH2 TRP   204      24.362   3.141  23.445  1.00  0.00           C
ATOM   1674  N   ALA   205      26.800  -2.864  20.665  1.00  0.00           N
ATOM   1675  CA  ALA   205      27.215  -3.355  19.381  1.00  0.00           C
ATOM   1676  C   ALA   205      27.026  -2.213  18.428  1.00  0.00           C
ATOM   1677  O   ALA   205      25.928  -1.669  18.313  1.00  0.00           O
ATOM   1678  CB  ALA   205      26.355  -4.518  18.862  1.00  0.00           C
ATOM   1679  N   LEU   206      28.095  -1.824  17.702  1.00  0.00           N
ATOM   1680  CA  LEU   206      27.960  -0.689  16.832  1.00  0.00           C
ATOM   1681  C   LEU   206      28.602  -0.973  15.503  1.00  0.00           C
ATOM   1682  O   LEU   206      29.546  -1.757  15.401  1.00  0.00           O
ATOM   1683  CB  LEU   206      28.619   0.583  17.405  1.00  0.00           C
ATOM   1684  CG  LEU   206      27.938   1.118  18.683  1.00  0.00           C
ATOM   1685  CD1 LEU   206      28.642   2.381  19.206  1.00  0.00           C
ATOM   1686  CD2 LEU   206      26.433   1.352  18.454  1.00  0.00           C
ATOM   1687  N   GLY   207      28.059  -0.348  14.433  1.00  0.00           N
ATOM   1688  CA  GLY   207      28.637  -0.387  13.116  1.00  0.00           C
ATOM   1689  C   GLY   207      28.470  -1.718  12.438  1.00  0.00           C
ATOM   1690  O   GLY   207      29.297  -2.077  11.602  1.00  0.00           O
ATOM   1691  N   PHE   208      27.398  -2.478  12.736  1.00  0.00           N
ATOM   1692  CA  PHE   208      27.282  -3.776  12.125  1.00  0.00           C
ATOM   1693  C   PHE   208      26.260  -3.786  11.025  1.00  0.00           C
ATOM   1694  O   PHE   208      25.303  -3.014  11.026  1.00  0.00           O
ATOM   1695  CB  PHE   208      26.922  -4.890  13.128  1.00  0.00           C
ATOM   1696  CG  PHE   208      25.646  -4.540  13.821  1.00  0.00           C
ATOM   1697  CD1 PHE   208      25.654  -3.723  14.928  1.00  0.00           C
ATOM   1698  CD2 PHE   208      24.442  -5.036  13.375  1.00  0.00           C
ATOM   1699  CE1 PHE   208      24.485  -3.400  15.574  1.00  0.00           C
ATOM   1700  CE2 PHE   208      23.269  -4.717  14.019  1.00  0.00           C
ATOM   1701  CZ  PHE   208      23.289  -3.896  15.120  1.00  0.00           C
ATOM   1702  N   TYR   209      26.501  -4.643  10.004  1.00  0.00           N
ATOM   1703  CA  TYR   209      25.592  -4.836   8.904  1.00  0.00           C
ATOM   1704  C   TYR   209      25.627  -6.304   8.592  1.00  0.00           C
ATOM   1705  O   TYR   209      26.725  -6.856   8.506  1.00  0.00           O
ATOM   1706  CB  TYR   209      26.048  -4.071   7.645  1.00  0.00           C
ATOM   1707  CG  TYR   209      25.007  -4.184   6.589  1.00  0.00           C
ATOM   1708  CD1 TYR   209      24.963  -5.272   5.748  1.00  0.00           C
ATOM   1709  CD2 TYR   209      24.069  -3.190   6.436  1.00  0.00           C
ATOM   1710  CE1 TYR   209      23.998  -5.368   4.773  1.00  0.00           C
ATOM   1711  CE2 TYR   209      23.102  -3.279   5.464  1.00  0.00           C
ATOM   1712  CZ  TYR   209      23.065  -4.369   4.631  1.00  0.00           C
ATOM   1713  OH  TYR   209      22.072  -4.463   3.632  1.00  0.00           O
ATOM   1714  N   PRO   210      24.536  -7.010   8.389  1.00  0.00           N
ATOM   1715  CA  PRO   210      23.176  -6.528   8.421  1.00  0.00           C
ATOM   1716  C   PRO   210      22.663  -6.368   9.821  1.00  0.00           C
ATOM   1717  O   PRO   210      23.392  -6.642  10.771  1.00  0.00           O
ATOM   1718  CB  PRO   210      22.350  -7.529   7.611  1.00  0.00           C
ATOM   1719  CG  PRO   210      23.212  -8.799   7.577  1.00  0.00           C
ATOM   1720  CD  PRO   210      24.645  -8.260   7.655  1.00  0.00           C
ATOM   1721  N   ALA   211      21.395  -5.924   9.948  1.00  0.00           N
ATOM   1722  CA  ALA   211      20.739  -5.609  11.187  1.00  0.00           C
ATOM   1723  C   ALA   211      20.620  -6.796  12.097  1.00  0.00           C
ATOM   1724  O   ALA   211      20.755  -6.647  13.310  1.00  0.00           O
ATOM   1725  CB  ALA   211      19.319  -5.055  10.976  1.00  0.00           C
ATOM   1726  N   GLU   212      20.349  -8.005  11.572  1.00  0.00           N
ATOM   1727  CA  GLU   212      20.158  -9.104  12.483  1.00  0.00           C
ATOM   1728  C   GLU   212      21.355  -9.331  13.345  1.00  0.00           C
ATOM   1729  O   GLU   212      22.482  -9.444  12.866  1.00  0.00           O
ATOM   1730  CB  GLU   212      19.806 -10.442  11.815  1.00  0.00           C
ATOM   1731  CG  GLU   212      18.307 -10.627  11.618  1.00  0.00           C
ATOM   1732  CD  GLU   212      17.775 -11.069  12.973  1.00  0.00           C
ATOM   1733  OE1 GLU   212      18.149 -12.192  13.405  1.00  0.00           O
ATOM   1734  OE2 GLU   212      17.006 -10.295  13.601  1.00  0.00           O
ATOM   1735  N   ILE   213      21.118  -9.370  14.676  1.00  0.00           N
ATOM   1736  CA  ILE   213      22.162  -9.701  15.602  1.00  0.00           C
ATOM   1737  C   ILE   213      21.517 -10.234  16.836  1.00  0.00           C
ATOM   1738  O   ILE   213      20.323 -10.041  17.064  1.00  0.00           O
ATOM   1739  CB  ILE   213      23.053  -8.571  16.054  1.00  0.00           C
ATOM   1740  CG1 ILE   213      22.335  -7.557  16.939  1.00  0.00           C
ATOM   1741  CG2 ILE   213      23.649  -7.902  14.821  1.00  0.00           C
ATOM   1742  CD1 ILE   213      23.327  -6.538  17.497  1.00  0.00           C
ATOM   1743  N   THR   214      22.304 -10.953  17.659  1.00  0.00           N
ATOM   1744  CA  THR   214      21.801 -11.442  18.907  1.00  0.00           C
ATOM   1745  C   THR   214      22.715 -10.977  19.994  1.00  0.00           C
ATOM   1746  O   THR   214      23.915 -11.251  19.974  1.00  0.00           O
ATOM   1747  CB  THR   214      21.734 -12.935  18.982  1.00  0.00           C
ATOM   1748  CG2 THR   214      20.660 -13.440  18.013  1.00  0.00           C
ATOM   1749  OG1 THR   214      23.002 -13.487  18.668  1.00  0.00           O
ATOM   1750  N   LEU   215      22.152 -10.241  20.975  1.00  0.00           N
ATOM   1751  CA  LEU   215      22.911  -9.782  22.105  1.00  0.00           C
ATOM   1752  C   LEU   215      22.244 -10.339  23.318  1.00  0.00           C
ATOM   1753  O   LEU   215      21.058 -10.105  23.542  1.00  0.00           O
ATOM   1754  CB  LEU   215      22.921  -8.253  22.278  1.00  0.00           C
ATOM   1755  CG  LEU   215      23.723  -7.506  21.198  1.00  0.00           C
ATOM   1756  CD1 LEU   215      23.690  -5.987  21.434  1.00  0.00           C
ATOM   1757  CD2 LEU   215      25.156  -8.053  21.101  1.00  0.00           C
ATOM   1758  N   THR   216      22.994 -11.098  24.139  1.00  0.00           N
ATOM   1759  CA  THR   216      22.386 -11.675  25.301  1.00  0.00           C
ATOM   1760  C   THR   216      23.316 -11.552  26.465  1.00  0.00           C
ATOM   1761  O   THR   216      24.536 -11.502  26.307  1.00  0.00           O
ATOM   1762  CB  THR   216      22.057 -13.129  25.127  1.00  0.00           C
ATOM   1763  CG2 THR   216      21.060 -13.273  23.962  1.00  0.00           C
ATOM   1764  OG1 THR   216      23.238 -13.869  24.853  1.00  0.00           O
ATOM   1765  N   TRP   217      22.738 -11.481  27.683  1.00  0.00           N
ATOM   1766  CA  TRP   217      23.528 -11.433  28.879  1.00  0.00           C
ATOM   1767  C   TRP   217      23.331 -12.716  29.611  1.00  0.00           C
ATOM   1768  O   TRP   217      22.249 -13.299  29.602  1.00  0.00           O
ATOM   1769  CB  TRP   217      23.164 -10.294  29.848  1.00  0.00           C
ATOM   1770  CG  TRP   217      23.731  -8.951  29.466  1.00  0.00           C
ATOM   1771  CD1 TRP   217      23.169  -7.898  28.804  1.00  0.00           C
ATOM   1772  CD2 TRP   217      25.077  -8.565  29.779  1.00  0.00           C
ATOM   1773  CE2 TRP   217      25.262  -7.275  29.288  1.00  0.00           C
ATOM   1774  CE3 TRP   217      26.077  -9.236  30.422  1.00  0.00           C
ATOM   1775  NE1 TRP   217      24.083  -6.876  28.692  1.00  0.00           N
ATOM   1776  CZ2 TRP   217      26.459  -6.631  29.438  1.00  0.00           C
ATOM   1777  CZ3 TRP   217      27.281  -8.586  30.570  1.00  0.00           C
ATOM   1778  CH2 TRP   217      27.469  -7.308  30.088  1.00  0.00           C
ATOM   1779  N   GLN   218      24.408 -13.203  30.252  1.00  0.00           N
ATOM   1780  CA  GLN   218      24.328 -14.433  30.980  1.00  0.00           C
ATOM   1781  C   GLN   218      24.947 -14.210  32.317  1.00  0.00           C
ATOM   1782  O   GLN   218      25.943 -13.497  32.438  1.00  0.00           O
ATOM   1783  CB  GLN   218      25.140 -15.571  30.336  1.00  0.00           C
ATOM   1784  CG  GLN   218      24.660 -15.992  28.947  1.00  0.00           C
ATOM   1785  CD  GLN   218      25.605 -17.077  28.449  1.00  0.00           C
ATOM   1786  NE2 GLN   218      25.280 -17.675  27.271  1.00  0.00           N
ATOM   1787  OE1 GLN   218      26.609 -17.384  29.091  1.00  0.00           O
ATOM   1788  N   ARG   219      24.344 -14.774  33.382  1.00  0.00           N
ATOM   1789  CA  ARG   219      25.090 -14.716  34.595  1.00  0.00           C
ATOM   1790  C   ARG   219      25.308 -16.119  35.022  1.00  0.00           C
ATOM   1791  O   ARG   219      24.378 -16.917  35.125  1.00  0.00           O
ATOM   1792  CB  ARG   219      24.514 -13.896  35.765  1.00  0.00           C
ATOM   1793  CG  ARG   219      23.208 -14.367  36.388  1.00  0.00           C
ATOM   1794  CD  ARG   219      22.936 -13.599  37.685  1.00  0.00           C
ATOM   1795  NE  ARG   219      21.600 -13.988  38.202  1.00  0.00           N
ATOM   1796  CZ  ARG   219      21.465 -15.150  38.904  1.00  0.00           C
ATOM   1797  NH1 ARG   219      22.506 -16.029  38.976  1.00  0.00           N
ATOM   1798  NH2 ARG   219      20.287 -15.443  39.526  1.00  0.00           N
ATOM   1799  N   ASP   220      26.584 -16.447  35.265  1.00  0.00           N
ATOM   1800  CA  ASP   220      26.975 -17.762  35.656  1.00  0.00           C
ATOM   1801  C   ASP   220      26.598 -18.739  34.590  1.00  0.00           C
ATOM   1802  O   ASP   220      26.345 -19.909  34.873  1.00  0.00           O
ATOM   1803  CB  ASP   220      26.350 -18.203  36.988  1.00  0.00           C
ATOM   1804  CG  ASP   220      26.997 -17.361  38.076  1.00  0.00           C
ATOM   1805  OD1 ASP   220      28.042 -16.724  37.780  1.00  0.00           O
ATOM   1806  OD2 ASP   220      26.457 -17.332  39.213  1.00  0.00           O
ATOM   1807  N   GLY   221      26.572 -18.287  33.323  1.00  0.00           N
ATOM   1808  CA  GLY   221      26.352 -19.185  32.226  1.00  0.00           C
ATOM   1809  C   GLY   221      24.894 -19.380  31.941  1.00  0.00           C
ATOM   1810  O   GLY   221      24.550 -20.208  31.100  1.00  0.00           O
ATOM   1811  N   GLU   222      23.983 -18.649  32.613  1.00  0.00           N
ATOM   1812  CA  GLU   222      22.603 -18.873  32.277  1.00  0.00           C
ATOM   1813  C   GLU   222      22.038 -17.620  31.686  1.00  0.00           C
ATOM   1814  O   GLU   222      22.394 -16.516  32.092  1.00  0.00           O
ATOM   1815  CB  GLU   222      21.719 -19.328  33.458  1.00  0.00           C
ATOM   1816  CG  GLU   222      21.667 -18.375  34.652  1.00  0.00           C
ATOM   1817  CD  GLU   222      20.746 -19.008  35.687  1.00  0.00           C
ATOM   1818  OE1 GLU   222      19.947 -19.902  35.298  1.00  0.00           O
ATOM   1819  OE2 GLU   222      20.825 -18.607  36.878  1.00  0.00           O
ATOM   1820  N   ASP   223      21.146 -17.773  30.681  1.00  0.00           N
ATOM   1821  CA  ASP   223      20.566 -16.657  29.987  1.00  0.00           C
ATOM   1822  C   ASP   223      19.660 -15.883  30.894  1.00  0.00           C
ATOM   1823  O   ASP   223      18.889 -16.426  31.682  1.00  0.00           O
ATOM   1824  CB  ASP   223      19.768 -17.036  28.726  1.00  0.00           C
ATOM   1825  CG  ASP   223      20.759 -17.357  27.615  1.00  0.00           C
ATOM   1826  OD1 ASP   223      21.974 -17.083  27.809  1.00  0.00           O
ATOM   1827  OD2 ASP   223      20.314 -17.867  26.551  1.00  0.00           O
ATOM   1828  N   GLN   224      19.838 -14.558  30.798  1.00  0.00           N
ATOM   1829  CA  GLN   224      19.265 -13.410  31.437  1.00  0.00           C
ATOM   1830  C   GLN   224      17.990 -12.877  30.846  1.00  0.00           C
ATOM   1831  O   GLN   224      17.582 -11.797  31.266  1.00  0.00           O
ATOM   1832  CB  GLN   224      20.262 -12.245  31.527  1.00  0.00           C
ATOM   1833  CG  GLN   224      21.483 -12.617  32.365  1.00  0.00           C
ATOM   1834  CD  GLN   224      20.968 -13.104  33.710  1.00  0.00           C
ATOM   1835  NE2 GLN   224      21.047 -14.443  33.929  1.00  0.00           N
ATOM   1836  OE1 GLN   224      20.501 -12.324  34.540  1.00  0.00           O
ATOM   1837  N   THR   225      17.375 -13.516  29.830  1.00  0.00           N
ATOM   1838  CA  THR   225      16.347 -12.908  29.007  1.00  0.00           C
ATOM   1839  C   THR   225      15.324 -12.100  29.764  1.00  0.00           C
ATOM   1840  O   THR   225      15.046 -10.967  29.374  1.00  0.00           O
ATOM   1841  CB  THR   225      15.576 -13.914  28.203  1.00  0.00           C
ATOM   1842  CG2 THR   225      14.553 -13.157  27.338  1.00  0.00           C
ATOM   1843  OG1 THR   225      16.452 -14.657  27.369  1.00  0.00           O
ATOM   1844  N   GLN   226      14.725 -12.605  30.850  1.00  0.00           N
ATOM   1845  CA  GLN   226      13.715 -11.794  31.474  1.00  0.00           C
ATOM   1846  C   GLN   226      14.298 -10.512  31.994  1.00  0.00           C
ATOM   1847  O   GLN   226      13.685  -9.452  31.877  1.00  0.00           O
ATOM   1848  CB  GLN   226      13.060 -12.474  32.679  1.00  0.00           C
ATOM   1849  CG  GLN   226      11.994 -11.598  33.332  1.00  0.00           C
ATOM   1850  CD  GLN   226      11.439 -12.373  34.508  1.00  0.00           C
ATOM   1851  NE2 GLN   226      10.583 -11.711  35.331  1.00  0.00           N
ATOM   1852  OE1 GLN   226      11.767 -13.543  34.688  1.00  0.00           O
ATOM   1853  N   ASP   227      15.490 -10.600  32.611  1.00  0.00           N
ATOM   1854  CA  ASP   227      16.180  -9.528  33.270  1.00  0.00           C
ATOM   1855  C   ASP   227      16.762  -8.527  32.319  1.00  0.00           C
ATOM   1856  O   ASP   227      17.030  -7.390  32.708  1.00  0.00           O
ATOM   1857  CB  ASP   227      17.332 -10.032  34.152  1.00  0.00           C
ATOM   1858  CG  ASP   227      16.710 -10.778  35.322  1.00  0.00           C
ATOM   1859  OD1 ASP   227      15.469 -10.659  35.511  1.00  0.00           O
ATOM   1860  OD2 ASP   227      17.469 -11.480  36.041  1.00  0.00           O
ATOM   1861  N   THR   228      17.040  -8.917  31.063  1.00  0.00           N
ATOM   1862  CA  THR   228      17.744  -7.989  30.228  1.00  0.00           C
ATOM   1863  C   THR   228      16.815  -7.064  29.513  1.00  0.00           C
ATOM   1864  O   THR   228      15.692  -7.417  29.161  1.00  0.00           O
ATOM   1865  CB  THR   228      18.607  -8.653  29.201  1.00  0.00           C
ATOM   1866  CG2 THR   228      17.718  -9.119  28.041  1.00  0.00           C
ATOM   1867  OG1 THR   228      19.573  -7.738  28.715  1.00  0.00           O
ATOM   1868  N   GLU   229      17.295  -5.824  29.287  1.00  0.00           N
ATOM   1869  CA  GLU   229      16.556  -4.841  28.553  1.00  0.00           C
ATOM   1870  C   GLU   229      17.223  -4.719  27.220  1.00  0.00           C
ATOM   1871  O   GLU   229      18.422  -4.457  27.137  1.00  0.00           O
ATOM   1872  CB  GLU   229      16.582  -3.449  29.212  1.00  0.00           C
ATOM   1873  CG  GLU   229      15.791  -2.388  28.443  1.00  0.00           C
ATOM   1874  CD  GLU   229      15.899  -1.080  29.214  1.00  0.00           C
ATOM   1875  OE1 GLU   229      16.000  -1.147  30.467  1.00  0.00           O
ATOM   1876  OE2 GLU   229      15.888   0.000  28.563  1.00  0.00           O
ATOM   1877  N   LEU   230      16.456  -4.928  26.131  1.00  0.00           N
ATOM   1878  CA  LEU   230      17.004  -4.832  24.810  1.00  0.00           C
ATOM   1879  C   LEU   230      16.325  -3.707  24.100  1.00  0.00           C
ATOM   1880  O   LEU   230      15.101  -3.605  24.103  1.00  0.00           O
ATOM   1881  CB  LEU   230      16.762  -6.076  23.934  1.00  0.00           C
ATOM   1882  CG  LEU   230      17.569  -7.324  24.332  1.00  0.00           C
ATOM   1883  CD1 LEU   230      17.257  -8.504  23.403  1.00  0.00           C
ATOM   1884  CD2 LEU   230      19.075  -7.021  24.387  1.00  0.00           C
ATOM   1885  N   VAL   231      17.123  -2.825  23.472  1.00  0.00           N
ATOM   1886  CA  VAL   231      16.565  -1.742  22.722  1.00  0.00           C
ATOM   1887  C   VAL   231      16.454  -2.166  21.297  1.00  0.00           C
ATOM   1888  O   VAL   231      17.132  -3.086  20.844  1.00  0.00           O
ATOM   1889  CB  VAL   231      17.365  -0.480  22.770  1.00  0.00           C
ATOM   1890  CG1 VAL   231      17.296   0.070  24.201  1.00  0.00           C
ATOM   1891  CG2 VAL   231      18.794  -0.786  22.292  1.00  0.00           C
ATOM   1892  N   GLU   232      15.546  -1.499  20.567  1.00  0.00           N
ATOM   1893  CA  GLU   232      15.309  -1.778  19.185  1.00  0.00           C
ATOM   1894  C   GLU   232      16.561  -1.460  18.434  1.00  0.00           C
ATOM   1895  O   GLU   232      17.244  -0.482  18.733  1.00  0.00           O
ATOM   1896  CB  GLU   232      14.182  -0.896  18.620  1.00  0.00           C
ATOM   1897  CG  GLU   232      13.856  -1.116  17.144  1.00  0.00           C
ATOM   1898  CD  GLU   232      12.848  -0.043  16.749  1.00  0.00           C
ATOM   1899  OE1 GLU   232      11.931   0.243  17.565  1.00  0.00           O
ATOM   1900  OE2 GLU   232      12.989   0.513  15.628  1.00  0.00           O
ATOM   1901  N   THR   233      16.897  -2.295  17.429  1.00  0.00           N
ATOM   1902  CA  THR   233      18.070  -2.028  16.651  1.00  0.00           C
ATOM   1903  C   THR   233      17.771  -0.785  15.876  1.00  0.00           C
ATOM   1904  O   THR   233      16.673  -0.627  15.345  1.00  0.00           O
ATOM   1905  CB  THR   233      18.405  -3.118  15.677  1.00  0.00           C
ATOM   1906  CG2 THR   233      19.685  -2.726  14.919  1.00  0.00           C
ATOM   1907  OG1 THR   233      18.604  -4.345  16.364  1.00  0.00           O
ATOM   1908  N   ARG   234      18.749   0.141  15.799  1.00  0.00           N
ATOM   1909  CA  ARG   234      18.493   1.401  15.157  1.00  0.00           C
ATOM   1910  C   ARG   234      19.568   1.693  14.150  1.00  0.00           C
ATOM   1911  O   ARG   234      20.714   1.269  14.295  1.00  0.00           O
ATOM   1912  CB  ARG   234      18.439   2.559  16.165  1.00  0.00           C
ATOM   1913  CG  ARG   234      19.720   2.680  16.987  1.00  0.00           C
ATOM   1914  CD  ARG   234      19.574   3.502  18.267  1.00  0.00           C
ATOM   1915  NE  ARG   234      20.866   3.392  18.998  1.00  0.00           N
ATOM   1916  CZ  ARG   234      20.898   3.480  20.360  1.00  0.00           C
ATOM   1917  NH1 ARG   234      19.748   3.715  21.054  1.00  0.00           N
ATOM   1918  NH2 ARG   234      22.076   3.322  21.029  1.00  0.00           N
ATOM   1919  N   PRO   235      19.196   2.386  13.099  1.00  0.00           N
ATOM   1920  CA  PRO   235      20.127   2.729  12.054  1.00  0.00           C
ATOM   1921  C   PRO   235      21.065   3.843  12.403  1.00  0.00           C
ATOM   1922  O   PRO   235      20.626   4.845  12.966  1.00  0.00           O
ATOM   1923  CB  PRO   235      19.288   3.016  10.807  1.00  0.00           C
ATOM   1924  CG  PRO   235      17.857   3.213  11.339  1.00  0.00           C
ATOM   1925  CD  PRO   235      17.825   2.356  12.617  1.00  0.00           C
ATOM   1926  N   ALA   236      22.363   3.669  12.084  1.00  0.00           N
ATOM   1927  CA  ALA   236      23.375   4.668  12.286  1.00  0.00           C
ATOM   1928  C   ALA   236      23.195   5.792  11.302  1.00  0.00           C
ATOM   1929  O   ALA   236      23.370   6.959  11.651  1.00  0.00           O
ATOM   1930  CB  ALA   236      24.797   4.109  12.126  1.00  0.00           C
ATOM   1931  N   GLY   237      22.826   5.464  10.042  1.00  0.00           N
ATOM   1932  CA  GLY   237      22.691   6.449   8.997  1.00  0.00           C
ATOM   1933  C   GLY   237      23.741   6.193   7.946  1.00  0.00           C
ATOM   1934  O   GLY   237      23.605   6.630   6.803  1.00  0.00           O
ATOM   1935  N   ASP   238      24.839   5.522   8.344  1.00  0.00           N
ATOM   1936  CA  ASP   238      25.955   5.106   7.530  1.00  0.00           C
ATOM   1937  C   ASP   238      25.689   3.805   6.815  1.00  0.00           C
ATOM   1938  O   ASP   238      26.573   3.307   6.124  1.00  0.00           O
ATOM   1939  CB  ASP   238      27.297   5.043   8.283  1.00  0.00           C
ATOM   1940  CG  ASP   238      27.183   4.063   9.426  1.00  0.00           C
ATOM   1941  OD1 ASP   238      26.049   3.571   9.665  1.00  0.00           O
ATOM   1942  OD2 ASP   238      28.224   3.804  10.085  1.00  0.00           O
ATOM   1943  N   ARG   239      24.488   3.211   6.993  1.00  0.00           N
ATOM   1944  CA  ARG   239      24.000   1.943   6.495  1.00  0.00           C
ATOM   1945  C   ARG   239      24.262   0.884   7.524  1.00  0.00           C
ATOM   1946  O   ARG   239      23.792  -0.242   7.372  1.00  0.00           O
ATOM   1947  CB  ARG   239      24.654   1.370   5.211  1.00  0.00           C
ATOM   1948  CG  ARG   239      26.045   0.737   5.379  1.00  0.00           C
ATOM   1949  CD  ARG   239      26.637   0.180   4.075  1.00  0.00           C
ATOM   1950  NE  ARG   239      27.708  -0.803   4.420  1.00  0.00           N
ATOM   1951  CZ  ARG   239      27.432  -2.140   4.403  1.00  0.00           C
ATOM   1952  NH1 ARG   239      26.197  -2.569   4.014  1.00  0.00           N
ATOM   1953  NH2 ARG   239      28.392  -3.044   4.753  1.00  0.00           N
ATOM   1954  N   THR   240      24.967   1.210   8.626  1.00  0.00           N
ATOM   1955  CA  THR   240      25.185   0.212   9.641  1.00  0.00           C
ATOM   1956  C   THR   240      24.131   0.377  10.700  1.00  0.00           C
ATOM   1957  O   THR   240      23.308   1.290  10.630  1.00  0.00           O
ATOM   1958  CB  THR   240      26.529   0.279  10.307  1.00  0.00           C
ATOM   1959  CG2 THR   240      27.613   0.192   9.221  1.00  0.00           C
ATOM   1960  OG1 THR   240      26.668   1.486  11.041  1.00  0.00           O
ATOM   1961  N   PHE   241      24.130  -0.519  11.716  1.00  0.00           N
ATOM   1962  CA  PHE   241      23.124  -0.481  12.746  1.00  0.00           C
ATOM   1963  C   PHE   241      23.777  -0.519  14.099  1.00  0.00           C
ATOM   1964  O   PHE   241      24.965  -0.813  14.230  1.00  0.00           O
ATOM   1965  CB  PHE   241      22.154  -1.677  12.703  1.00  0.00           C
ATOM   1966  CG  PHE   241      21.382  -1.610  11.431  1.00  0.00           C
ATOM   1967  CD1 PHE   241      20.201  -0.909  11.372  1.00  0.00           C
ATOM   1968  CD2 PHE   241      21.833  -2.246  10.298  1.00  0.00           C
ATOM   1969  CE1 PHE   241      19.481  -0.840  10.204  1.00  0.00           C
ATOM   1970  CE2 PHE   241      21.117  -2.181   9.127  1.00  0.00           C
ATOM   1971  CZ  PHE   241      19.938  -1.478   9.076  1.00  0.00           C
ATOM   1972  N   GLN   242      22.994  -0.187  15.152  1.00  0.00           N
ATOM   1973  CA  GLN   242      23.489  -0.172  16.503  1.00  0.00           C
ATOM   1974  C   GLN   242      22.461  -0.777  17.419  1.00  0.00           C
ATOM   1975  O   GLN   242      21.261  -0.711  17.154  1.00  0.00           O
ATOM   1976  CB  GLN   242      23.842   1.245  16.976  1.00  0.00           C
ATOM   1977  CG  GLN   242      22.678   2.223  16.873  1.00  0.00           C
ATOM   1978  CD  GLN   242      23.224   3.629  17.089  1.00  0.00           C
ATOM   1979  NE2 GLN   242      23.216   4.448  16.003  1.00  0.00           N
ATOM   1980  OE1 GLN   242      23.649   3.990  18.186  1.00  0.00           O
ATOM   1981  N   LYS   243      22.920  -1.410  18.524  1.00  0.00           N
ATOM   1982  CA  LYS   243      22.018  -2.071  19.430  1.00  0.00           C
ATOM   1983  C   LYS   243      22.715  -2.232  20.753  1.00  0.00           C
ATOM   1984  O   LYS   243      23.943  -2.300  20.806  1.00  0.00           O
ATOM   1985  CB  LYS   243      21.674  -3.482  18.914  1.00  0.00           C
ATOM   1986  CG  LYS   243      20.692  -4.290  19.757  1.00  0.00           C
ATOM   1987  CD  LYS   243      20.231  -5.556  19.030  1.00  0.00           C
ATOM   1988  CE  LYS   243      19.262  -6.421  19.834  1.00  0.00           C
ATOM   1989  NZ  LYS   243      17.881  -5.918  19.671  1.00  0.00           N
ATOM   1990  N   TRP   244      21.952  -2.267  21.870  1.00  0.00           N
ATOM   1991  CA  TRP   244      22.570  -2.498  23.148  1.00  0.00           C
ATOM   1992  C   TRP   244      21.649  -3.291  24.026  1.00  0.00           C
ATOM   1993  O   TRP   244      20.433  -3.296  23.833  1.00  0.00           O
ATOM   1994  CB  TRP   244      22.985  -1.224  23.902  1.00  0.00           C
ATOM   1995  CG  TRP   244      21.911  -0.186  24.128  1.00  0.00           C
ATOM   1996  CD1 TRP   244      21.644   0.936  23.400  1.00  0.00           C
ATOM   1997  CD2 TRP   244      20.989  -0.182  25.230  1.00  0.00           C
ATOM   1998  CE2 TRP   244      20.217   0.974  25.117  1.00  0.00           C
ATOM   1999  CE3 TRP   244      20.809  -1.061  26.258  1.00  0.00           C
ATOM   2000  NE1 TRP   244      20.633   1.652  23.992  1.00  0.00           N
ATOM   2001  CZ2 TRP   244      19.256   1.272  26.040  1.00  0.00           C
ATOM   2002  CZ3 TRP   244      19.825  -0.767  27.176  1.00  0.00           C
ATOM   2003  CH2 TRP   244      19.065   0.379  27.070  1.00  0.00           C
ATOM   2004  N   ALA   245      22.235  -4.019  25.004  1.00  0.00           N
ATOM   2005  CA  ALA   245      21.472  -4.789  25.945  1.00  0.00           C
ATOM   2006  C   ALA   245      21.992  -4.449  27.311  1.00  0.00           C
ATOM   2007  O   ALA   245      23.200  -4.318  27.505  1.00  0.00           O
ATOM   2008  CB  ALA   245      21.616  -6.311  25.760  1.00  0.00           C
ATOM   2009  N   ALA   246      21.090  -4.298  28.305  1.00  0.00           N
ATOM   2010  CA  ALA   246      21.550  -3.905  29.608  1.00  0.00           C
ATOM   2011  C   ALA   246      20.922  -4.766  30.663  1.00  0.00           C
ATOM   2012  O   ALA   246      19.787  -5.222  30.521  1.00  0.00           O
ATOM   2013  CB  ALA   246      21.216  -2.443  29.961  1.00  0.00           C
ATOM   2014  N   VAL   247      21.678  -5.020  31.754  1.00  0.00           N
ATOM   2015  CA  VAL   247      21.181  -5.781  32.866  1.00  0.00           C
ATOM   2016  C   VAL   247      21.548  -5.027  34.108  1.00  0.00           C
ATOM   2017  O   VAL   247      22.572  -4.345  34.153  1.00  0.00           O
ATOM   2018  CB  VAL   247      21.832  -7.123  33.050  1.00  0.00           C
ATOM   2019  CG1 VAL   247      21.672  -7.955  31.774  1.00  0.00           C
ATOM   2020  CG2 VAL   247      23.287  -6.911  33.488  1.00  0.00           C
ATOM   2021  N   VAL   248      20.713  -5.134  35.160  1.00  0.00           N
ATOM   2022  CA  VAL   248      21.016  -4.483  36.399  1.00  0.00           C
ATOM   2023  C   VAL   248      21.558  -5.546  37.300  1.00  0.00           C
ATOM   2024  O   VAL   248      20.910  -6.564  37.532  1.00  0.00           O
ATOM   2025  CB  VAL   248      19.810  -3.885  37.059  1.00  0.00           C
ATOM   2026  CG1 VAL   248      20.226  -3.313  38.424  1.00  0.00           C
ATOM   2027  CG2 VAL   248      19.201  -2.849  36.100  1.00  0.00           C
ATOM   2028  N   VAL   249      22.774  -5.330  37.838  1.00  0.00           N
ATOM   2029  CA  VAL   249      23.416  -6.328  38.642  1.00  0.00           C
ATOM   2030  C   VAL   249      23.812  -5.757  39.974  1.00  0.00           C
ATOM   2031  O   VAL   249      23.966  -4.548  40.145  1.00  0.00           O
ATOM   2032  CB  VAL   249      24.595  -6.935  37.918  1.00  0.00           C
ATOM   2033  CG1 VAL   249      25.333  -5.825  37.161  1.00  0.00           C
ATOM   2034  CG2 VAL   249      25.504  -7.664  38.915  1.00  0.00           C
ATOM   2035  N   PRO   250      23.918  -6.633  40.949  1.00  0.00           N
ATOM   2036  CA  PRO   250      24.305  -6.218  42.273  1.00  0.00           C
ATOM   2037  C   PRO   250      25.740  -5.807  42.268  1.00  0.00           C
ATOM   2038  O   PRO   250      26.533  -6.413  41.550  1.00  0.00           O
ATOM   2039  CB  PRO   250      23.997  -7.399  43.189  1.00  0.00           C
ATOM   2040  CG  PRO   250      22.834  -8.112  42.474  1.00  0.00           C
ATOM   2041  CD  PRO   250      23.056  -7.803  40.983  1.00  0.00           C
ATOM   2042  N   SER   251      26.103  -4.794  43.075  1.00  0.00           N
ATOM   2043  CA  SER   251      27.453  -4.318  43.053  1.00  0.00           C
ATOM   2044  C   SER   251      28.364  -5.393  43.554  1.00  0.00           C
ATOM   2045  O   SER   251      28.099  -6.020  44.578  1.00  0.00           O
ATOM   2046  CB  SER   251      27.683  -3.068  43.922  1.00  0.00           C
ATOM   2047  OG  SER   251      26.967  -1.964  43.388  1.00  0.00           O
ATOM   2048  N   GLY   252      29.479  -5.612  42.822  1.00  0.00           N
ATOM   2049  CA  GLY   252      30.494  -6.560  43.194  1.00  0.00           C
ATOM   2050  C   GLY   252      30.344  -7.830  42.404  1.00  0.00           C
ATOM   2051  O   GLY   252      31.305  -8.580  42.238  1.00  0.00           O
ATOM   2052  N   GLU   253      29.115  -8.104  41.929  1.00  0.00           N
ATOM   2053  CA  GLU   253      28.693  -9.262  41.183  1.00  0.00           C
ATOM   2054  C   GLU   253      29.046  -9.200  39.718  1.00  0.00           C
ATOM   2055  O   GLU   253      28.845 -10.176  38.998  1.00  0.00           O
ATOM   2056  CB  GLU   253      27.190  -9.547  41.337  1.00  0.00           C
ATOM   2057  CG  GLU   253      26.851  -9.951  42.775  1.00  0.00           C
ATOM   2058  CD  GLU   253      25.386 -10.355  42.867  1.00  0.00           C
ATOM   2059  OE1 GLU   253      24.725 -10.474  41.800  1.00  0.00           O
ATOM   2060  OE2 GLU   253      24.914 -10.561  44.016  1.00  0.00           O
ATOM   2061  N   GLU   254      29.558  -8.056  39.222  1.00  0.00           N
ATOM   2062  CA  GLU   254      29.707  -7.781  37.812  1.00  0.00           C
ATOM   2063  C   GLU   254      30.419  -8.865  37.044  1.00  0.00           C
ATOM   2064  O   GLU   254      30.044  -9.151  35.908  1.00  0.00           O
ATOM   2065  CB  GLU   254      30.449  -6.458  37.529  1.00  0.00           C
ATOM   2066  CG  GLU   254      29.600  -5.196  37.730  1.00  0.00           C
ATOM   2067  CD  GLU   254      29.499  -4.860  39.212  1.00  0.00           C
ATOM   2068  OE1 GLU   254      28.867  -5.645  39.967  1.00  0.00           O
ATOM   2069  OE2 GLU   254      30.046  -3.798  39.610  1.00  0.00           O
ATOM   2070  N   GLN   255      31.446  -9.508  37.618  1.00  0.00           N
ATOM   2071  CA  GLN   255      32.232 -10.491  36.916  1.00  0.00           C
ATOM   2072  C   GLN   255      31.412 -11.692  36.537  1.00  0.00           C
ATOM   2073  O   GLN   255      31.787 -12.436  35.634  1.00  0.00           O
ATOM   2074  CB  GLN   255      33.461 -10.958  37.706  1.00  0.00           C
ATOM   2075  CG  GLN   255      34.468  -9.824  37.893  1.00  0.00           C
ATOM   2076  CD  GLN   255      34.799  -9.276  36.509  1.00  0.00           C
ATOM   2077  NE2 GLN   255      34.569  -7.949  36.312  1.00  0.00           N
ATOM   2078  OE1 GLN   255      35.236 -10.009  35.624  1.00  0.00           O
ATOM   2079  N   ARG   256      30.309 -11.947  37.259  1.00  0.00           N
ATOM   2080  CA  ARG   256      29.433 -13.065  37.031  1.00  0.00           C
ATOM   2081  C   ARG   256      28.814 -12.957  35.662  1.00  0.00           C
ATOM   2082  O   ARG   256      28.478 -13.972  35.054  1.00  0.00           O
ATOM   2083  CB  ARG   256      28.247 -13.081  38.014  1.00  0.00           C
ATOM   2084  CG  ARG   256      28.625 -13.318  39.475  1.00  0.00           C
ATOM   2085  CD  ARG   256      27.557 -12.814  40.448  1.00  0.00           C
ATOM   2086  NE  ARG   256      26.271 -13.512  40.160  1.00  0.00           N
ATOM   2087  CZ  ARG   256      25.874 -14.565  40.933  1.00  0.00           C
ATOM   2088  NH1 ARG   256      26.676 -15.016  41.940  1.00  0.00           N
ATOM   2089  NH2 ARG   256      24.661 -15.151  40.726  1.00  0.00           N
ATOM   2090  N   TYR   257      28.609 -11.721  35.161  1.00  0.00           N
ATOM   2091  CA  TYR   257      27.891 -11.484  33.935  1.00  0.00           C
ATOM   2092  C   TYR   257      28.789 -11.419  32.732  1.00  0.00           C
ATOM   2093  O   TYR   257      29.859 -10.812  32.761  1.00  0.00           O
ATOM   2094  CB  TYR   257      27.113 -10.154  33.958  1.00  0.00           C
ATOM   2095  CG  TYR   257      26.064 -10.243  35.011  1.00  0.00           C
ATOM   2096  CD1 TYR   257      26.399 -10.143  36.342  1.00  0.00           C
ATOM   2097  CD2 TYR   257      24.742 -10.406  34.668  1.00  0.00           C
ATOM   2098  CE1 TYR   257      25.430 -10.221  37.316  1.00  0.00           C
ATOM   2099  CE2 TYR   257      23.771 -10.483  35.639  1.00  0.00           C
ATOM   2100  CZ  TYR   257      24.114 -10.392  36.966  1.00  0.00           C
ATOM   2101  OH  TYR   257      23.118 -10.473  37.962  1.00  0.00           O
ATOM   2102  N   THR   258      28.355 -12.071  31.628  1.00  0.00           N
ATOM   2103  CA  THR   258      29.083 -12.016  30.388  1.00  0.00           C
ATOM   2104  C   THR   258      28.108 -11.683  29.293  1.00  0.00           C
ATOM   2105  O   THR   258      26.950 -12.094  29.332  1.00  0.00           O
ATOM   2106  CB  THR   258      29.767 -13.306  30.024  1.00  0.00           C
ATOM   2107  CG2 THR   258      30.810 -13.647  31.102  1.00  0.00           C
ATOM   2108  OG1 THR   258      28.812 -14.352  29.906  1.00  0.00           O
ATOM   2109  N   CYS   259      28.558 -10.904  28.284  1.00  0.00           N
ATOM   2110  CA  CYS   259      27.719 -10.529  27.178  1.00  0.00           C
ATOM   2111  C   CYS   259      28.116 -11.365  26.003  1.00  0.00           C
ATOM   2112  O   CYS   259      29.303 -11.544  25.734  1.00  0.00           O
ATOM   2113  CB  CYS   259      27.872  -9.051  26.753  1.00  0.00           C
ATOM   2114  SG  CYS   259      26.922  -8.646  25.254  1.00  0.00           S
ATOM   2115  N   HIS   260      27.123 -11.909  25.270  1.00  0.00           N
ATOM   2116  CA  HIS   260      27.458 -12.738  24.149  1.00  0.00           C
ATOM   2117  C   HIS   260      26.875 -12.127  22.914  1.00  0.00           C
ATOM   2118  O   HIS   260      25.702 -11.755  22.882  1.00  0.00           O
ATOM   2119  CB  HIS   260      26.927 -14.173  24.286  1.00  0.00           C
ATOM   2120  CG  HIS   260      27.575 -14.895  25.430  1.00  0.00           C
ATOM   2121  CD2 HIS   260      27.298 -14.848  26.762  1.00  0.00           C
ATOM   2122  ND1 HIS   260      28.643 -15.754  25.300  1.00  0.00           N
ATOM   2123  CE1 HIS   260      28.955 -16.183  26.549  1.00  0.00           C
ATOM   2124  NE2 HIS   260      28.167 -15.660  27.470  1.00  0.00           N
ATOM   2125  N   VAL   261      27.702 -12.008  21.856  1.00  0.00           N
ATOM   2126  CA  VAL   261      27.228 -11.382  20.659  1.00  0.00           C
ATOM   2127  C   VAL   261      27.373 -12.353  19.536  1.00  0.00           C
ATOM   2128  O   VAL   261      28.369 -13.070  19.429  1.00  0.00           O
ATOM   2129  CB  VAL   261      28.011 -10.160  20.281  1.00  0.00           C
ATOM   2130  CG1 VAL   261      27.428  -9.585  18.977  1.00  0.00           C
ATOM   2131  CG2 VAL   261      28.009  -9.187  21.470  1.00  0.00           C
ATOM   2132  N   GLN   262      26.351 -12.401  18.664  1.00  0.00           N
ATOM   2133  CA  GLN   262      26.417 -13.291  17.552  1.00  0.00           C
ATOM   2134  C   GLN   262      26.041 -12.486  16.347  1.00  0.00           C
ATOM   2135  O   GLN   262      25.019 -11.800  16.341  1.00  0.00           O
ATOM   2136  CB  GLN   262      25.440 -14.465  17.716  1.00  0.00           C
ATOM   2137  CG  GLN   262      25.709 -15.649  16.797  1.00  0.00           C
ATOM   2138  CD  GLN   262      24.792 -16.784  17.238  1.00  0.00           C
ATOM   2139  NE2 GLN   262      23.454 -16.550  17.185  1.00  0.00           N
ATOM   2140  OE1 GLN   262      25.257 -17.855  17.626  1.00  0.00           O
ATOM   2141  N   HIS   263      26.893 -12.516  15.301  1.00  0.00           N
ATOM   2142  CA  HIS   263      26.591 -11.786  14.105  1.00  0.00           C
ATOM   2143  C   HIS   263      27.269 -12.491  12.970  1.00  0.00           C
ATOM   2144  O   HIS   263      28.297 -13.139  13.147  1.00  0.00           O
ATOM   2145  CB  HIS   263      27.062 -10.319  14.146  1.00  0.00           C
ATOM   2146  CG  HIS   263      26.603  -9.510  12.965  1.00  0.00           C
ATOM   2147  CD2 HIS   263      25.369  -9.033  12.658  1.00  0.00           C
ATOM   2148  ND1 HIS   263      27.423  -9.108  11.937  1.00  0.00           N
ATOM   2149  CE1 HIS   263      26.651  -8.410  11.066  1.00  0.00           C
ATOM   2150  NE2 HIS   263      25.394  -8.338  11.463  1.00  0.00           N
ATOM   2151  N   GLU   264      26.703 -12.353  11.757  1.00  0.00           N
ATOM   2152  CA  GLU   264      27.153 -13.021  10.566  1.00  0.00           C
ATOM   2153  C   GLU   264      28.552 -12.599  10.245  1.00  0.00           C
ATOM   2154  O   GLU   264      29.338 -13.367   9.697  1.00  0.00           O
ATOM   2155  CB  GLU   264      26.283 -12.666   9.347  1.00  0.00           C
ATOM   2156  CG  GLU   264      24.850 -13.184   9.459  1.00  0.00           C
ATOM   2157  CD  GLU   264      23.995 -12.480   8.416  1.00  0.00           C
ATOM   2158  OE1 GLU   264      24.352 -12.534   7.209  1.00  0.00           O
ATOM   2159  OE2 GLU   264      22.968 -11.873   8.822  1.00  0.00           O
ATOM   2160  N   GLY   265      28.876 -11.336  10.554  1.00  0.00           N
ATOM   2161  CA  GLY   265      30.148 -10.737  10.276  1.00  0.00           C
ATOM   2162  C   GLY   265      31.248 -11.377  11.066  1.00  0.00           C
ATOM   2163  O   GLY   265      32.406 -11.311  10.660  1.00  0.00           O
ATOM   2164  N   LEU   266      30.933 -11.939  12.250  1.00  0.00           N
ATOM   2165  CA  LEU   266      31.956 -12.459  13.124  1.00  0.00           C
ATOM   2166  C   LEU   266      32.250 -13.898  12.820  1.00  0.00           C
ATOM   2167  O   LEU   266      31.357 -14.711  12.587  1.00  0.00           O
ATOM   2168  CB  LEU   266      31.537 -12.393  14.603  1.00  0.00           C
ATOM   2169  CG  LEU   266      31.290 -10.962  15.114  1.00  0.00           C
ATOM   2170  CD1 LEU   266      30.875 -10.956  16.592  1.00  0.00           C
ATOM   2171  CD2 LEU   266      32.502 -10.054  14.850  1.00  0.00           C
ATOM   2172  N   PRO   267      33.520 -14.217  12.793  1.00  0.00           N
ATOM   2173  CA  PRO   267      33.980 -15.562  12.589  1.00  0.00           C
ATOM   2174  C   PRO   267      33.576 -16.434  13.734  1.00  0.00           C
ATOM   2175  O   PRO   267      33.283 -17.608  13.514  1.00  0.00           O
ATOM   2176  CB  PRO   267      35.496 -15.459  12.382  1.00  0.00           C
ATOM   2177  CG  PRO   267      35.865 -14.047  12.879  1.00  0.00           C
ATOM   2178  CD  PRO   267      34.580 -13.233  12.654  1.00  0.00           C
ATOM   2179  N   LYS   268      33.557 -15.884  14.963  1.00  0.00           N
ATOM   2180  CA  LYS   268      33.172 -16.648  16.112  1.00  0.00           C
ATOM   2181  C   LYS   268      32.415 -15.720  17.008  1.00  0.00           C
ATOM   2182  O   LYS   268      32.649 -14.514  16.999  1.00  0.00           O
ATOM   2183  CB  LYS   268      34.372 -17.198  16.905  1.00  0.00           C
ATOM   2184  CG  LYS   268      35.343 -16.114  17.381  1.00  0.00           C
ATOM   2185  CD  LYS   268      36.386 -16.623  18.378  1.00  0.00           C
ATOM   2186  CE  LYS   268      37.401 -15.559  18.808  1.00  0.00           C
ATOM   2187  NZ  LYS   268      38.412 -16.159  19.708  1.00  0.00           N
ATOM   2188  N   PRO   269      31.509 -16.245  17.785  1.00  0.00           N
ATOM   2189  CA  PRO   269      30.735 -15.404  18.654  1.00  0.00           C
ATOM   2190  C   PRO   269      31.619 -14.806  19.700  1.00  0.00           C
ATOM   2191  O   PRO   269      32.584 -15.451  20.104  1.00  0.00           O
ATOM   2192  CB  PRO   269      29.611 -16.283  19.191  1.00  0.00           C
ATOM   2193  CG  PRO   269      29.399 -17.313  18.065  1.00  0.00           C
ATOM   2194  CD  PRO   269      30.775 -17.435  17.386  1.00  0.00           C
ATOM   2195  N   LEU   270      31.308 -13.577  20.149  1.00  0.00           N
ATOM   2196  CA  LEU   270      32.161 -12.906  21.083  1.00  0.00           C
ATOM   2197  C   LEU   270      31.588 -13.030  22.455  1.00  0.00           C
ATOM   2198  O   LEU   270      30.378 -13.172  22.634  1.00  0.00           O
ATOM   2199  CB  LEU   270      32.298 -11.396  20.811  1.00  0.00           C
ATOM   2200  CG  LEU   270      32.999 -11.026  19.489  1.00  0.00           C
ATOM   2201  CD1 LEU   270      33.078  -9.498  19.320  1.00  0.00           C
ATOM   2202  CD2 LEU   270      34.383 -11.690  19.377  1.00  0.00           C
ATOM   2203  N   THR   271      32.474 -13.035  23.472  1.00  0.00           N
ATOM   2204  CA  THR   271      32.004 -12.994  24.820  1.00  0.00           C
ATOM   2205  C   THR   271      32.723 -11.847  25.468  1.00  0.00           C
ATOM   2206  O   THR   271      33.949 -11.752  25.409  1.00  0.00           O
ATOM   2207  CB  THR   271      32.227 -14.258  25.602  1.00  0.00           C
ATOM   2208  CG2 THR   271      33.709 -14.420  25.964  1.00  0.00           C
ATOM   2209  OG1 THR   271      31.448 -14.221  26.783  1.00  0.00           O
ATOM   2210  N   LEU   272      31.965 -10.914  26.077  1.00  0.00           N
ATOM   2211  CA  LEU   272      32.590  -9.763  26.665  1.00  0.00           C
ATOM   2212  C   LEU   272      32.214  -9.672  28.107  1.00  0.00           C
ATOM   2213  O   LEU   272      31.192 -10.205  28.539  1.00  0.00           O
ATOM   2214  CB  LEU   272      32.155  -8.422  26.045  1.00  0.00           C
ATOM   2215  CG  LEU   272      32.506  -8.255  24.556  1.00  0.00           C
ATOM   2216  CD1 LEU   272      31.688  -9.211  23.676  1.00  0.00           C
ATOM   2217  CD2 LEU   272      32.374  -6.786  24.120  1.00  0.00           C
ATOM   2218  N   ARG   273      33.074  -8.992  28.890  1.00  0.00           N
ATOM   2219  CA  ARG   273      32.819  -8.740  30.278  1.00  0.00           C
ATOM   2220  C   ARG   273      33.206  -7.322  30.523  1.00  0.00           C
ATOM   2221  O   ARG   273      33.864  -6.696  29.694  1.00  0.00           O
ATOM   2222  CB  ARG   273      33.655  -9.581  31.260  1.00  0.00           C
ATOM   2223  CG  ARG   273      33.236 -11.048  31.344  1.00  0.00           C
ATOM   2224  CD  ARG   273      33.782 -11.769  32.578  1.00  0.00           C
ATOM   2225  NE  ARG   273      35.259 -11.890  32.429  1.00  0.00           N
ATOM   2226  CZ  ARG   273      35.802 -13.056  31.975  1.00  0.00           C
ATOM   2227  NH1 ARG   273      34.994 -14.117  31.687  1.00  0.00           N
ATOM   2228  NH2 ARG   273      37.154 -13.163  31.828  1.00  0.00           N
ATOM   2229  N   TRP   274      32.769  -6.761  31.665  1.00  0.00           N
ATOM   2230  CA  TRP   274      33.139  -5.416  31.972  1.00  0.00           C
ATOM   2231  C   TRP   274      34.560  -5.433  32.425  1.00  0.00           C
ATOM   2232  O   TRP   274      34.955  -6.264  33.240  1.00  0.00           O
ATOM   2233  CB  TRP   274      32.275  -4.783  33.081  1.00  0.00           C
ATOM   2234  CG  TRP   274      32.658  -3.364  33.428  1.00  0.00           C
ATOM   2235  CD1 TRP   274      32.711  -2.265  32.624  1.00  0.00           C
ATOM   2236  CD2 TRP   274      33.021  -2.920  34.745  1.00  0.00           C
ATOM   2237  CE2 TRP   274      33.296  -1.555  34.658  1.00  0.00           C
ATOM   2238  CE3 TRP   274      33.116  -3.594  35.931  1.00  0.00           C
ATOM   2239  NE1 TRP   274      33.107  -1.168  33.349  1.00  0.00           N
ATOM   2240  CZ2 TRP   274      33.675  -0.839  35.758  1.00  0.00           C
ATOM   2241  CZ3 TRP   274      33.497  -2.868  37.039  1.00  0.00           C
ATOM   2242  CH2 TRP   274      33.773  -1.518  36.952  1.00  0.00           C
ATOM   2243  N   GLU   275      35.384  -4.519  31.883  1.00  0.00           N
ATOM   2244  CA  GLU   275      36.734  -4.451  32.343  1.00  0.00           C
ATOM   2245  C   GLU   275      36.821  -3.230  33.183  1.00  0.00           C
ATOM   2246  O   GLU   275      36.414  -2.141  32.785  1.00  0.00           O
ATOM   2247  CB  GLU   275      37.788  -4.378  31.224  1.00  0.00           C
ATOM   2248  CG  GLU   275      37.465  -3.377  30.117  1.00  0.00           C
ATOM   2249  CD  GLU   275      36.613  -4.118  29.096  1.00  0.00           C
ATOM   2250  OE1 GLU   275      36.316  -5.318  29.342  1.00  0.00           O
ATOM   2251  OE2 GLU   275      36.253  -3.501  28.058  1.00  0.00           O
ATOM   2252  N   PRO   276      37.354  -3.395  34.352  1.00  0.00           N
ATOM   2253  CA  PRO   276      37.461  -2.281  35.239  1.00  0.00           C
ATOM   2254  C   PRO   276      38.420  -1.362  34.575  1.00  0.00           C
ATOM   2255  O   PRO   276      39.121  -1.817  33.672  1.00  0.00           O
ATOM   2256  CB  PRO   276      37.923  -2.861  36.573  1.00  0.00           C
ATOM   2257  CG  PRO   276      37.353  -4.294  36.554  1.00  0.00           C
ATOM   2258  CD  PRO   276      37.291  -4.663  35.061  1.00  0.00           C
ATOM   2259  N   SER   277      38.425  -0.074  34.965  1.00  0.00           N
ATOM   2260  CA  SER   277      39.278   0.899  34.349  1.00  0.00           C
ATOM   2261  C   SER   277      40.686   0.336  34.236  1.00  0.00           C
ATOM   2262  O   SER   277      41.013  -0.145  33.117  1.00  0.00           O
ATOM   2263  CB  SER   277      39.365   2.216  35.137  1.00  0.00           C
ATOM   2264  OG  SER   277      40.226   3.121  34.465  1.00  0.00           O
ATOM   2265  OXT SER   277      41.441   0.361  35.245  1.00  0.00           O
TER    2266      SER   277
MASTER        3    0    0    0    0    0    0    0 2265    1    0    0
END
