# Supplementary material for: Informatics investigations into anti-thyroid drug induced agranulocytosis associated with multiple HLA-B alleles
Source: PLoS One. 2020 Feb 6;15(2):e0220754. doi: 10.1371/journal.pone.0220754 (PMC7004376; doi:10.1371/journal.pone.0220754)
Supplement: S1 Models — Homology models used for alleles without crystal structures available. (ZIP) [file pone.0220754.s002.zip › B4006_M.pdb]

REMARK   4
REMARK   4 File created by VEGA ZZ 3.1.1
REMARK   4
ATOM      1  N   GLY     1      24.884 -15.629   2.112  1.00  0.00           N
ATOM      2  CA  GLY     1      23.762 -16.161   2.916  1.00  0.00           C
ATOM      3  C   GLY     1      22.456 -15.909   2.241  1.00  0.00           C
ATOM      4  O   GLY     1      22.382 -15.821   1.017  1.00  0.00           O
ATOM      5  N   SER     2      21.377 -15.807   3.040  1.00  0.00           N
ATOM      6  CA  SER     2      20.085 -15.570   2.471  1.00  0.00           C
ATOM      7  C   SER     2      19.925 -14.099   2.240  1.00  0.00           C
ATOM      8  O   SER     2      20.604 -13.282   2.861  1.00  0.00           O
ATOM      9  CB  SER     2      18.920 -16.031   3.362  1.00  0.00           C
ATOM     10  OG  SER     2      18.902 -15.279   4.567  1.00  0.00           O
ATOM     11  N   HIS     3      19.007 -13.731   1.320  1.00  0.00           N
ATOM     12  CA  HIS     3      18.785 -12.346   1.021  1.00  0.00           C
ATOM     13  C   HIS     3      17.330 -12.144   0.739  1.00  0.00           C
ATOM     14  O   HIS     3      16.599 -13.089   0.447  1.00  0.00           O
ATOM     15  CB  HIS     3      19.548 -11.852  -0.219  1.00  0.00           C
ATOM     16  CG  HIS     3      21.035 -11.824  -0.029  1.00  0.00           C
ATOM     17  CD2 HIS     3      21.982 -12.750  -0.350  1.00  0.00           C
ATOM     18  ND1 HIS     3      21.717 -10.774   0.544  1.00  0.00           N
ATOM     19  CE1 HIS     3      23.031 -11.111   0.541  1.00  0.00           C
ATOM     20  NE2 HIS     3      23.241 -12.302   0.009  1.00  0.00           N
ATOM     21  N   SER     4      16.869 -10.879   0.836  1.00  0.00           N
ATOM     22  CA  SER     4      15.490 -10.609   0.565  1.00  0.00           C
ATOM     23  C   SER     4      15.382  -9.310  -0.166  1.00  0.00           C
ATOM     24  O   SER     4      16.264  -8.456  -0.086  1.00  0.00           O
ATOM     25  CB  SER     4      14.625 -10.492   1.832  1.00  0.00           C
ATOM     26  OG  SER     4      15.054  -9.392   2.619  1.00  0.00           O
ATOM     27  N   MET     5      14.288  -9.160  -0.940  1.00  0.00           N
ATOM     28  CA  MET     5      13.990  -7.933  -1.619  1.00  0.00           C
ATOM     29  C   MET     5      12.598  -7.584  -1.204  1.00  0.00           C
ATOM     30  O   MET     5      11.720  -8.448  -1.191  1.00  0.00           O
ATOM     31  CB  MET     5      14.004  -8.049  -3.151  1.00  0.00           C
ATOM     32  CG  MET     5      13.712  -6.720  -3.848  1.00  0.00           C
ATOM     33  SD  MET     5      13.953  -6.744  -5.649  1.00  0.00           S
ATOM     34  CE  MET     5      12.543  -7.839  -5.979  1.00  0.00           C
ATOM     35  N   ARG     6      12.354  -6.313  -0.829  1.00  0.00           N
ATOM     36  CA  ARG     6      11.032  -6.008  -0.371  1.00  0.00           C
ATOM     37  C   ARG     6      10.684  -4.618  -0.810  1.00  0.00           C
ATOM     38  O   ARG     6      11.528  -3.722  -0.816  1.00  0.00           O
ATOM     39  CB  ARG     6      10.931  -6.062   1.163  1.00  0.00           C
ATOM     40  CG  ARG     6       9.550  -6.462   1.677  1.00  0.00           C
ATOM     41  CD  ARG     6       9.261  -7.956   1.495  1.00  0.00           C
ATOM     42  NE  ARG     6       9.842  -8.678   2.665  1.00  0.00           N
ATOM     43  CZ  ARG     6      10.517  -9.853   2.487  1.00  0.00           C
ATOM     44  NH1 ARG     6      10.756 -10.325   1.229  1.00  0.00           N
ATOM     45  NH2 ARG     6      10.956 -10.557   3.572  1.00  0.00           N
ATOM     46  N   TYR     7       9.411  -4.412  -1.203  1.00  0.00           N
ATOM     47  CA  TYR     7       8.941  -3.111  -1.581  1.00  0.00           C
ATOM     48  C   TYR     7       7.862  -2.748  -0.618  1.00  0.00           C
ATOM     49  O   TYR     7       7.030  -3.582  -0.263  1.00  0.00           O
ATOM     50  CB  TYR     7       8.329  -3.029  -2.991  1.00  0.00           C
ATOM     51  CG  TYR     7       9.416  -3.039  -4.012  1.00  0.00           C
ATOM     52  CD1 TYR     7      10.056  -1.865  -4.342  1.00  0.00           C
ATOM     53  CD2 TYR     7       9.790  -4.201  -4.648  1.00  0.00           C
ATOM     54  CE1 TYR     7      11.054  -1.850  -5.286  1.00  0.00           C
ATOM     55  CE2 TYR     7      10.790  -4.192  -5.594  1.00  0.00           C
ATOM     56  CZ  TYR     7      11.424  -3.014  -5.914  1.00  0.00           C
ATOM     57  OH  TYR     7      12.449  -2.998  -6.883  1.00  0.00           O
ATOM     58  N   PHE     8       7.879  -1.484  -0.150  1.00  0.00           N
ATOM     59  CA  PHE     8       6.901  -1.042   0.796  1.00  0.00           C
ATOM     60  C   PHE     8       6.142   0.087   0.170  1.00  0.00           C
ATOM     61  O   PHE     8       6.728   1.018  -0.384  1.00  0.00           O
ATOM     62  CB  PHE     8       7.513  -0.487   2.096  1.00  0.00           C
ATOM     63  CG  PHE     8       8.320  -1.564   2.732  1.00  0.00           C
ATOM     64  CD1 PHE     8       9.627  -1.764   2.354  1.00  0.00           C
ATOM     65  CD2 PHE     8       7.785  -2.370   3.710  1.00  0.00           C
ATOM     66  CE1 PHE     8      10.384  -2.755   2.933  1.00  0.00           C
ATOM     67  CE2 PHE     8       8.540  -3.363   4.292  1.00  0.00           C
ATOM     68  CZ  PHE     8       9.843  -3.557   3.906  1.00  0.00           C
ATOM     69  N   HIS     9       4.800   0.031   0.248  1.00  0.00           N
ATOM     70  CA  HIS     9       3.986   1.066  -0.321  1.00  0.00           C
ATOM     71  C   HIS     9       3.175   1.653   0.787  1.00  0.00           C
ATOM     72  O   HIS     9       2.676   0.930   1.648  1.00  0.00           O
ATOM     73  CB  HIS     9       2.954   0.557  -1.346  1.00  0.00           C
ATOM     74  CG  HIS     9       3.536  -0.081  -2.577  1.00  0.00           C
ATOM     75  CD2 HIS     9       4.771   0.029  -3.138  1.00  0.00           C
ATOM     76  ND1 HIS     9       2.828  -0.930  -3.398  1.00  0.00           N
ATOM     77  CE1 HIS     9       3.660  -1.290  -4.405  1.00  0.00           C
ATOM     78  NE2 HIS     9       4.852  -0.732  -4.291  1.00  0.00           N
ATOM     79  N   THR    10       3.046   2.995   0.815  1.00  0.00           N
ATOM     80  CA  THR    10       2.203   3.573   1.815  1.00  0.00           C
ATOM     81  C   THR    10       1.370   4.626   1.151  1.00  0.00           C
ATOM     82  O   THR    10       1.859   5.402   0.328  1.00  0.00           O
ATOM     83  CB  THR    10       2.945   4.208   2.958  1.00  0.00           C
ATOM     84  CG2 THR    10       3.488   5.574   2.523  1.00  0.00           C
ATOM     85  OG1 THR    10       2.068   4.385   4.057  1.00  0.00           O
ATOM     86  N   SER    11       0.063   4.656   1.473  1.00  0.00           N
ATOM     87  CA  SER    11      -0.788   5.669   0.925  1.00  0.00           C
ATOM     88  C   SER    11      -1.505   6.259   2.096  1.00  0.00           C
ATOM     89  O   SER    11      -2.031   5.526   2.933  1.00  0.00           O
ATOM     90  CB  SER    11      -1.834   5.109  -0.055  1.00  0.00           C
ATOM     91  OG  SER    11      -2.539   6.169  -0.680  1.00  0.00           O
ATOM     92  N   VAL    12      -1.535   7.603   2.202  1.00  0.00           N
ATOM     93  CA  VAL    12      -2.177   8.183   3.346  1.00  0.00           C
ATOM     94  C   VAL    12      -3.115   9.246   2.876  1.00  0.00           C
ATOM     95  O   VAL    12      -2.738  10.144   2.128  1.00  0.00           O
ATOM     96  CB  VAL    12      -1.204   8.823   4.291  1.00  0.00           C
ATOM     97  CG1 VAL    12      -1.977   9.442   5.466  1.00  0.00           C
ATOM     98  CG2 VAL    12      -0.167   7.763   4.703  1.00  0.00           C
ATOM     99  N   SER    13      -4.383   9.159   3.315  1.00  0.00           N
ATOM    100  CA  SER    13      -5.392  10.111   2.955  1.00  0.00           C
ATOM    101  C   SER    13      -5.244  11.301   3.849  1.00  0.00           C
ATOM    102  O   SER    13      -4.801  11.173   4.990  1.00  0.00           O
ATOM    103  CB  SER    13      -6.812   9.552   3.153  1.00  0.00           C
ATOM    104  OG  SER    13      -7.790  10.509   2.785  1.00  0.00           O
ATOM    105  N   ARG    14      -5.593  12.498   3.330  1.00  0.00           N
ATOM    106  CA  ARG    14      -5.526  13.701   4.111  1.00  0.00           C
ATOM    107  C   ARG    14      -6.693  14.541   3.683  1.00  0.00           C
ATOM    108  O   ARG    14      -6.541  15.413   2.832  1.00  0.00           O
ATOM    109  CB  ARG    14      -4.303  14.564   3.760  1.00  0.00           C
ATOM    110  CG  ARG    14      -2.937  13.880   3.850  1.00  0.00           C
ATOM    111  CD  ARG    14      -1.821  14.752   3.257  1.00  0.00           C
ATOM    112  NE  ARG    14      -0.520  14.030   3.376  1.00  0.00           N
ATOM    113  CZ  ARG    14       0.544  14.430   2.616  1.00  0.00           C
ATOM    114  NH1 ARG    14       0.387  15.424   1.696  1.00  0.00           N
ATOM    115  NH2 ARG    14       1.767  13.844   2.776  1.00  0.00           N
ATOM    116  N   PRO    15      -7.843  14.345   4.243  1.00  0.00           N
ATOM    117  CA  PRO    15      -9.006  15.091   3.841  1.00  0.00           C
ATOM    118  C   PRO    15      -8.770  16.563   3.986  1.00  0.00           C
ATOM    119  O   PRO    15      -8.371  16.995   5.069  1.00  0.00           O
ATOM    120  CB  PRO    15     -10.112  14.629   4.779  1.00  0.00           C
ATOM    121  CG  PRO    15      -9.339  14.297   6.069  1.00  0.00           C
ATOM    122  CD  PRO    15      -7.975  13.789   5.575  1.00  0.00           C
ATOM    123  N   GLY    16      -9.028  17.343   2.916  1.00  0.00           N
ATOM    124  CA  GLY    16      -8.922  18.776   2.931  1.00  0.00           C
ATOM    125  C   GLY    16      -7.560  19.169   2.448  1.00  0.00           C
ATOM    126  O   GLY    16      -7.375  20.239   1.870  1.00  0.00           O
ATOM    127  N   ARG    17      -6.567  18.305   2.720  1.00  0.00           N
ATOM    128  CA  ARG    17      -5.192  18.473   2.348  1.00  0.00           C
ATOM    129  C   ARG    17      -4.954  18.156   0.897  1.00  0.00           C
ATOM    130  O   ARG    17      -3.911  18.501   0.346  1.00  0.00           O
ATOM    131  CB  ARG    17      -4.224  17.660   3.225  1.00  0.00           C
ATOM    132  CG  ARG    17      -4.101  18.263   4.627  1.00  0.00           C
ATOM    133  CD  ARG    17      -2.933  17.727   5.459  1.00  0.00           C
ATOM    134  NE  ARG    17      -3.295  16.373   5.962  1.00  0.00           N
ATOM    135  CZ  ARG    17      -2.421  15.690   6.758  1.00  0.00           C
ATOM    136  NH1 ARG    17      -1.203  16.230   7.055  1.00  0.00           N
ATOM    137  NH2 ARG    17      -2.765  14.468   7.260  1.00  0.00           N
ATOM    138  N   GLY    18      -5.846  17.397   0.241  1.00  0.00           N
ATOM    139  CA  GLY    18      -5.583  17.102  -1.138  1.00  0.00           C
ATOM    140  C   GLY    18      -5.785  15.632  -1.311  1.00  0.00           C
ATOM    141  O   GLY    18      -6.425  14.980  -0.488  1.00  0.00           O
ATOM    142  N   GLU    19      -5.245  15.078  -2.411  1.00  0.00           N
ATOM    143  CA  GLU    19      -5.355  13.674  -2.683  1.00  0.00           C
ATOM    144  C   GLU    19      -4.344  12.931  -1.861  1.00  0.00           C
ATOM    145  O   GLU    19      -3.357  13.500  -1.395  1.00  0.00           O
ATOM    146  CB  GLU    19      -5.181  13.345  -4.177  1.00  0.00           C
ATOM    147  CG  GLU    19      -4.070  14.158  -4.852  1.00  0.00           C
ATOM    148  CD  GLU    19      -2.751  13.758  -4.218  1.00  0.00           C
ATOM    149  OE1 GLU    19      -2.592  12.535  -3.979  1.00  0.00           O
ATOM    150  OE2 GLU    19      -1.897  14.650  -3.961  1.00  0.00           O
ATOM    151  N   PRO    20      -4.580  11.657  -1.659  1.00  0.00           N
ATOM    152  CA  PRO    20      -3.713  10.870  -0.824  1.00  0.00           C
ATOM    153  C   PRO    20      -2.322  10.743  -1.359  1.00  0.00           C
ATOM    154  O   PRO    20      -2.145  10.500  -2.550  1.00  0.00           O
ATOM    155  CB  PRO    20      -4.430   9.539  -0.621  1.00  0.00           C
ATOM    156  CG  PRO    20      -5.919   9.915  -0.745  1.00  0.00           C
ATOM    157  CD  PRO    20      -5.934  11.129  -1.690  1.00  0.00           C
ATOM    158  N   ARG    21      -1.320  10.886  -0.474  1.00  0.00           N
ATOM    159  CA  ARG    21       0.064  10.809  -0.843  1.00  0.00           C
ATOM    160  C   ARG    21       0.432   9.365  -0.994  1.00  0.00           C
ATOM    161  O   ARG    21      -0.022   8.515  -0.230  1.00  0.00           O
ATOM    162  CB  ARG    21       0.967  11.427   0.238  1.00  0.00           C
ATOM    163  CG  ARG    21       2.471  11.448  -0.038  1.00  0.00           C
ATOM    164  CD  ARG    21       3.230  11.947   1.197  1.00  0.00           C
ATOM    165  NE  ARG    21       4.689  12.039   0.901  1.00  0.00           N
ATOM    166  CZ  ARG    21       5.514  12.529   1.874  1.00  0.00           C
ATOM    167  NH1 ARG    21       4.978  12.891   3.073  1.00  0.00           N
ATOM    168  NH2 ARG    21       6.856  12.671   1.666  1.00  0.00           N
ATOM    169  N   PHE    22       1.268   9.053  -2.006  1.00  0.00           N
ATOM    170  CA  PHE    22       1.693   7.697  -2.221  1.00  0.00           C
ATOM    171  C   PHE    22       3.193   7.683  -2.201  1.00  0.00           C
ATOM    172  O   PHE    22       3.842   8.487  -2.871  1.00  0.00           O
ATOM    173  CB  PHE    22       1.221   7.148  -3.579  1.00  0.00           C
ATOM    174  CG  PHE    22       1.690   5.743  -3.749  1.00  0.00           C
ATOM    175  CD1 PHE    22       1.034   4.699  -3.138  1.00  0.00           C
ATOM    176  CD2 PHE    22       2.779   5.473  -4.543  1.00  0.00           C
ATOM    177  CE1 PHE    22       1.471   3.408  -3.310  1.00  0.00           C
ATOM    178  CE2 PHE    22       3.220   4.184  -4.720  1.00  0.00           C
ATOM    179  CZ  PHE    22       2.567   3.148  -4.098  1.00  0.00           C
ATOM    180  N   ILE    23       3.781   6.757  -1.417  1.00  0.00           N
ATOM    181  CA  ILE    23       5.210   6.671  -1.310  1.00  0.00           C
ATOM    182  C   ILE    23       5.578   5.228  -1.496  1.00  0.00           C
ATOM    183  O   ILE    23       4.813   4.335  -1.129  1.00  0.00           O
ATOM    184  CB  ILE    23       5.717   7.030   0.058  1.00  0.00           C
ATOM    185  CG1 ILE    23       5.176   8.386   0.527  1.00  0.00           C
ATOM    186  CG2 ILE    23       7.250   7.015   0.001  1.00  0.00           C
ATOM    187  CD1 ILE    23       5.411   8.629   2.019  1.00  0.00           C
ATOM    188  N   THR    24       6.749   4.961  -2.111  1.00  0.00           N
ATOM    189  CA  THR    24       7.213   3.608  -2.245  1.00  0.00           C
ATOM    190  C   THR    24       8.677   3.598  -1.951  1.00  0.00           C
ATOM    191  O   THR    24       9.402   4.516  -2.332  1.00  0.00           O
ATOM    192  CB  THR    24       7.059   3.045  -3.629  1.00  0.00           C
ATOM    193  CG2 THR    24       7.616   1.611  -3.638  1.00  0.00           C
ATOM    194  OG1 THR    24       5.692   3.047  -4.014  1.00  0.00           O
ATOM    195  N   VAL    25       9.150   2.556  -1.241  1.00  0.00           N
ATOM    196  CA  VAL    25      10.554   2.418  -0.977  1.00  0.00           C
ATOM    197  C   VAL    25      10.895   0.990  -1.262  1.00  0.00           C
ATOM    198  O   VAL    25      10.068   0.099  -1.071  1.00  0.00           O
ATOM    199  CB  VAL    25      10.938   2.697   0.449  1.00  0.00           C
ATOM    200  CG1 VAL    25      10.689   4.184   0.745  1.00  0.00           C
ATOM    201  CG2 VAL    25      10.142   1.753   1.366  1.00  0.00           C
ATOM    202  N   GLY    26      12.127   0.728  -1.743  1.00  0.00           N
ATOM    203  CA  GLY    26      12.493  -0.632  -2.021  1.00  0.00           C
ATOM    204  C   GLY    26      13.750  -0.935  -1.271  1.00  0.00           C
ATOM    205  O   GLY    26      14.641  -0.092  -1.168  1.00  0.00           O
ATOM    206  N   TYR    27      13.851  -2.172  -0.738  1.00  0.00           N
ATOM    207  CA  TYR    27      14.996  -2.566   0.034  1.00  0.00           C
ATOM    208  C   TYR    27      15.513  -3.885  -0.437  1.00  0.00           C
ATOM    209  O   TYR    27      14.770  -4.749  -0.899  1.00  0.00           O
ATOM    210  CB  TYR    27      14.709  -2.822   1.526  1.00  0.00           C
ATOM    211  CG  TYR    27      14.497  -1.558   2.284  1.00  0.00           C
ATOM    212  CD1 TYR    27      13.278  -0.920   2.289  1.00  0.00           C
ATOM    213  CD2 TYR    27      15.535  -1.027   3.015  1.00  0.00           C
ATOM    214  CE1 TYR    27      13.105   0.241   3.007  1.00  0.00           C
ATOM    215  CE2 TYR    27      15.367   0.132   3.735  1.00  0.00           C
ATOM    216  CZ  TYR    27      14.148   0.766   3.731  1.00  0.00           C
ATOM    217  OH  TYR    27      13.965   1.954   4.468  1.00  0.00           O
ATOM    218  N   VAL    28      16.847  -4.038  -0.350  1.00  0.00           N
ATOM    219  CA  VAL    28      17.475  -5.312  -0.511  1.00  0.00           C
ATOM    220  C   VAL    28      18.080  -5.522   0.836  1.00  0.00           C
ATOM    221  O   VAL    28      18.973  -4.776   1.238  1.00  0.00           O
ATOM    222  CB  VAL    28      18.575  -5.315  -1.528  1.00  0.00           C
ATOM    223  CG1 VAL    28      19.279  -6.682  -1.490  1.00  0.00           C
ATOM    224  CG2 VAL    28      17.960  -4.979  -2.897  1.00  0.00           C
ATOM    225  N   ASP    29      17.618  -6.555   1.566  1.00  0.00           N
ATOM    226  CA  ASP    29      18.067  -6.712   2.915  1.00  0.00           C
ATOM    227  C   ASP    29      17.794  -5.412   3.621  1.00  0.00           C
ATOM    228  O   ASP    29      16.708  -4.847   3.524  1.00  0.00           O
ATOM    229  CB  ASP    29      19.570  -7.028   3.033  1.00  0.00           C
ATOM    230  CG  ASP    29      19.811  -8.428   2.485  1.00  0.00           C
ATOM    231  OD1 ASP    29      18.833  -9.220   2.407  1.00  0.00           O
ATOM    232  OD2 ASP    29      20.984  -8.722   2.134  1.00  0.00           O
ATOM    233  N   ASP    30      18.779  -4.945   4.402  1.00  0.00           N
ATOM    234  CA  ASP    30      18.742  -3.740   5.181  1.00  0.00           C
ATOM    235  C   ASP    30      19.016  -2.482   4.400  1.00  0.00           C
ATOM    236  O   ASP    30      19.036  -1.406   5.001  1.00  0.00           O
ATOM    237  CB  ASP    30      19.656  -3.789   6.413  1.00  0.00           C
ATOM    238  CG  ASP    30      18.952  -4.687   7.424  1.00  0.00           C
ATOM    239  OD1 ASP    30      17.697  -4.601   7.521  1.00  0.00           O
ATOM    240  OD2 ASP    30      19.656  -5.477   8.108  1.00  0.00           O
ATOM    241  N   THR    31      19.344  -2.574   3.089  1.00  0.00           N
ATOM    242  CA  THR    31      19.714  -1.390   2.352  1.00  0.00           C
ATOM    243  C   THR    31      18.592  -0.928   1.458  1.00  0.00           C
ATOM    244  O   THR    31      18.044  -1.695   0.670  1.00  0.00           O
ATOM    245  CB  THR    31      20.911  -1.613   1.478  1.00  0.00           C
ATOM    246  CG2 THR    31      21.272  -0.288   0.785  1.00  0.00           C
ATOM    247  OG1 THR    31      22.008  -2.065   2.259  1.00  0.00           O
ATOM    248  N   LEU    32      18.253   0.382   1.541  1.00  0.00           N
ATOM    249  CA  LEU    32      17.175   0.961   0.779  1.00  0.00           C
ATOM    250  C   LEU    32      17.767   1.498  -0.497  1.00  0.00           C
ATOM    251  O   LEU    32      18.632   2.371  -0.463  1.00  0.00           O
ATOM    252  CB  LEU    32      16.482   2.106   1.556  1.00  0.00           C
ATOM    253  CG  LEU    32      15.178   2.678   0.958  1.00  0.00           C
ATOM    254  CD1 LEU    32      14.604   3.783   1.856  1.00  0.00           C
ATOM    255  CD2 LEU    32      15.345   3.167  -0.483  1.00  0.00           C
ATOM    256  N   PHE    33      17.408   0.865  -1.641  1.00  0.00           N
ATOM    257  CA  PHE    33      17.861   1.217  -2.962  1.00  0.00           C
ATOM    258  C   PHE    33      17.048   2.214  -3.756  1.00  0.00           C
ATOM    259  O   PHE    33      17.618   2.900  -4.600  1.00  0.00           O
ATOM    260  CB  PHE    33      18.205   0.004  -3.853  1.00  0.00           C
ATOM    261  CG  PHE    33      17.011  -0.800  -4.234  1.00  0.00           C
ATOM    262  CD1 PHE    33      16.434  -1.683  -3.353  1.00  0.00           C
ATOM    263  CD2 PHE    33      16.495  -0.688  -5.506  1.00  0.00           C
ATOM    264  CE1 PHE    33      15.341  -2.426  -3.734  1.00  0.00           C
ATOM    265  CE2 PHE    33      15.404  -1.430  -5.891  1.00  0.00           C
ATOM    266  CZ  PHE    33      14.825  -2.301  -5.001  1.00  0.00           C
ATOM    267  N   VAL    34      15.705   2.294  -3.594  1.00  0.00           N
ATOM    268  CA  VAL    34      14.940   3.166  -4.462  1.00  0.00           C
ATOM    269  C   VAL    34      13.808   3.799  -3.704  1.00  0.00           C
ATOM    270  O   VAL    34      13.395   3.305  -2.656  1.00  0.00           O
ATOM    271  CB  VAL    34      14.358   2.436  -5.640  1.00  0.00           C
ATOM    272  CG1 VAL    34      13.376   1.378  -5.118  1.00  0.00           C
ATOM    273  CG2 VAL    34      13.720   3.451  -6.600  1.00  0.00           C
ATOM    274  N   ARG    35      13.279   4.931  -4.232  1.00  0.00           N
ATOM    275  CA  ARG    35      12.233   5.653  -3.554  1.00  0.00           C
ATOM    276  C   ARG    35      11.357   6.336  -4.575  1.00  0.00           C
ATOM    277  O   ARG    35      11.795   6.636  -5.684  1.00  0.00           O
ATOM    278  CB  ARG    35      12.846   6.726  -2.638  1.00  0.00           C
ATOM    279  CG  ARG    35      11.864   7.582  -1.847  1.00  0.00           C
ATOM    280  CD  ARG    35      12.562   8.465  -0.809  1.00  0.00           C
ATOM    281  NE  ARG    35      13.695   9.161  -1.484  1.00  0.00           N
ATOM    282  CZ  ARG    35      14.588   9.870  -0.733  1.00  0.00           C
ATOM    283  NH1 ARG    35      14.419   9.943   0.619  1.00  0.00           N
ATOM    284  NH2 ARG    35      15.651  10.493  -1.318  1.00  0.00           N
ATOM    285  N   PHE    36      10.069   6.561  -4.222  1.00  0.00           N
ATOM    286  CA  PHE    36       9.123   7.254  -5.062  1.00  0.00           C
ATOM    287  C   PHE    36       8.222   8.033  -4.150  1.00  0.00           C
ATOM    288  O   PHE    36       7.834   7.539  -3.094  1.00  0.00           O
ATOM    289  CB  PHE    36       8.249   6.287  -5.882  1.00  0.00           C
ATOM    290  CG  PHE    36       7.229   7.049  -6.662  1.00  0.00           C
ATOM    291  CD1 PHE    36       6.004   7.344  -6.108  1.00  0.00           C
ATOM    292  CD2 PHE    36       7.489   7.461  -7.949  1.00  0.00           C
ATOM    293  CE1 PHE    36       5.057   8.039  -6.824  1.00  0.00           C
ATOM    294  CE2 PHE    36       6.545   8.158  -8.668  1.00  0.00           C
ATOM    295  CZ  PHE    36       5.324   8.447  -8.108  1.00  0.00           C
ATOM    296  N   ASP    37       7.873   9.284  -4.533  1.00  0.00           N
ATOM    297  CA  ASP    37       7.042  10.118  -3.702  1.00  0.00           C
ATOM    298  C   ASP    37       6.131  10.911  -4.601  1.00  0.00           C
ATOM    299  O   ASP    37       6.592  11.664  -5.457  1.00  0.00           O
ATOM    300  CB  ASP    37       7.880  11.116  -2.877  1.00  0.00           C
ATOM    301  CG  ASP    37       7.013  11.773  -1.817  1.00  0.00           C
ATOM    302  OD1 ASP    37       5.761  11.694  -1.932  1.00  0.00           O
ATOM    303  OD2 ASP    37       7.599  12.371  -0.874  1.00  0.00           O
ATOM    304  N   SER    38       4.803  10.766  -4.417  1.00  0.00           N
ATOM    305  CA  SER    38       3.835  11.447  -5.238  1.00  0.00           C
ATOM    306  C   SER    38       3.912  12.924  -4.996  1.00  0.00           C
ATOM    307  O   SER    38       3.546  13.718  -5.861  1.00  0.00           O
ATOM    308  CB  SER    38       2.385  11.050  -4.909  1.00  0.00           C
ATOM    309  OG  SER    38       2.201   9.658  -5.109  1.00  0.00           O
ATOM    310  N   ASP    39       4.349  13.329  -3.791  1.00  0.00           N
ATOM    311  CA  ASP    39       4.439  14.715  -3.421  1.00  0.00           C
ATOM    312  C   ASP    39       5.531  15.419  -4.171  1.00  0.00           C
ATOM    313  O   ASP    39       5.462  16.632  -4.353  1.00  0.00           O
ATOM    314  CB  ASP    39       4.654  14.943  -1.914  1.00  0.00           C
ATOM    315  CG  ASP    39       3.313  14.747  -1.212  1.00  0.00           C
ATOM    316  OD1 ASP    39       2.285  14.589  -1.924  1.00  0.00           O
ATOM    317  OD2 ASP    39       3.295  14.771   0.047  1.00  0.00           O
ATOM    318  N   ALA    40       6.573  14.692  -4.620  1.00  0.00           N
ATOM    319  CA  ALA    40       7.695  15.325  -5.263  1.00  0.00           C
ATOM    320  C   ALA    40       7.219  16.169  -6.414  1.00  0.00           C
ATOM    321  O   ALA    40       6.167  15.918  -6.998  1.00  0.00           O
ATOM    322  CB  ALA    40       8.735  14.328  -5.797  1.00  0.00           C
ATOM    323  N   THR    41       7.999  17.222  -6.753  1.00  0.00           N
ATOM    324  CA  THR    41       7.609  18.138  -7.793  1.00  0.00           C
ATOM    325  C   THR    41       7.438  17.371  -9.060  1.00  0.00           C
ATOM    326  O   THR    41       6.422  17.507  -9.739  1.00  0.00           O
ATOM    327  CB  THR    41       8.631  19.205  -8.057  1.00  0.00           C
ATOM    328  CG2 THR    41       8.866  19.991  -6.758  1.00  0.00           C
ATOM    329  OG1 THR    41       9.848  18.628  -8.509  1.00  0.00           O
ATOM    330  N   SER    42       8.442  16.549  -9.418  1.00  0.00           N
ATOM    331  CA  SER    42       8.304  15.708 -10.568  1.00  0.00           C
ATOM    332  C   SER    42       8.514  14.326 -10.049  1.00  0.00           C
ATOM    333  O   SER    42       9.645  13.883  -9.860  1.00  0.00           O
ATOM    334  CB  SER    42       9.374  15.957 -11.642  1.00  0.00           C
ATOM    335  OG  SER    42       9.213  17.254 -12.197  1.00  0.00           O
ATOM    336  N   PRO    43       7.439  13.623  -9.828  1.00  0.00           N
ATOM    337  CA  PRO    43       7.579  12.327  -9.234  1.00  0.00           C
ATOM    338  C   PRO    43       8.232  11.351 -10.148  1.00  0.00           C
ATOM    339  O   PRO    43       7.806  11.227 -11.296  1.00  0.00           O
ATOM    340  CB  PRO    43       6.181  11.922  -8.779  1.00  0.00           C
ATOM    341  CG  PRO    43       5.500  13.271  -8.489  1.00  0.00           C
ATOM    342  CD  PRO    43       6.194  14.263  -9.441  1.00  0.00           C
ATOM    343  N   ARG    44       9.259  10.639  -9.652  1.00  0.00           N
ATOM    344  CA  ARG    44       9.898   9.634 -10.439  1.00  0.00           C
ATOM    345  C   ARG    44      10.603   8.731  -9.488  1.00  0.00           C
ATOM    346  O   ARG    44      10.925   9.128  -8.368  1.00  0.00           O
ATOM    347  CB  ARG    44      10.961  10.169 -11.410  1.00  0.00           C
ATOM    348  CG  ARG    44      10.387  11.022 -12.543  1.00  0.00           C
ATOM    349  CD  ARG    44      11.399  11.320 -13.651  1.00  0.00           C
ATOM    350  NE  ARG    44      11.141  10.364 -14.765  1.00  0.00           N
ATOM    351  CZ  ARG    44      11.714   9.125 -14.770  1.00  0.00           C
ATOM    352  NH1 ARG    44      12.551   8.744 -13.763  1.00  0.00           N
ATOM    353  NH2 ARG    44      11.441   8.252 -15.783  1.00  0.00           N
ATOM    354  N   LYS    45      10.839   7.471  -9.900  1.00  0.00           N
ATOM    355  CA  LYS    45      11.593   6.638  -9.018  1.00  0.00           C
ATOM    356  C   LYS    45      12.994   7.146  -9.059  1.00  0.00           C
ATOM    357  O   LYS    45      13.496   7.531 -10.113  1.00  0.00           O
ATOM    358  CB  LYS    45      11.571   5.132  -9.339  1.00  0.00           C
ATOM    359  CG  LYS    45      10.298   4.467  -8.809  1.00  0.00           C
ATOM    360  CD  LYS    45      10.179   2.969  -9.088  1.00  0.00           C
ATOM    361  CE  LYS    45       9.083   2.311  -8.247  1.00  0.00           C
ATOM    362  NZ  LYS    45       8.846   0.926  -8.700  1.00  0.00           N
ATOM    363  N   GLU    46      13.646   7.178  -7.882  1.00  0.00           N
ATOM    364  CA  GLU    46      14.955   7.748  -7.736  1.00  0.00           C
ATOM    365  C   GLU    46      15.863   6.779  -7.028  1.00  0.00           C
ATOM    366  O   GLU    46      15.432   6.033  -6.148  1.00  0.00           O
ATOM    367  CB  GLU    46      14.868   9.049  -6.929  1.00  0.00           C
ATOM    368  CG  GLU    46      13.908   8.888  -5.753  1.00  0.00           C
ATOM    369  CD  GLU    46      13.746  10.227  -5.059  1.00  0.00           C
ATOM    370  OE1 GLU    46      14.558  10.516  -4.140  1.00  0.00           O
ATOM    371  OE2 GLU    46      12.804  10.978  -5.428  1.00  0.00           O
ATOM    372  N   PRO    47      17.115   6.747  -7.434  1.00  0.00           N
ATOM    373  CA  PRO    47      18.100   5.866  -6.851  1.00  0.00           C
ATOM    374  C   PRO    47      18.573   6.282  -5.487  1.00  0.00           C
ATOM    375  O   PRO    47      18.909   7.448  -5.291  1.00  0.00           O
ATOM    376  CB  PRO    47      19.234   5.763  -7.872  1.00  0.00           C
ATOM    377  CG  PRO    47      19.023   6.970  -8.805  1.00  0.00           C
ATOM    378  CD  PRO    47      17.505   7.209  -8.754  1.00  0.00           C
ATOM    379  N   ARG    48      18.497   5.348  -4.520  1.00  0.00           N
ATOM    380  CA  ARG    48      18.949   5.403  -3.154  1.00  0.00           C
ATOM    381  C   ARG    48      20.351   4.893  -2.930  1.00  0.00           C
ATOM    382  O   ARG    48      20.982   5.265  -1.942  1.00  0.00           O
ATOM    383  CB  ARG    48      17.997   4.619  -2.241  1.00  0.00           C
ATOM    384  CG  ARG    48      16.540   5.050  -2.452  1.00  0.00           C
ATOM    385  CD  ARG    48      15.998   6.064  -1.444  1.00  0.00           C
ATOM    386  NE  ARG    48      16.981   7.173  -1.306  1.00  0.00           N
ATOM    387  CZ  ARG    48      17.593   7.373  -0.103  1.00  0.00           C
ATOM    388  NH1 ARG    48      17.298   6.554   0.948  1.00  0.00           N
ATOM    389  NH2 ARG    48      18.489   8.390   0.055  1.00  0.00           N
ATOM    390  N   ALA    49      20.839   3.956  -3.779  1.00  0.00           N
ATOM    391  CA  ALA    49      22.124   3.326  -3.562  1.00  0.00           C
ATOM    392  C   ALA    49      22.913   3.377  -4.841  1.00  0.00           C
ATOM    393  O   ALA    49      22.355   3.405  -5.936  1.00  0.00           O
ATOM    394  CB  ALA    49      22.013   1.846  -3.154  1.00  0.00           C
ATOM    395  N   PRO    50      24.217   3.387  -4.727  1.00  0.00           N
ATOM    396  CA  PRO    50      25.043   3.520  -5.898  1.00  0.00           C
ATOM    397  C   PRO    50      24.964   2.404  -6.893  1.00  0.00           C
ATOM    398  O   PRO    50      25.122   2.670  -8.084  1.00  0.00           O
ATOM    399  CB  PRO    50      26.453   3.794  -5.387  1.00  0.00           C
ATOM    400  CG  PRO    50      26.209   4.501  -4.039  1.00  0.00           C
ATOM    401  CD  PRO    50      24.860   3.947  -3.549  1.00  0.00           C
ATOM    402  N   TRP    51      24.724   1.162  -6.442  1.00  0.00           N
ATOM    403  CA  TRP    51      24.687   0.027  -7.322  1.00  0.00           C
ATOM    404  C   TRP    51      23.521   0.086  -8.265  1.00  0.00           C
ATOM    405  O   TRP    51      23.579  -0.500  -9.344  1.00  0.00           O
ATOM    406  CB  TRP    51      24.718  -1.321  -6.572  1.00  0.00           C
ATOM    407  CG  TRP    51      23.840  -1.411  -5.347  1.00  0.00           C
ATOM    408  CD1 TRP    51      24.180  -1.134  -4.056  1.00  0.00           C
ATOM    409  CD2 TRP    51      22.470  -1.843  -5.320  1.00  0.00           C
ATOM    410  CE2 TRP    51      22.051  -1.801  -3.989  1.00  0.00           C
ATOM    411  CE3 TRP    51      21.629  -2.246  -6.317  1.00  0.00           C
ATOM    412  NE1 TRP    51      23.113  -1.363  -3.225  1.00  0.00           N
ATOM    413  CZ2 TRP    51      20.784  -2.161  -3.633  1.00  0.00           C
ATOM    414  CZ3 TRP    51      20.349  -2.604  -5.954  1.00  0.00           C
ATOM    415  CH2 TRP    51      19.934  -2.563  -4.638  1.00  0.00           C
ATOM    416  N   ILE    52      22.409   0.720  -7.845  1.00  0.00           N
ATOM    417  CA  ILE    52      21.205   0.848  -8.625  1.00  0.00           C
ATOM    418  C   ILE    52      21.351   1.812  -9.771  1.00  0.00           C
ATOM    419  O   ILE    52      20.681   1.669 -10.791  1.00  0.00           O
ATOM    420  CB  ILE    52      20.001   1.253  -7.820  1.00  0.00           C
ATOM    421  CG1 ILE    52      18.722   0.953  -8.620  1.00  0.00           C
ATOM    422  CG2 ILE    52      20.141   2.734  -7.433  1.00  0.00           C
ATOM    423  CD1 ILE    52      18.486  -0.541  -8.855  1.00  0.00           C
ATOM    424  N   GLU    53      22.208   2.843  -9.625  1.00  0.00           N
ATOM    425  CA  GLU    53      22.302   3.929 -10.568  1.00  0.00           C
ATOM    426  C   GLU    53      22.625   3.464 -11.955  1.00  0.00           C
ATOM    427  O   GLU    53      22.241   4.112 -12.927  1.00  0.00           O
ATOM    428  CB  GLU    53      23.339   4.996 -10.185  1.00  0.00           C
ATOM    429  CG  GLU    53      22.919   5.823  -8.970  1.00  0.00           C
ATOM    430  CD  GLU    53      23.785   7.072  -8.939  1.00  0.00           C
ATOM    431  OE1 GLU    53      24.046   7.631 -10.039  1.00  0.00           O
ATOM    432  OE2 GLU    53      24.194   7.487  -7.823  1.00  0.00           O
ATOM    433  N   GLN    54      23.335   2.336 -12.094  1.00  0.00           N
ATOM    434  CA  GLN    54      23.766   1.850 -13.374  1.00  0.00           C
ATOM    435  C   GLN    54      22.584   1.614 -14.265  1.00  0.00           C
ATOM    436  O   GLN    54      22.699   1.785 -15.476  1.00  0.00           O
ATOM    437  CB  GLN    54      24.501   0.511 -13.260  1.00  0.00           C
ATOM    438  CG  GLN    54      23.573  -0.590 -12.756  1.00  0.00           C
ATOM    439  CD  GLN    54      24.394  -1.842 -12.530  1.00  0.00           C
ATOM    440  NE2 GLN    54      23.893  -2.714 -11.617  1.00  0.00           N
ATOM    441  OE1 GLN    54      25.445  -2.043 -13.135  1.00  0.00           O
ATOM    442  N   GLU    55      21.425   1.212 -13.701  1.00  0.00           N
ATOM    443  CA  GLU    55      20.270   0.858 -14.483  1.00  0.00           C
ATOM    444  C   GLU    55      19.965   1.965 -15.448  1.00  0.00           C
ATOM    445  O   GLU    55      20.099   3.145 -15.129  1.00  0.00           O
ATOM    446  CB  GLU    55      19.012   0.599 -13.630  1.00  0.00           C
ATOM    447  CG  GLU    55      19.181  -0.542 -12.620  1.00  0.00           C
ATOM    448  CD  GLU    55      19.385  -1.852 -13.370  1.00  0.00           C
ATOM    449  OE1 GLU    55      19.105  -1.886 -14.598  1.00  0.00           O
ATOM    450  OE2 GLU    55      19.824  -2.839 -12.722  1.00  0.00           O
ATOM    451  N   GLY    56      19.546   1.580 -16.674  1.00  0.00           N
ATOM    452  CA  GLY    56      19.314   2.506 -17.748  1.00  0.00           C
ATOM    453  C   GLY    56      17.989   3.174 -17.579  1.00  0.00           C
ATOM    454  O   GLY    56      17.219   2.900 -16.659  1.00  0.00           O
ATOM    455  N   PRO    57      17.734   4.069 -18.494  1.00  0.00           N
ATOM    456  CA  PRO    57      16.523   4.837 -18.466  1.00  0.00           C
ATOM    457  C   PRO    57      15.295   4.010 -18.659  1.00  0.00           C
ATOM    458  O   PRO    57      14.228   4.435 -18.225  1.00  0.00           O
ATOM    459  CB  PRO    57      16.706   5.940 -19.504  1.00  0.00           C
ATOM    460  CG  PRO    57      18.230   6.154 -19.531  1.00  0.00           C
ATOM    461  CD  PRO    57      18.815   4.786 -19.151  1.00  0.00           C
ATOM    462  N   GLU    58      15.414   2.843 -19.315  1.00  0.00           N
ATOM    463  CA  GLU    58      14.267   2.015 -19.546  1.00  0.00           C
ATOM    464  C   GLU    58      13.754   1.573 -18.213  1.00  0.00           C
ATOM    465  O   GLU    58      12.549   1.556 -17.966  1.00  0.00           O
ATOM    466  CB  GLU    58      14.600   0.738 -20.342  1.00  0.00           C
ATOM    467  CG  GLU    58      15.102   0.985 -21.770  1.00  0.00           C
ATOM    468  CD  GLU    58      16.627   1.065 -21.760  1.00  0.00           C
ATOM    469  OE1 GLU    58      17.199   1.614 -20.782  1.00  0.00           O
ATOM    470  OE2 GLU    58      17.242   0.570 -22.742  1.00  0.00           O
ATOM    471  N   TYR    59      14.687   1.222 -17.313  1.00  0.00           N
ATOM    472  CA  TYR    59      14.381   0.721 -16.004  1.00  0.00           C
ATOM    473  C   TYR    59      13.639   1.766 -15.234  1.00  0.00           C
ATOM    474  O   TYR    59      12.583   1.503 -14.659  1.00  0.00           O
ATOM    475  CB  TYR    59      15.691   0.419 -15.250  1.00  0.00           C
ATOM    476  CG  TYR    59      15.442   0.002 -13.843  1.00  0.00           C
ATOM    477  CD1 TYR    59      15.187  -1.314 -13.534  1.00  0.00           C
ATOM    478  CD2 TYR    59      15.479   0.929 -12.827  1.00  0.00           C
ATOM    479  CE1 TYR    59      14.971  -1.695 -12.230  1.00  0.00           C
ATOM    480  CE2 TYR    59      15.264   0.554 -11.522  1.00  0.00           C
ATOM    481  CZ  TYR    59      15.006  -0.761 -11.221  1.00  0.00           C
ATOM    482  OH  TYR    59      14.784  -1.153  -9.884  1.00  0.00           O
ATOM    483  N   TRP    60      14.170   2.997 -15.234  1.00  0.00           N
ATOM    484  CA  TRP    60      13.594   4.049 -14.454  1.00  0.00           C
ATOM    485  C   TRP    60      12.238   4.391 -14.973  1.00  0.00           C
ATOM    486  O   TRP    60      11.315   4.634 -14.198  1.00  0.00           O
ATOM    487  CB  TRP    60      14.464   5.312 -14.452  1.00  0.00           C
ATOM    488  CG  TRP    60      15.798   5.051 -13.800  1.00  0.00           C
ATOM    489  CD1 TRP    60      17.042   4.983 -14.353  1.00  0.00           C
ATOM    490  CD2 TRP    60      15.955   4.741 -12.407  1.00  0.00           C
ATOM    491  CE2 TRP    60      17.309   4.498 -12.189  1.00  0.00           C
ATOM    492  CE3 TRP    60      15.039   4.657 -11.397  1.00  0.00           C
ATOM    493  NE1 TRP    60      17.966   4.652 -13.392  1.00  0.00           N
ATOM    494  CZ2 TRP    60      17.772   4.164 -10.948  1.00  0.00           C
ATOM    495  CZ3 TRP    60      15.510   4.328 -10.145  1.00  0.00           C
ATOM    496  CH2 TRP    60      16.851   4.086  -9.926  1.00  0.00           C
ATOM    497  N   ASP    61      12.087   4.428 -16.308  1.00  0.00           N
ATOM    498  CA  ASP    61      10.833   4.806 -16.887  1.00  0.00           C
ATOM    499  C   ASP    61       9.773   3.820 -16.504  1.00  0.00           C
ATOM    500  O   ASP    61       8.685   4.213 -16.085  1.00  0.00           O
ATOM    501  CB  ASP    61      10.881   4.851 -18.425  1.00  0.00           C
ATOM    502  CG  ASP    61      11.760   6.020 -18.848  1.00  0.00           C
ATOM    503  OD1 ASP    61      12.062   6.891 -17.991  1.00  0.00           O
ATOM    504  OD2 ASP    61      12.139   6.055 -20.051  1.00  0.00           O
ATOM    505  N   ARG    62      10.054   2.506 -16.619  1.00  0.00           N
ATOM    506  CA  ARG    62       8.989   1.588 -16.338  1.00  0.00           C
ATOM    507  C   ARG    62       8.645   1.655 -14.884  1.00  0.00           C
ATOM    508  O   ARG    62       7.471   1.613 -14.518  1.00  0.00           O
ATOM    509  CB  ARG    62       9.252   0.109 -16.691  1.00  0.00           C
ATOM    510  CG  ARG    62      10.284  -0.627 -15.838  1.00  0.00           C
ATOM    511  CD  ARG    62      10.440  -2.092 -16.259  1.00  0.00           C
ATOM    512  NE  ARG    62       9.070  -2.679 -16.395  1.00  0.00           N
ATOM    513  CZ  ARG    62       8.470  -3.326 -15.352  1.00  0.00           C
ATOM    514  NH1 ARG    62       9.119  -3.443 -14.157  1.00  0.00           N
ATOM    515  NH2 ARG    62       7.220  -3.856 -15.501  1.00  0.00           N
ATOM    516  N   GLU    63       9.666   1.780 -14.011  1.00  0.00           N
ATOM    517  CA  GLU    63       9.438   1.782 -12.594  1.00  0.00           C
ATOM    518  C   GLU    63       8.603   2.968 -12.227  1.00  0.00           C
ATOM    519  O   GLU    63       7.703   2.864 -11.395  1.00  0.00           O
ATOM    520  CB  GLU    63      10.745   1.836 -11.782  1.00  0.00           C
ATOM    521  CG  GLU    63      11.595   0.571 -11.931  1.00  0.00           C
ATOM    522  CD  GLU    63      10.849  -0.585 -11.280  1.00  0.00           C
ATOM    523  OE1 GLU    63      10.690  -0.561 -10.030  1.00  0.00           O
ATOM    524  OE2 GLU    63      10.429  -1.512 -12.022  1.00  0.00           O
ATOM    525  N   THR    64       8.879   4.134 -12.839  1.00  0.00           N
ATOM    526  CA  THR    64       8.117   5.303 -12.512  1.00  0.00           C
ATOM    527  C   THR    64       6.691   5.121 -12.929  1.00  0.00           C
ATOM    528  O   THR    64       5.779   5.512 -12.202  1.00  0.00           O
ATOM    529  CB  THR    64       8.650   6.566 -13.121  1.00  0.00           C
ATOM    530  CG2 THR    64      10.041   6.825 -12.533  1.00  0.00           C
ATOM    531  OG1 THR    64       8.720   6.462 -14.534  1.00  0.00           O
ATOM    532  N   GLN    65       6.445   4.515 -14.105  1.00  0.00           N
ATOM    533  CA  GLN    65       5.086   4.350 -14.540  1.00  0.00           C
ATOM    534  C   GLN    65       4.359   3.469 -13.578  1.00  0.00           C
ATOM    535  O   GLN    65       3.189   3.702 -13.278  1.00  0.00           O
ATOM    536  CB  GLN    65       4.943   3.730 -15.940  1.00  0.00           C
ATOM    537  CG  GLN    65       5.154   4.746 -17.060  1.00  0.00           C
ATOM    538  CD  GLN    65       3.956   5.688 -17.049  1.00  0.00           C
ATOM    539  NE2 GLN    65       2.868   5.281 -16.340  1.00  0.00           N
ATOM    540  OE1 GLN    65       3.989   6.761 -17.651  1.00  0.00           O
ATOM    541  N   ILE    66       5.036   2.433 -13.058  1.00  0.00           N
ATOM    542  CA  ILE    66       4.379   1.521 -12.168  1.00  0.00           C
ATOM    543  C   ILE    66       3.918   2.293 -10.965  1.00  0.00           C
ATOM    544  O   ILE    66       2.786   2.142 -10.511  1.00  0.00           O
ATOM    545  CB  ILE    66       5.307   0.456 -11.648  1.00  0.00           C
ATOM    546  CG1 ILE    66       5.966  -0.336 -12.793  1.00  0.00           C
ATOM    547  CG2 ILE    66       4.499  -0.419 -10.675  1.00  0.00           C
ATOM    548  CD1 ILE    66       4.994  -1.129 -13.664  1.00  0.00           C
ATOM    549  N   SER    67       4.795   3.155 -10.420  1.00  0.00           N
ATOM    550  CA  SER    67       4.482   3.881  -9.222  1.00  0.00           C
ATOM    551  C   SER    67       3.371   4.857  -9.464  1.00  0.00           C
ATOM    552  O   SER    67       2.513   5.051  -8.605  1.00  0.00           O
ATOM    553  CB  SER    67       5.687   4.663  -8.677  1.00  0.00           C
ATOM    554  OG  SER    67       6.712   3.762  -8.289  1.00  0.00           O
ATOM    555  N   LYS    68       3.363   5.520 -10.634  1.00  0.00           N
ATOM    556  CA  LYS    68       2.340   6.492 -10.897  1.00  0.00           C
ATOM    557  C   LYS    68       1.011   5.809 -10.987  1.00  0.00           C
ATOM    558  O   LYS    68       0.004   6.318 -10.496  1.00  0.00           O
ATOM    559  CB  LYS    68       2.609   7.304 -12.174  1.00  0.00           C
ATOM    560  CG  LYS    68       3.835   8.207 -12.000  1.00  0.00           C
ATOM    561  CD  LYS    68       4.334   8.868 -13.283  1.00  0.00           C
ATOM    562  CE  LYS    68       5.536   9.787 -13.049  1.00  0.00           C
ATOM    563  NZ  LYS    68       5.910  10.470 -14.307  1.00  0.00           N
ATOM    564  N   THR    69       0.976   4.625 -11.621  1.00  0.00           N
ATOM    565  CA  THR    69      -0.253   3.903 -11.759  1.00  0.00           C
ATOM    566  C   THR    69      -0.716   3.503 -10.390  1.00  0.00           C
ATOM    567  O   THR    69      -1.902   3.593 -10.075  1.00  0.00           O
ATOM    568  CB  THR    69      -0.080   2.664 -12.590  1.00  0.00           C
ATOM    569  CG2 THR    69      -1.441   1.958 -12.721  1.00  0.00           C
ATOM    570  OG1 THR    69       0.419   3.002 -13.878  1.00  0.00           O
ATOM    571  N   ASN    70       0.227   3.074  -9.530  1.00  0.00           N
ATOM    572  CA  ASN    70      -0.091   2.613  -8.207  1.00  0.00           C
ATOM    573  C   ASN    70      -0.692   3.728  -7.411  1.00  0.00           C
ATOM    574  O   ASN    70      -1.580   3.498  -6.593  1.00  0.00           O
ATOM    575  CB  ASN    70       1.133   2.097  -7.428  1.00  0.00           C
ATOM    576  CG  ASN    70       1.526   0.737  -7.993  1.00  0.00           C
ATOM    577  ND2 ASN    70       2.750   0.262  -7.634  1.00  0.00           N
ATOM    578  OD1 ASN    70       0.762   0.108  -8.724  1.00  0.00           O
ATOM    579  N   THR    71      -0.231   4.974  -7.621  1.00  0.00           N
ATOM    580  CA  THR    71      -0.749   6.056  -6.836  1.00  0.00           C
ATOM    581  C   THR    71      -2.225   6.127  -7.046  1.00  0.00           C
ATOM    582  O   THR    71      -2.992   6.280  -6.097  1.00  0.00           O
ATOM    583  CB  THR    71      -0.182   7.389  -7.230  1.00  0.00           C
ATOM    584  CG2 THR    71      -0.821   8.477  -6.348  1.00  0.00           C
ATOM    585  OG1 THR    71       1.230   7.389  -7.074  1.00  0.00           O
ATOM    586  N   GLN    72      -2.658   6.013  -8.310  1.00  0.00           N
ATOM    587  CA  GLN    72      -4.052   6.111  -8.618  1.00  0.00           C
ATOM    588  C   GLN    72      -4.794   4.945  -8.037  1.00  0.00           C
ATOM    589  O   GLN    72      -5.867   5.107  -7.457  1.00  0.00           O
ATOM    590  CB  GLN    72      -4.303   6.120 -10.132  1.00  0.00           C
ATOM    591  CG  GLN    72      -5.712   6.582 -10.482  1.00  0.00           C
ATOM    592  CD  GLN    72      -5.771   8.059 -10.124  1.00  0.00           C
ATOM    593  NE2 GLN    72      -6.791   8.449  -9.314  1.00  0.00           N
ATOM    594  OE1 GLN    72      -4.920   8.844 -10.540  1.00  0.00           O
ATOM    595  N   THR    73      -4.222   3.732  -8.159  1.00  0.00           N
ATOM    596  CA  THR    73      -4.904   2.547  -7.718  1.00  0.00           C
ATOM    597  C   THR    73      -5.137   2.624  -6.241  1.00  0.00           C
ATOM    598  O   THR    73      -6.222   2.301  -5.758  1.00  0.00           O
ATOM    599  CB  THR    73      -4.128   1.290  -7.992  1.00  0.00           C
ATOM    600  CG2 THR    73      -4.966   0.090  -7.518  1.00  0.00           C
ATOM    601  OG1 THR    73      -3.858   1.172  -9.381  1.00  0.00           O
ATOM    602  N   TYR    74      -4.122   3.072  -5.483  1.00  0.00           N
ATOM    603  CA  TYR    74      -4.223   3.148  -4.055  1.00  0.00           C
ATOM    604  C   TYR    74      -5.286   4.117  -3.651  1.00  0.00           C
ATOM    605  O   TYR    74      -5.967   3.904  -2.649  1.00  0.00           O
ATOM    606  CB  TYR    74      -2.898   3.508  -3.360  1.00  0.00           C
ATOM    607  CG  TYR    74      -2.081   2.260  -3.349  1.00  0.00           C
ATOM    608  CD1 TYR    74      -2.242   1.348  -2.334  1.00  0.00           C
ATOM    609  CD2 TYR    74      -1.169   1.984  -4.339  1.00  0.00           C
ATOM    610  CE1 TYR    74      -1.508   0.186  -2.301  1.00  0.00           C
ATOM    611  CE2 TYR    74      -0.430   0.823  -4.313  1.00  0.00           C
ATOM    612  CZ  TYR    74      -0.595  -0.077  -3.290  1.00  0.00           C
ATOM    613  OH  TYR    74       0.157  -1.269  -3.257  1.00  0.00           O
ATOM    614  N   ARG    75      -5.444   5.232  -4.388  1.00  0.00           N
ATOM    615  CA  ARG    75      -6.464   6.162  -4.004  1.00  0.00           C
ATOM    616  C   ARG    75      -7.809   5.508  -4.126  1.00  0.00           C
ATOM    617  O   ARG    75      -8.673   5.700  -3.271  1.00  0.00           O
ATOM    618  CB  ARG    75      -6.458   7.473  -4.810  1.00  0.00           C
ATOM    619  CG  ARG    75      -5.250   8.343  -4.458  1.00  0.00           C
ATOM    620  CD  ARG    75      -5.476   9.845  -4.640  1.00  0.00           C
ATOM    621  NE  ARG    75      -5.402  10.176  -6.087  1.00  0.00           N
ATOM    622  CZ  ARG    75      -4.210  10.556  -6.632  1.00  0.00           C
ATOM    623  NH1 ARG    75      -3.074  10.548  -5.873  1.00  0.00           N
ATOM    624  NH2 ARG    75      -4.156  10.955  -7.936  1.00  0.00           N
ATOM    625  N   GLU    76      -8.022   4.711  -5.189  1.00  0.00           N
ATOM    626  CA  GLU    76      -9.287   4.058  -5.366  1.00  0.00           C
ATOM    627  C   GLU    76      -9.487   3.104  -4.226  1.00  0.00           C
ATOM    628  O   GLU    76     -10.584   2.999  -3.679  1.00  0.00           O
ATOM    629  CB  GLU    76      -9.356   3.242  -6.670  1.00  0.00           C
ATOM    630  CG  GLU    76     -10.724   2.608  -6.937  1.00  0.00           C
ATOM    631  CD  GLU    76     -11.645   3.673  -7.517  1.00  0.00           C
ATOM    632  OE1 GLU    76     -11.134   4.764  -7.881  1.00  0.00           O
ATOM    633  OE2 GLU    76     -12.873   3.409  -7.605  1.00  0.00           O
ATOM    634  N   SER    77      -8.415   2.394  -3.830  1.00  0.00           N
ATOM    635  CA  SER    77      -8.506   1.412  -2.785  1.00  0.00           C
ATOM    636  C   SER    77      -8.906   2.075  -1.503  1.00  0.00           C
ATOM    637  O   SER    77      -9.706   1.534  -0.740  1.00  0.00           O
ATOM    638  CB  SER    77      -7.174   0.682  -2.532  1.00  0.00           C
ATOM    639  OG  SER    77      -6.795  -0.062  -3.680  1.00  0.00           O
ATOM    640  N   LEU    78      -8.368   3.278  -1.230  1.00  0.00           N
ATOM    641  CA  LEU    78      -8.665   3.965  -0.004  1.00  0.00           C
ATOM    642  C   LEU    78     -10.121   4.289   0.031  1.00  0.00           C
ATOM    643  O   LEU    78     -10.761   4.206   1.079  1.00  0.00           O
ATOM    644  CB  LEU    78      -7.900   5.293   0.131  1.00  0.00           C
ATOM    645  CG  LEU    78      -6.380   5.119   0.302  1.00  0.00           C
ATOM    646  CD1 LEU    78      -5.673   6.478   0.433  1.00  0.00           C
ATOM    647  CD2 LEU    78      -6.060   4.183   1.480  1.00  0.00           C
ATOM    648  N   ARG    79     -10.679   4.687  -1.120  1.00  0.00           N
ATOM    649  CA  ARG    79     -12.055   5.077  -1.190  1.00  0.00           C
ATOM    650  C   ARG    79     -12.905   3.887  -0.860  1.00  0.00           C
ATOM    651  O   ARG    79     -13.860   3.989  -0.090  1.00  0.00           O
ATOM    652  CB  ARG    79     -12.419   5.522  -2.611  1.00  0.00           C
ATOM    653  CG  ARG    79     -13.537   6.552  -2.704  1.00  0.00           C
ATOM    654  CD  ARG    79     -13.866   6.891  -4.156  1.00  0.00           C
ATOM    655  NE  ARG    79     -12.619   6.668  -4.948  1.00  0.00           N
ATOM    656  CZ  ARG    79     -11.596   7.573  -4.961  1.00  0.00           C
ATOM    657  NH1 ARG    79     -11.665   8.725  -4.229  1.00  0.00           N
ATOM    658  NH2 ARG    79     -10.483   7.315  -5.710  1.00  0.00           N
ATOM    659  N   ASN    80     -12.557   2.717  -1.433  1.00  0.00           N
ATOM    660  CA  ASN    80     -13.326   1.515  -1.249  1.00  0.00           C
ATOM    661  C   ASN    80     -13.276   1.090   0.186  1.00  0.00           C
ATOM    662  O   ASN    80     -14.290   0.691   0.755  1.00  0.00           O
ATOM    663  CB  ASN    80     -12.806   0.322  -2.068  1.00  0.00           C
ATOM    664  CG  ASN    80     -13.042   0.605  -3.542  1.00  0.00           C
ATOM    665  ND2 ASN    80     -12.171   0.023  -4.411  1.00  0.00           N
ATOM    666  OD1 ASN    80     -13.972   1.319  -3.915  1.00  0.00           O
ATOM    667  N   LEU    81     -12.086   1.180   0.806  1.00  0.00           N
ATOM    668  CA  LEU    81     -11.874   0.736   2.153  1.00  0.00           C
ATOM    669  C   LEU    81     -12.728   1.531   3.080  1.00  0.00           C
ATOM    670  O   LEU    81     -13.295   0.991   4.030  1.00  0.00           O
ATOM    671  CB  LEU    81     -10.418   0.934   2.603  1.00  0.00           C
ATOM    672  CG  LEU    81      -9.425   0.003   1.889  1.00  0.00           C
ATOM    673  CD1 LEU    81      -7.985   0.347   2.281  1.00  0.00           C
ATOM    674  CD2 LEU    81      -9.752  -1.475   2.160  1.00  0.00           C
ATOM    675  N   ARG    82     -12.850   2.844   2.830  1.00  0.00           N
ATOM    676  CA  ARG    82     -13.624   3.651   3.720  1.00  0.00           C
ATOM    677  C   ARG    82     -15.020   3.113   3.707  1.00  0.00           C
ATOM    678  O   ARG    82     -15.657   2.993   4.751  1.00  0.00           O
ATOM    679  CB  ARG    82     -13.667   5.128   3.299  1.00  0.00           C
ATOM    680  CG  ARG    82     -14.478   6.011   4.249  1.00  0.00           C
ATOM    681  CD  ARG    82     -14.418   7.496   3.892  1.00  0.00           C
ATOM    682  NE  ARG    82     -14.965   7.649   2.515  1.00  0.00           N
ATOM    683  CZ  ARG    82     -14.285   8.392   1.594  1.00  0.00           C
ATOM    684  NH1 ARG    82     -13.096   8.972   1.930  1.00  0.00           N
ATOM    685  NH2 ARG    82     -14.792   8.556   0.337  1.00  0.00           N
ATOM    686  N   GLY    83     -15.521   2.760   2.509  1.00  0.00           N
ATOM    687  CA  GLY    83     -16.858   2.260   2.354  1.00  0.00           C
ATOM    688  C   GLY    83     -17.023   0.942   3.054  1.00  0.00           C
ATOM    689  O   GLY    83     -18.052   0.693   3.680  1.00  0.00           O
ATOM    690  N   TYR    84     -16.009   0.055   2.979  1.00  0.00           N
ATOM    691  CA  TYR    84     -16.160  -1.263   3.537  1.00  0.00           C
ATOM    692  C   TYR    84     -16.406  -1.152   5.006  1.00  0.00           C
ATOM    693  O   TYR    84     -17.187  -1.916   5.570  1.00  0.00           O
ATOM    694  CB  TYR    84     -14.931  -2.175   3.371  1.00  0.00           C
ATOM    695  CG  TYR    84     -14.730  -2.446   1.920  1.00  0.00           C
ATOM    696  CD1 TYR    84     -15.716  -3.062   1.185  1.00  0.00           C
ATOM    697  CD2 TYR    84     -13.541  -2.125   1.308  1.00  0.00           C
ATOM    698  CE1 TYR    84     -15.533  -3.322  -0.153  1.00  0.00           C
ATOM    699  CE2 TYR    84     -13.350  -2.383  -0.027  1.00  0.00           C
ATOM    700  CZ  TYR    84     -14.347  -2.981  -0.758  1.00  0.00           C
ATOM    701  OH  TYR    84     -14.150  -3.246  -2.128  1.00  0.00           O
ATOM    702  N   TYR    85     -15.656  -0.247   5.656  1.00  0.00           N
ATOM    703  CA  TYR    85     -15.703   0.085   7.052  1.00  0.00           C
ATOM    704  C   TYR    85     -16.886   0.943   7.408  1.00  0.00           C
ATOM    705  O   TYR    85     -17.297   0.975   8.567  1.00  0.00           O
ATOM    706  CB  TYR    85     -14.381   0.686   7.552  1.00  0.00           C
ATOM    707  CG  TYR    85     -13.432  -0.463   7.459  1.00  0.00           C
ATOM    708  CD1 TYR    85     -13.433  -1.440   8.428  1.00  0.00           C
ATOM    709  CD2 TYR    85     -12.555  -0.580   6.405  1.00  0.00           C
ATOM    710  CE1 TYR    85     -12.572  -2.511   8.354  1.00  0.00           C
ATOM    711  CE2 TYR    85     -11.691  -1.648   6.324  1.00  0.00           C
ATOM    712  CZ  TYR    85     -11.700  -2.617   7.298  1.00  0.00           C
ATOM    713  OH  TYR    85     -10.815  -3.714   7.213  1.00  0.00           O
ATOM    714  N   ASN    86     -17.449   1.702   6.446  1.00  0.00           N
ATOM    715  CA  ASN    86     -18.542   2.595   6.741  1.00  0.00           C
ATOM    716  C   ASN    86     -17.998   3.736   7.540  1.00  0.00           C
ATOM    717  O   ASN    86     -18.684   4.309   8.385  1.00  0.00           O
ATOM    718  CB  ASN    86     -19.662   1.942   7.572  1.00  0.00           C
ATOM    719  CG  ASN    86     -20.321   0.860   6.728  1.00  0.00           C
ATOM    720  ND2 ASN    86     -20.366   1.087   5.388  1.00  0.00           N
ATOM    721  OD1 ASN    86     -20.780  -0.161   7.240  1.00  0.00           O
ATOM    722  N   GLN    87     -16.729   4.093   7.269  1.00  0.00           N
ATOM    723  CA  GLN    87     -16.060   5.170   7.941  1.00  0.00           C
ATOM    724  C   GLN    87     -16.379   6.460   7.249  1.00  0.00           C
ATOM    725  O   GLN    87     -16.766   6.477   6.082  1.00  0.00           O
ATOM    726  CB  GLN    87     -14.538   4.973   7.980  1.00  0.00           C
ATOM    727  CG  GLN    87     -14.147   3.743   8.802  1.00  0.00           C
ATOM    728  CD  GLN    87     -12.674   3.462   8.565  1.00  0.00           C
ATOM    729  NE2 GLN    87     -11.965   2.988   9.624  1.00  0.00           N
ATOM    730  OE1 GLN    87     -12.170   3.656   7.461  1.00  0.00           O
ATOM    731  N   SER    88     -16.237   7.585   7.981  1.00  0.00           N
ATOM    732  CA  SER    88     -16.558   8.884   7.456  1.00  0.00           C
ATOM    733  C   SER    88     -15.450   9.356   6.568  1.00  0.00           C
ATOM    734  O   SER    88     -14.345   8.818   6.574  1.00  0.00           O
ATOM    735  CB  SER    88     -16.755   9.964   8.534  1.00  0.00           C
ATOM    736  OG  SER    88     -15.520  10.249   9.174  1.00  0.00           O
ATOM    737  N   GLU    89     -15.768  10.375   5.748  1.00  0.00           N
ATOM    738  CA  GLU    89     -14.876  11.010   4.821  1.00  0.00           C
ATOM    739  C   GLU    89     -13.869  11.828   5.570  1.00  0.00           C
ATOM    740  O   GLU    89     -12.767  12.071   5.082  1.00  0.00           O
ATOM    741  CB  GLU    89     -15.607  11.948   3.847  1.00  0.00           C
ATOM    742  CG  GLU    89     -16.549  11.207   2.895  1.00  0.00           C
ATOM    743  CD  GLU    89     -17.206  12.237   1.992  1.00  0.00           C
ATOM    744  OE1 GLU    89     -18.203  12.864   2.441  1.00  0.00           O
ATOM    745  OE2 GLU    89     -16.720  12.418   0.845  1.00  0.00           O
ATOM    746  N   ALA    90     -14.246  12.299   6.772  1.00  0.00           N
ATOM    747  CA  ALA    90     -13.473  13.219   7.563  1.00  0.00           C
ATOM    748  C   ALA    90     -12.137  12.683   7.991  1.00  0.00           C
ATOM    749  O   ALA    90     -11.170  13.439   8.032  1.00  0.00           O
ATOM    750  CB  ALA    90     -14.211  13.652   8.843  1.00  0.00           C
ATOM    751  N   GLY    91     -12.027  11.388   8.343  1.00  0.00           N
ATOM    752  CA  GLY    91     -10.795  10.907   8.913  1.00  0.00           C
ATOM    753  C   GLY    91      -9.739  10.620   7.886  1.00  0.00           C
ATOM    754  O   GLY    91     -10.002  10.505   6.690  1.00  0.00           O
ATOM    755  N   SER    92      -8.487  10.471   8.379  1.00  0.00           N
ATOM    756  CA  SER    92      -7.357  10.152   7.555  1.00  0.00           C
ATOM    757  C   SER    92      -7.073   8.701   7.780  1.00  0.00           C
ATOM    758  O   SER    92      -7.213   8.200   8.895  1.00  0.00           O
ATOM    759  CB  SER    92      -6.075  10.914   7.932  1.00  0.00           C
ATOM    760  OG  SER    92      -6.247  12.306   7.718  1.00  0.00           O
ATOM    761  N   HIS    93      -6.671   7.978   6.715  1.00  0.00           N
ATOM    762  CA  HIS    93      -6.443   6.574   6.867  1.00  0.00           C
ATOM    763  C   HIS    93      -5.211   6.215   6.109  1.00  0.00           C
ATOM    764  O   HIS    93      -4.781   6.948   5.220  1.00  0.00           O
ATOM    765  CB  HIS    93      -7.586   5.727   6.295  1.00  0.00           C
ATOM    766  CG  HIS    93      -8.888   6.017   6.977  1.00  0.00           C
ATOM    767  CD2 HIS    93      -9.886   6.877   6.636  1.00  0.00           C
ATOM    768  ND1 HIS    93      -9.289   5.419   8.151  1.00  0.00           N
ATOM    769  CE1 HIS    93     -10.501   5.942   8.461  1.00  0.00           C
ATOM    770  NE2 HIS    93     -10.905   6.832   7.572  1.00  0.00           N
ATOM    771  N   THR    94      -4.603   5.061   6.458  1.00  0.00           N
ATOM    772  CA  THR    94      -3.419   4.682   5.753  1.00  0.00           C
ATOM    773  C   THR    94      -3.590   3.295   5.230  1.00  0.00           C
ATOM    774  O   THR    94      -4.218   2.444   5.856  1.00  0.00           O
ATOM    775  CB  THR    94      -2.170   4.681   6.580  1.00  0.00           C
ATOM    776  CG2 THR    94      -2.123   3.380   7.393  1.00  0.00           C
ATOM    777  OG1 THR    94      -1.036   4.733   5.732  1.00  0.00           O
ATOM    778  N   TRP    95      -3.039   3.059   4.024  1.00  0.00           N
ATOM    779  CA  TRP    95      -3.054   1.757   3.428  1.00  0.00           C
ATOM    780  C   TRP    95      -1.624   1.426   3.132  1.00  0.00           C
ATOM    781  O   TRP    95      -0.914   2.215   2.511  1.00  0.00           O
ATOM    782  CB  TRP    95      -3.859   1.723   2.117  1.00  0.00           C
ATOM    783  CG  TRP    95      -3.915   0.376   1.434  1.00  0.00           C
ATOM    784  CD1 TRP    95      -3.302  -0.050   0.292  1.00  0.00           C
ATOM    785  CD2 TRP    95      -4.657  -0.742   1.940  1.00  0.00           C
ATOM    786  CE2 TRP    95      -4.465  -1.800   1.052  1.00  0.00           C
ATOM    787  CE3 TRP    95      -5.428  -0.882   3.059  1.00  0.00           C
ATOM    788  NE1 TRP    95      -3.636  -1.360   0.043  1.00  0.00           N
ATOM    789  CZ2 TRP    95      -5.047  -3.017   1.269  1.00  0.00           C
ATOM    790  CZ3 TRP    95      -6.023  -2.105   3.270  1.00  0.00           C
ATOM    791  CH2 TRP    95      -5.836  -3.152   2.389  1.00  0.00           C
ATOM    792  N   GLN    96      -1.153   0.246   3.592  1.00  0.00           N
ATOM    793  CA  GLN    96       0.222  -0.093   3.365  1.00  0.00           C
ATOM    794  C   GLN    96       0.309  -1.468   2.787  1.00  0.00           C
ATOM    795  O   GLN    96      -0.518  -2.331   3.072  1.00  0.00           O
ATOM    796  CB  GLN    96       1.090  -0.048   4.636  1.00  0.00           C
ATOM    797  CG  GLN    96       1.282   1.373   5.173  1.00  0.00           C
ATOM    798  CD  GLN    96       2.146   1.310   6.422  1.00  0.00           C
ATOM    799  NE2 GLN    96       3.493   1.292   6.232  1.00  0.00           N
ATOM    800  OE1 GLN    96       1.633   1.280   7.539  1.00  0.00           O
ATOM    801  N   THR    97       1.313  -1.690   1.913  1.00  0.00           N
ATOM    802  CA  THR    97       1.497  -2.986   1.327  1.00  0.00           C
ATOM    803  C   THR    97       2.956  -3.306   1.330  1.00  0.00           C
ATOM    804  O   THR    97       3.800  -2.418   1.214  1.00  0.00           O
ATOM    805  CB  THR    97       1.029  -3.085  -0.096  1.00  0.00           C
ATOM    806  CG2 THR    97       1.925  -2.197  -0.979  1.00  0.00           C
ATOM    807  OG1 THR    97       1.094  -4.435  -0.533  1.00  0.00           O
ATOM    808  N   MET    98       3.286  -4.604   1.487  1.00  0.00           N
ATOM    809  CA  MET    98       4.651  -5.048   1.459  1.00  0.00           C
ATOM    810  C   MET    98       4.672  -6.279   0.609  1.00  0.00           C
ATOM    811  O   MET    98       3.816  -7.149   0.765  1.00  0.00           O
ATOM    812  CB  MET    98       5.180  -5.566   2.807  1.00  0.00           C
ATOM    813  CG  MET    98       5.156  -4.571   3.961  1.00  0.00           C
ATOM    814  SD  MET    98       5.826  -5.255   5.504  1.00  0.00           S
ATOM    815  CE  MET    98       4.559  -6.541   5.702  1.00  0.00           C
ATOM    816  N   TYR    99       5.631  -6.383  -0.333  1.00  0.00           N
ATOM    817  CA  TYR    99       5.725  -7.612  -1.069  1.00  0.00           C
ATOM    818  C   TYR    99       7.162  -7.848  -1.418  1.00  0.00           C
ATOM    819  O   TYR    99       7.970  -6.921  -1.398  1.00  0.00           O
ATOM    820  CB  TYR    99       4.892  -7.662  -2.367  1.00  0.00           C
ATOM    821  CG  TYR    99       5.457  -6.751  -3.406  1.00  0.00           C
ATOM    822  CD1 TYR    99       5.175  -5.405  -3.411  1.00  0.00           C
ATOM    823  CD2 TYR    99       6.264  -7.258  -4.397  1.00  0.00           C
ATOM    824  CE1 TYR    99       5.695  -4.580  -4.381  1.00  0.00           C
ATOM    825  CE2 TYR    99       6.787  -6.440  -5.370  1.00  0.00           C
ATOM    826  CZ  TYR    99       6.503  -5.096  -5.363  1.00  0.00           C
ATOM    827  OH  TYR    99       7.038  -4.252  -6.359  1.00  0.00           O
ATOM    828  N   GLY   100       7.529  -9.112  -1.731  1.00  0.00           N
ATOM    829  CA  GLY   100       8.892  -9.354  -2.110  1.00  0.00           C
ATOM    830  C   GLY   100       9.226 -10.806  -1.963  1.00  0.00           C
ATOM    831  O   GLY   100       8.357 -11.634  -1.694  1.00  0.00           O
ATOM    832  N   CYS   101      10.524 -11.148  -2.148  1.00  0.00           N
ATOM    833  CA  CYS   101      10.908 -12.533  -2.071  1.00  0.00           C
ATOM    834  C   CYS   101      12.104 -12.689  -1.195  1.00  0.00           C
ATOM    835  O   CYS   101      12.888 -11.761  -1.001  1.00  0.00           O
ATOM    836  CB  CYS   101      11.394 -13.155  -3.380  1.00  0.00           C
ATOM    837  SG  CYS   101      10.290 -12.843  -4.765  1.00  0.00           S
ATOM    838  N   ASP   102      12.254 -13.914  -0.656  1.00  0.00           N
ATOM    839  CA  ASP   102      13.376 -14.310   0.141  1.00  0.00           C
ATOM    840  C   ASP   102      14.078 -15.367  -0.655  1.00  0.00           C
ATOM    841  O   ASP   102      13.432 -16.230  -1.249  1.00  0.00           O
ATOM    842  CB  ASP   102      12.968 -14.933   1.490  1.00  0.00           C
ATOM    843  CG  ASP   102      12.294 -13.851   2.326  1.00  0.00           C
ATOM    844  OD1 ASP   102      12.735 -12.675   2.246  1.00  0.00           O
ATOM    845  OD2 ASP   102      11.315 -14.182   3.047  1.00  0.00           O
ATOM    846  N   VAL   103      15.425 -15.312  -0.690  1.00  0.00           N
ATOM    847  CA  VAL   103      16.211 -16.207  -1.490  1.00  0.00           C
ATOM    848  C   VAL   103      17.302 -16.786  -0.632  1.00  0.00           C
ATOM    849  O   VAL   103      17.737 -16.168   0.338  1.00  0.00           O
ATOM    850  CB  VAL   103      16.882 -15.456  -2.597  1.00  0.00           C
ATOM    851  CG1 VAL   103      17.752 -16.411  -3.401  1.00  0.00           C
ATOM    852  CG2 VAL   103      15.809 -14.751  -3.433  1.00  0.00           C
ATOM    853  N   GLY   104      17.763 -18.011  -0.970  1.00  0.00           N
ATOM    854  CA  GLY   104      18.824 -18.652  -0.235  1.00  0.00           C
ATOM    855  C   GLY   104      20.135 -18.313  -0.886  1.00  0.00           C
ATOM    856  O   GLY   104      20.199 -17.527  -1.829  1.00  0.00           O
ATOM    857  N   PRO   105      21.192 -18.908  -0.393  1.00  0.00           N
ATOM    858  CA  PRO   105      22.504 -18.670  -0.937  1.00  0.00           C
ATOM    859  C   PRO   105      22.595 -19.133  -2.355  1.00  0.00           C
ATOM    860  O   PRO   105      23.394 -18.582  -3.114  1.00  0.00           O
ATOM    861  CB  PRO   105      23.475 -19.344   0.028  1.00  0.00           C
ATOM    862  CG  PRO   105      22.742 -19.265   1.381  1.00  0.00           C
ATOM    863  CD  PRO   105      21.248 -19.273   1.012  1.00  0.00           C
ATOM    864  N   ASP   106      21.806 -20.159  -2.716  1.00  0.00           N
ATOM    865  CA  ASP   106      21.758 -20.685  -4.048  1.00  0.00           C
ATOM    866  C   ASP   106      21.065 -19.708  -4.951  1.00  0.00           C
ATOM    867  O   ASP   106      21.260 -19.732  -6.165  1.00  0.00           O
ATOM    868  CB  ASP   106      21.110 -22.083  -4.137  1.00  0.00           C
ATOM    869  CG  ASP   106      19.712 -22.064  -3.541  1.00  0.00           C
ATOM    870  OD1 ASP   106      19.284 -20.985  -3.056  1.00  0.00           O
ATOM    871  OD2 ASP   106      19.059 -23.143  -3.541  1.00  0.00           O
ATOM    872  N   GLY   107      20.215 -18.825  -4.391  1.00  0.00           N
ATOM    873  CA  GLY   107      19.544 -17.870  -5.225  1.00  0.00           C
ATOM    874  C   GLY   107      18.173 -18.389  -5.530  1.00  0.00           C
ATOM    875  O   GLY   107      17.423 -17.772  -6.286  1.00  0.00           O
ATOM    876  N   ARG   108      17.814 -19.545  -4.940  1.00  0.00           N
ATOM    877  CA  ARG   108      16.517 -20.128  -5.147  1.00  0.00           C
ATOM    878  C   ARG   108      15.534 -19.488  -4.210  1.00  0.00           C
ATOM    879  O   ARG   108      15.884 -19.031  -3.123  1.00  0.00           O
ATOM    880  CB  ARG   108      16.500 -21.652  -4.924  1.00  0.00           C
ATOM    881  CG  ARG   108      17.366 -22.409  -5.936  1.00  0.00           C
ATOM    882  CD  ARG   108      17.464 -23.919  -5.686  1.00  0.00           C
ATOM    883  NE  ARG   108      16.216 -24.555  -6.193  1.00  0.00           N
ATOM    884  CZ  ARG   108      16.246 -25.848  -6.635  1.00  0.00           C
ATOM    885  NH1 ARG   108      17.415 -26.553  -6.607  1.00  0.00           N
ATOM    886  NH2 ARG   108      15.109 -26.431  -7.113  1.00  0.00           N
ATOM    887  N   LEU   109      14.256 -19.450  -4.635  1.00  0.00           N
ATOM    888  CA  LEU   109      13.179 -18.811  -3.927  1.00  0.00           C
ATOM    889  C   LEU   109      12.877 -19.566  -2.661  1.00  0.00           C
ATOM    890  O   LEU   109      12.516 -20.743  -2.703  1.00  0.00           O
ATOM    891  CB  LEU   109      11.911 -18.804  -4.810  1.00  0.00           C
ATOM    892  CG  LEU   109      10.715 -17.950  -4.345  1.00  0.00           C
ATOM    893  CD1 LEU   109      10.195 -18.374  -2.970  1.00  0.00           C
ATOM    894  CD2 LEU   109      11.013 -16.450  -4.470  1.00  0.00           C
ATOM    895  N   LEU   110      13.105 -18.927  -1.488  1.00  0.00           N
ATOM    896  CA  LEU   110      12.714 -19.503  -0.228  1.00  0.00           C
ATOM    897  C   LEU   110      11.233 -19.347  -0.048  1.00  0.00           C
ATOM    898  O   LEU   110      10.517 -20.314   0.216  1.00  0.00           O
ATOM    899  CB  LEU   110      13.404 -18.837   0.975  1.00  0.00           C
ATOM    900  CG  LEU   110      14.925 -19.078   1.022  1.00  0.00           C
ATOM    901  CD1 LEU   110      15.559 -18.394   2.242  1.00  0.00           C
ATOM    902  CD2 LEU   110      15.253 -20.579   0.953  1.00  0.00           C
ATOM    903  N   ARG   111      10.730 -18.099  -0.201  1.00  0.00           N
ATOM    904  CA  ARG   111       9.314 -17.878  -0.091  1.00  0.00           C
ATOM    905  C   ARG   111       9.015 -16.493  -0.579  1.00  0.00           C
ATOM    906  O   ARG   111       9.914 -15.670  -0.755  1.00  0.00           O
ATOM    907  CB  ARG   111       8.721 -17.976   1.324  1.00  0.00           C
ATOM    908  CG  ARG   111       9.169 -16.895   2.301  1.00  0.00           C
ATOM    909  CD  ARG   111       8.304 -16.879   3.562  1.00  0.00           C
ATOM    910  NE  ARG   111       6.894 -16.694   3.117  1.00  0.00           N
ATOM    911  CZ  ARG   111       5.893 -16.612   4.039  1.00  0.00           C
ATOM    912  NH1 ARG   111       6.196 -16.657   5.367  1.00  0.00           N
ATOM    913  NH2 ARG   111       4.595 -16.481   3.639  1.00  0.00           N
ATOM    914  N   GLY   112       7.716 -16.202  -0.798  1.00  0.00           N
ATOM    915  CA  GLY   112       7.315 -14.920  -1.308  1.00  0.00           C
ATOM    916  C   GLY   112       6.349 -14.305  -0.344  1.00  0.00           C
ATOM    917  O   GLY   112       5.762 -14.994   0.490  1.00  0.00           O
ATOM    918  N   HIS   113       6.163 -12.970  -0.447  1.00  0.00           N
ATOM    919  CA  HIS   113       5.288 -12.273   0.452  1.00  0.00           C
ATOM    920  C   HIS   113       4.507 -11.258  -0.326  1.00  0.00           C
ATOM    921  O   HIS   113       4.996 -10.687  -1.300  1.00  0.00           O
ATOM    922  CB  HIS   113       6.043 -11.458   1.518  1.00  0.00           C
ATOM    923  CG  HIS   113       6.962 -12.275   2.376  1.00  0.00           C
ATOM    924  CD2 HIS   113       8.259 -12.632   2.173  1.00  0.00           C
ATOM    925  ND1 HIS   113       6.608 -12.820   3.591  1.00  0.00           N
ATOM    926  CE1 HIS   113       7.700 -13.475   4.057  1.00  0.00           C
ATOM    927  NE2 HIS   113       8.727 -13.390   3.232  1.00  0.00           N
ATOM    928  N   ASN   114       3.239 -11.046   0.082  1.00  0.00           N
ATOM    929  CA  ASN   114       2.405 -10.016  -0.471  1.00  0.00           C
ATOM    930  C   ASN   114       1.377  -9.761   0.589  1.00  0.00           C
ATOM    931  O   ASN   114       0.535 -10.617   0.854  1.00  0.00           O
ATOM    932  CB  ASN   114       1.657 -10.458  -1.740  1.00  0.00           C
ATOM    933  CG  ASN   114       1.043  -9.227  -2.382  1.00  0.00           C
ATOM    934  ND2 ASN   114       0.098  -9.450  -3.334  1.00  0.00           N
ATOM    935  OD1 ASN   114       1.395  -8.095  -2.053  1.00  0.00           O
ATOM    936  N   GLN   115       1.391  -8.564   1.207  1.00  0.00           N
ATOM    937  CA  GLN   115       0.514  -8.369   2.327  1.00  0.00           C
ATOM    938  C   GLN   115       0.031  -6.947   2.333  1.00  0.00           C
ATOM    939  O   GLN   115       0.676  -6.062   1.772  1.00  0.00           O
ATOM    940  CB  GLN   115       1.276  -8.610   3.639  1.00  0.00           C
ATOM    941  CG  GLN   115       0.431  -8.574   4.905  1.00  0.00           C
ATOM    942  CD  GLN   115       1.365  -8.841   6.074  1.00  0.00           C
ATOM    943  NE2 GLN   115       2.577  -9.378   5.771  1.00  0.00           N
ATOM    944  OE1 GLN   115       1.027  -8.569   7.226  1.00  0.00           O
ATOM    945  N   TYR   116      -1.143  -6.701   2.965  1.00  0.00           N
ATOM    946  CA  TYR   116      -1.706  -5.376   3.030  1.00  0.00           C
ATOM    947  C   TYR   116      -2.194  -5.118   4.426  1.00  0.00           C
ATOM    948  O   TYR   116      -2.626  -6.035   5.125  1.00  0.00           O
ATOM    949  CB  TYR   116      -2.941  -5.192   2.129  1.00  0.00           C
ATOM    950  CG  TYR   116      -2.541  -5.339   0.700  1.00  0.00           C
ATOM    951  CD1 TYR   116      -2.360  -6.587   0.147  1.00  0.00           C
ATOM    952  CD2 TYR   116      -2.367  -4.226  -0.091  1.00  0.00           C
ATOM    953  CE1 TYR   116      -1.998  -6.721  -1.174  1.00  0.00           C
ATOM    954  CE2 TYR   116      -2.005  -4.354  -1.412  1.00  0.00           C
ATOM    955  CZ  TYR   116      -1.819  -5.604  -1.953  1.00  0.00           C
ATOM    956  OH  TYR   116      -1.448  -5.738  -3.309  1.00  0.00           O
ATOM    957  N   ALA   117      -2.135  -3.839   4.862  1.00  0.00           N
ATOM    958  CA  ALA   117      -2.616  -3.453   6.160  1.00  0.00           C
ATOM    959  C   ALA   117      -3.401  -2.189   5.994  1.00  0.00           C
ATOM    960  O   ALA   117      -3.084  -1.349   5.151  1.00  0.00           O
ATOM    961  CB  ALA   117      -1.495  -3.150   7.170  1.00  0.00           C
ATOM    962  N   TYR   118      -4.471  -2.035   6.801  1.00  0.00           N
ATOM    963  CA  TYR   118      -5.292  -0.861   6.737  1.00  0.00           C
ATOM    964  C   TYR   118      -5.296  -0.271   8.115  1.00  0.00           C
ATOM    965  O   TYR   118      -5.664  -0.929   9.086  1.00  0.00           O
ATOM    966  CB  TYR   118      -6.737  -1.206   6.326  1.00  0.00           C
ATOM    967  CG  TYR   118      -7.574   0.025   6.231  1.00  0.00           C
ATOM    968  CD1 TYR   118      -7.374   0.931   5.213  1.00  0.00           C
ATOM    969  CD2 TYR   118      -8.584   0.255   7.137  1.00  0.00           C
ATOM    970  CE1 TYR   118      -8.154   2.060   5.113  1.00  0.00           C
ATOM    971  CE2 TYR   118      -9.368   1.380   7.041  1.00  0.00           C
ATOM    972  CZ  TYR   118      -9.152   2.285   6.030  1.00  0.00           C
ATOM    973  OH  TYR   118      -9.957   3.441   5.929  1.00  0.00           O
ATOM    974  N   ASP   119      -4.868   1.000   8.230  1.00  0.00           N
ATOM    975  CA  ASP   119      -4.812   1.671   9.496  1.00  0.00           C
ATOM    976  C   ASP   119      -4.006   0.858  10.462  1.00  0.00           C
ATOM    977  O   ASP   119      -4.315   0.810  11.651  1.00  0.00           O
ATOM    978  CB  ASP   119      -6.195   1.951  10.109  1.00  0.00           C
ATOM    979  CG  ASP   119      -6.831   3.089   9.322  1.00  0.00           C
ATOM    980  OD1 ASP   119      -6.104   3.742   8.526  1.00  0.00           O
ATOM    981  OD2 ASP   119      -8.054   3.325   9.513  1.00  0.00           O
ATOM    982  N   GLY   120      -2.943   0.195   9.967  1.00  0.00           N
ATOM    983  CA  GLY   120      -2.028  -0.498  10.830  1.00  0.00           C
ATOM    984  C   GLY   120      -2.520  -1.874  11.171  1.00  0.00           C
ATOM    985  O   GLY   120      -1.872  -2.580  11.941  1.00  0.00           O
ATOM    986  N   LYS   121      -3.664  -2.310  10.614  1.00  0.00           N
ATOM    987  CA  LYS   121      -4.150  -3.620  10.955  1.00  0.00           C
ATOM    988  C   LYS   121      -4.062  -4.486   9.732  1.00  0.00           C
ATOM    989  O   LYS   121      -4.328  -4.035   8.621  1.00  0.00           O
ATOM    990  CB  LYS   121      -5.623  -3.614  11.396  1.00  0.00           C
ATOM    991  CG  LYS   121      -6.156  -4.992  11.784  1.00  0.00           C
ATOM    992  CD  LYS   121      -7.535  -4.950  12.443  1.00  0.00           C
ATOM    993  CE  LYS   121      -8.067  -6.331  12.831  1.00  0.00           C
ATOM    994  NZ  LYS   121      -9.460  -6.218  13.316  1.00  0.00           N
ATOM    995  N   ASP   122      -3.688  -5.769   9.913  1.00  0.00           N
ATOM    996  CA  ASP   122      -3.521  -6.666   8.802  1.00  0.00           C
ATOM    997  C   ASP   122      -4.847  -6.880   8.132  1.00  0.00           C
ATOM    998  O   ASP   122      -5.789  -7.359   8.761  1.00  0.00           O
ATOM    999  CB  ASP   122      -2.969  -8.034   9.231  1.00  0.00           C
ATOM   1000  CG  ASP   122      -2.552  -8.793   7.986  1.00  0.00           C
ATOM   1001  OD1 ASP   122      -3.411  -9.000   7.088  1.00  0.00           O
ATOM   1002  OD2 ASP   122      -1.351  -9.162   7.913  1.00  0.00           O
ATOM   1003  N   TYR   123      -4.978  -6.398   6.874  1.00  0.00           N
ATOM   1004  CA  TYR   123      -6.153  -6.539   6.056  1.00  0.00           C
ATOM   1005  C   TYR   123      -6.247  -7.853   5.319  1.00  0.00           C
ATOM   1006  O   TYR   123      -7.213  -8.600   5.468  1.00  0.00           O
ATOM   1007  CB  TYR   123      -6.196  -5.397   5.023  1.00  0.00           C
ATOM   1008  CG  TYR   123      -7.491  -5.366   4.290  1.00  0.00           C
ATOM   1009  CD1 TYR   123      -8.599  -4.779   4.858  1.00  0.00           C
ATOM   1010  CD2 TYR   123      -7.592  -5.894   3.023  1.00  0.00           C
ATOM   1011  CE1 TYR   123      -9.794  -4.734   4.180  1.00  0.00           C
ATOM   1012  CE2 TYR   123      -8.784  -5.853   2.340  1.00  0.00           C
ATOM   1013  CZ  TYR   123      -9.887  -5.270   2.918  1.00  0.00           C
ATOM   1014  OH  TYR   123     -11.113  -5.223   2.220  1.00  0.00           O
ATOM   1015  N   ILE   124      -5.216  -8.177   4.503  1.00  0.00           N
ATOM   1016  CA  ILE   124      -5.270  -9.366   3.694  1.00  0.00           C
ATOM   1017  C   ILE   124      -3.862  -9.753   3.362  1.00  0.00           C
ATOM   1018  O   ILE   124      -2.983  -8.898   3.269  1.00  0.00           O
ATOM   1019  CB  ILE   124      -6.011  -9.153   2.403  1.00  0.00           C
ATOM   1020  CG1 ILE   124      -6.348 -10.490   1.727  1.00  0.00           C
ATOM   1021  CG2 ILE   124      -5.176  -8.201   1.528  1.00  0.00           C
ATOM   1022  CD1 ILE   124      -7.362 -10.350   0.591  1.00  0.00           C
ATOM   1023  N   ALA   125      -3.600 -11.063   3.171  1.00  0.00           N
ATOM   1024  CA  ALA   125      -2.258 -11.445   2.848  1.00  0.00           C
ATOM   1025  C   ALA   125      -2.293 -12.639   1.955  1.00  0.00           C
ATOM   1026  O   ALA   125      -3.199 -13.469   2.025  1.00  0.00           O
ATOM   1027  CB  ALA   125      -1.414 -11.830   4.075  1.00  0.00           C
ATOM   1028  N   LEU   126      -1.294 -12.732   1.059  1.00  0.00           N
ATOM   1029  CA  LEU   126      -1.190 -13.869   0.197  1.00  0.00           C
ATOM   1030  C   LEU   126      -0.565 -14.946   1.028  1.00  0.00           C
ATOM   1031  O   LEU   126       0.400 -14.701   1.751  1.00  0.00           O
ATOM   1032  CB  LEU   126      -0.301 -13.598  -1.029  1.00  0.00           C
ATOM   1033  CG  LEU   126      -0.201 -14.756  -2.038  1.00  0.00           C
ATOM   1034  CD1 LEU   126      -1.569 -15.087  -2.662  1.00  0.00           C
ATOM   1035  CD2 LEU   126       0.866 -14.453  -3.102  1.00  0.00           C
ATOM   1036  N   ASN   127      -1.099 -16.178   0.942  1.00  0.00           N
ATOM   1037  CA  ASN   127      -0.588 -17.259   1.733  1.00  0.00           C
ATOM   1038  C   ASN   127       0.731 -17.681   1.156  1.00  0.00           C
ATOM   1039  O   ASN   127       1.101 -17.273   0.057  1.00  0.00           O
ATOM   1040  CB  ASN   127      -1.524 -18.483   1.777  1.00  0.00           C
ATOM   1041  CG  ASN   127      -2.793 -18.093   2.528  1.00  0.00           C
ATOM   1042  ND2 ASN   127      -3.942 -18.694   2.117  1.00  0.00           N
ATOM   1043  OD1 ASN   127      -2.773 -17.280   3.451  1.00  0.00           O
ATOM   1044  N   GLU   128       1.477 -18.522   1.903  1.00  0.00           N
ATOM   1045  CA  GLU   128       2.794 -18.950   1.517  1.00  0.00           C
ATOM   1046  C   GLU   128       2.704 -19.711   0.231  1.00  0.00           C
ATOM   1047  O   GLU   128       3.643 -19.713  -0.563  1.00  0.00           O
ATOM   1048  CB  GLU   128       3.495 -19.835   2.566  1.00  0.00           C
ATOM   1049  CG  GLU   128       4.991 -20.022   2.291  1.00  0.00           C
ATOM   1050  CD  GLU   128       5.594 -20.780   3.462  1.00  0.00           C
ATOM   1051  OE1 GLU   128       4.895 -21.668   4.015  1.00  0.00           O
ATOM   1052  OE2 GLU   128       6.762 -20.476   3.828  1.00  0.00           O
ATOM   1053  N   ASP   129       1.565 -20.386   0.002  1.00  0.00           N
ATOM   1054  CA  ASP   129       1.350 -21.164  -1.183  1.00  0.00           C
ATOM   1055  C   ASP   129       1.367 -20.269  -2.394  1.00  0.00           C
ATOM   1056  O   ASP   129       1.643 -20.728  -3.501  1.00  0.00           O
ATOM   1057  CB  ASP   129       0.050 -22.001  -1.137  1.00  0.00           C
ATOM   1058  CG  ASP   129      -1.186 -21.124  -0.962  1.00  0.00           C
ATOM   1059  OD1 ASP   129      -1.047 -19.873  -0.950  1.00  0.00           O
ATOM   1060  OD2 ASP   129      -2.297 -21.706  -0.823  1.00  0.00           O
ATOM   1061  N   LEU   130       1.057 -18.968  -2.213  1.00  0.00           N
ATOM   1062  CA  LEU   130       1.051 -17.991  -3.270  1.00  0.00           C
ATOM   1063  C   LEU   130      -0.160 -18.195  -4.135  1.00  0.00           C
ATOM   1064  O   LEU   130      -0.321 -17.519  -5.151  1.00  0.00           O
ATOM   1065  CB  LEU   130       2.309 -18.058  -4.155  1.00  0.00           C
ATOM   1066  CG  LEU   130       3.617 -17.770  -3.387  1.00  0.00           C
ATOM   1067  CD1 LEU   130       4.837 -17.815  -4.322  1.00  0.00           C
ATOM   1068  CD2 LEU   130       3.522 -16.463  -2.584  1.00  0.00           C
ATOM   1069  N   ARG   131      -0.969 -19.224  -3.815  1.00  0.00           N
ATOM   1070  CA  ARG   131      -2.223 -19.536  -4.450  1.00  0.00           C
ATOM   1071  C   ARG   131      -3.436 -18.859  -3.848  1.00  0.00           C
ATOM   1072  O   ARG   131      -4.369 -18.511  -4.572  1.00  0.00           O
ATOM   1073  CB  ARG   131      -2.463 -21.053  -4.455  1.00  0.00           C
ATOM   1074  CG  ARG   131      -1.284 -21.792  -5.095  1.00  0.00           C
ATOM   1075  CD  ARG   131      -1.338 -23.313  -4.961  1.00  0.00           C
ATOM   1076  NE  ARG   131      -1.360 -23.882  -6.336  1.00  0.00           N
ATOM   1077  CZ  ARG   131      -0.518 -24.913  -6.644  1.00  0.00           C
ATOM   1078  NH1 ARG   131       0.321 -25.415  -5.692  1.00  0.00           N
ATOM   1079  NH2 ARG   131      -0.499 -25.425  -7.908  1.00  0.00           N
ATOM   1080  N   SER   132      -3.471 -18.664  -2.505  1.00  0.00           N
ATOM   1081  CA  SER   132      -4.699 -18.258  -1.856  1.00  0.00           C
ATOM   1082  C   SER   132      -4.482 -17.056  -0.997  1.00  0.00           C
ATOM   1083  O   SER   132      -3.353 -16.617  -0.783  1.00  0.00           O
ATOM   1084  CB  SER   132      -5.249 -19.323  -0.894  1.00  0.00           C
ATOM   1085  OG  SER   132      -5.471 -20.542  -1.581  1.00  0.00           O
ATOM   1086  N   TRP   133      -5.593 -16.496  -0.466  1.00  0.00           N
ATOM   1087  CA  TRP   133      -5.497 -15.312   0.335  1.00  0.00           C
ATOM   1088  C   TRP   133      -6.127 -15.576   1.660  1.00  0.00           C
ATOM   1089  O   TRP   133      -6.985 -16.448   1.807  1.00  0.00           O
ATOM   1090  CB  TRP   133      -6.264 -14.116  -0.255  1.00  0.00           C
ATOM   1091  CG  TRP   133      -5.828 -13.721  -1.645  1.00  0.00           C
ATOM   1092  CD1 TRP   133      -6.303 -14.183  -2.836  1.00  0.00           C
ATOM   1093  CD2 TRP   133      -4.810 -12.756  -1.960  1.00  0.00           C
ATOM   1094  CE2 TRP   133      -4.726 -12.687  -3.352  1.00  0.00           C
ATOM   1095  CE3 TRP   133      -4.011 -11.989  -1.159  1.00  0.00           C
ATOM   1096  NE1 TRP   133      -5.649 -13.567  -3.876  1.00  0.00           N
ATOM   1097  CZ2 TRP   133      -3.840 -11.849  -3.966  1.00  0.00           C
ATOM   1098  CZ3 TRP   133      -3.118 -11.147  -1.783  1.00  0.00           C
ATOM   1099  CH2 TRP   133      -3.034 -11.078  -3.159  1.00  0.00           C
ATOM   1100  N   THR   134      -5.672 -14.825   2.680  1.00  0.00           N
ATOM   1101  CA  THR   134      -6.270 -14.906   3.975  1.00  0.00           C
ATOM   1102  C   THR   134      -6.801 -13.528   4.249  1.00  0.00           C
ATOM   1103  O   THR   134      -6.087 -12.534   4.119  1.00  0.00           O
ATOM   1104  CB  THR   134      -5.296 -15.334   5.042  1.00  0.00           C
ATOM   1105  CG2 THR   134      -4.315 -14.194   5.364  1.00  0.00           C
ATOM   1106  OG1 THR   134      -5.991 -15.733   6.210  1.00  0.00           O
ATOM   1107  N   ALA   135      -8.099 -13.433   4.602  1.00  0.00           N
ATOM   1108  CA  ALA   135      -8.707 -12.149   4.818  1.00  0.00           C
ATOM   1109  C   ALA   135      -8.972 -12.000   6.281  1.00  0.00           C
ATOM   1110  O   ALA   135      -9.463 -12.920   6.933  1.00  0.00           O
ATOM   1111  CB  ALA   135     -10.055 -11.990   4.093  1.00  0.00           C
ATOM   1112  N   ALA   136      -8.619 -10.823   6.834  1.00  0.00           N
ATOM   1113  CA  ALA   136      -8.778 -10.532   8.230  1.00  0.00           C
ATOM   1114  C   ALA   136     -10.222 -10.441   8.621  1.00  0.00           C
ATOM   1115  O   ALA   136     -10.608 -10.963   9.665  1.00  0.00           O
ATOM   1116  CB  ALA   136      -8.113  -9.205   8.638  1.00  0.00           C
ATOM   1117  N   ASP   137     -11.065  -9.769   7.809  1.00  0.00           N
ATOM   1118  CA  ASP   137     -12.430  -9.577   8.217  1.00  0.00           C
ATOM   1119  C   ASP   137     -13.339  -9.627   7.026  1.00  0.00           C
ATOM   1120  O   ASP   137     -12.935  -9.994   5.925  1.00  0.00           O
ATOM   1121  CB  ASP   137     -12.639  -8.253   8.978  1.00  0.00           C
ATOM   1122  CG  ASP   137     -12.168  -7.086   8.119  1.00  0.00           C
ATOM   1123  OD1 ASP   137     -11.910  -7.289   6.902  1.00  0.00           O
ATOM   1124  OD2 ASP   137     -12.045  -5.968   8.685  1.00  0.00           O
ATOM   1125  N   THR   138     -14.618  -9.261   7.244  1.00  0.00           N
ATOM   1126  CA  THR   138     -15.633  -9.295   6.231  1.00  0.00           C
ATOM   1127  C   THR   138     -15.290  -8.334   5.132  1.00  0.00           C
ATOM   1128  O   THR   138     -15.576  -8.601   3.967  1.00  0.00           O
ATOM   1129  CB  THR   138     -16.988  -8.922   6.757  1.00  0.00           C
ATOM   1130  CG2 THR   138     -17.375  -9.912   7.868  1.00  0.00           C
ATOM   1131  OG1 THR   138     -16.974  -7.596   7.265  1.00  0.00           O
ATOM   1132  N   ALA   139     -14.708  -7.169   5.472  1.00  0.00           N
ATOM   1133  CA  ALA   139     -14.359  -6.205   4.464  1.00  0.00           C
ATOM   1134  C   ALA   139     -13.315  -6.794   3.563  1.00  0.00           C
ATOM   1135  O   ALA   139     -13.396  -6.693   2.340  1.00  0.00           O
ATOM   1136  CB  ALA   139     -13.781  -4.907   5.056  1.00  0.00           C
ATOM   1137  N   ALA   140     -12.318  -7.469   4.161  1.00  0.00           N
ATOM   1138  CA  ALA   140     -11.223  -8.055   3.438  1.00  0.00           C
ATOM   1139  C   ALA   140     -11.766  -9.091   2.509  1.00  0.00           C
ATOM   1140  O   ALA   140     -11.207  -9.332   1.440  1.00  0.00           O
ATOM   1141  CB  ALA   140     -10.202  -8.756   4.352  1.00  0.00           C
ATOM   1142  N   GLN   141     -12.862  -9.752   2.918  1.00  0.00           N
ATOM   1143  CA  GLN   141     -13.446 -10.802   2.135  1.00  0.00           C
ATOM   1144  C   GLN   141     -13.867 -10.237   0.817  1.00  0.00           C
ATOM   1145  O   GLN   141     -13.761 -10.905  -0.211  1.00  0.00           O
ATOM   1146  CB  GLN   141     -14.719 -11.395   2.759  1.00  0.00           C
ATOM   1147  CG  GLN   141     -14.514 -12.079   4.110  1.00  0.00           C
ATOM   1148  CD  GLN   141     -15.875 -12.594   4.556  1.00  0.00           C
ATOM   1149  NE2 GLN   141     -15.913 -13.295   5.721  1.00  0.00           N
ATOM   1150  OE1 GLN   141     -16.880 -12.382   3.879  1.00  0.00           O
ATOM   1151  N   ILE   142     -14.381  -8.994   0.809  1.00  0.00           N
ATOM   1152  CA  ILE   142     -14.831  -8.435  -0.432  1.00  0.00           C
ATOM   1153  C   ILE   142     -13.656  -8.327  -1.355  1.00  0.00           C
ATOM   1154  O   ILE   142     -13.743  -8.677  -2.531  1.00  0.00           O
ATOM   1155  CB  ILE   142     -15.439  -7.070  -0.269  1.00  0.00           C
ATOM   1156  CG1 ILE   142     -16.672  -7.132   0.652  1.00  0.00           C
ATOM   1157  CG2 ILE   142     -15.764  -6.532  -1.674  1.00  0.00           C
ATOM   1158  CD1 ILE   142     -17.801  -8.005   0.105  1.00  0.00           C
ATOM   1159  N   THR   143     -12.507  -7.851  -0.842  1.00  0.00           N
ATOM   1160  CA  THR   143     -11.335  -7.703  -1.658  1.00  0.00           C
ATOM   1161  C   THR   143     -10.901  -9.052  -2.141  1.00  0.00           C
ATOM   1162  O   THR   143     -10.504  -9.212  -3.294  1.00  0.00           O
ATOM   1163  CB  THR   143     -10.192  -7.084  -0.907  1.00  0.00           C
ATOM   1164  CG2 THR   143      -8.988  -6.957  -1.853  1.00  0.00           C
ATOM   1165  OG1 THR   143     -10.567  -5.804  -0.416  1.00  0.00           O
ATOM   1166  N   GLN   144     -10.981 -10.068  -1.264  1.00  0.00           N
ATOM   1167  CA  GLN   144     -10.531 -11.384  -1.614  1.00  0.00           C
ATOM   1168  C   GLN   144     -11.336 -11.894  -2.762  1.00  0.00           C
ATOM   1169  O   GLN   144     -10.784 -12.445  -3.712  1.00  0.00           O
ATOM   1170  CB  GLN   144     -10.706 -12.397  -0.470  1.00  0.00           C
ATOM   1171  CG  GLN   144     -10.238 -13.807  -0.834  1.00  0.00           C
ATOM   1172  CD  GLN   144     -10.483 -14.708   0.368  1.00  0.00           C
ATOM   1173  NE2 GLN   144     -10.238 -16.035   0.187  1.00  0.00           N
ATOM   1174  OE1 GLN   144     -10.887 -14.246   1.434  1.00  0.00           O
ATOM   1175  N   ARG   145     -12.668 -11.709  -2.718  1.00  0.00           N
ATOM   1176  CA  ARG   145     -13.496 -12.240  -3.759  1.00  0.00           C
ATOM   1177  C   ARG   145     -13.163 -11.584  -5.060  1.00  0.00           C
ATOM   1178  O   ARG   145     -13.128 -12.248  -6.095  1.00  0.00           O
ATOM   1179  CB  ARG   145     -15.000 -12.100  -3.471  1.00  0.00           C
ATOM   1180  CG  ARG   145     -15.486 -10.671  -3.237  1.00  0.00           C
ATOM   1181  CD  ARG   145     -16.863 -10.640  -2.578  1.00  0.00           C
ATOM   1182  NE  ARG   145     -16.739 -11.422  -1.315  1.00  0.00           N
ATOM   1183  CZ  ARG   145     -17.762 -12.224  -0.905  1.00  0.00           C
ATOM   1184  NH1 ARG   145     -18.914 -12.282  -1.633  1.00  0.00           N
ATOM   1185  NH2 ARG   145     -17.629 -12.975   0.227  1.00  0.00           N
ATOM   1186  N   LYS   146     -12.907 -10.263  -5.053  1.00  0.00           N
ATOM   1187  CA  LYS   146     -12.625  -9.598  -6.292  1.00  0.00           C
ATOM   1188  C   LYS   146     -11.359 -10.144  -6.876  1.00  0.00           C
ATOM   1189  O   LYS   146     -11.285 -10.423  -8.072  1.00  0.00           O
ATOM   1190  CB  LYS   146     -12.444  -8.078  -6.149  1.00  0.00           C
ATOM   1191  CG  LYS   146     -13.735  -7.342  -5.783  1.00  0.00           C
ATOM   1192  CD  LYS   146     -13.534  -5.852  -5.508  1.00  0.00           C
ATOM   1193  CE  LYS   146     -12.713  -5.559  -4.253  1.00  0.00           C
ATOM   1194  NZ  LYS   146     -12.422  -4.111  -4.170  1.00  0.00           N
ATOM   1195  N   TRP   147     -10.327 -10.313  -6.033  1.00  0.00           N
ATOM   1196  CA  TRP   147      -9.046 -10.772  -6.482  1.00  0.00           C
ATOM   1197  C   TRP   147      -9.129 -12.196  -6.936  1.00  0.00           C
ATOM   1198  O   TRP   147      -8.401 -12.605  -7.841  1.00  0.00           O
ATOM   1199  CB  TRP   147      -7.941 -10.560  -5.432  1.00  0.00           C
ATOM   1200  CG  TRP   147      -7.620  -9.086  -5.303  1.00  0.00           C
ATOM   1201  CD1 TRP   147      -8.061  -8.067  -6.097  1.00  0.00           C
ATOM   1202  CD2 TRP   147      -6.784  -8.480  -4.300  1.00  0.00           C
ATOM   1203  CE2 TRP   147      -6.771  -7.107  -4.549  1.00  0.00           C
ATOM   1204  CE3 TRP   147      -6.088  -9.020  -3.257  1.00  0.00           C
ATOM   1205  NE1 TRP   147      -7.559  -6.868  -5.654  1.00  0.00           N
ATOM   1206  CZ2 TRP   147      -6.060  -6.250  -3.756  1.00  0.00           C
ATOM   1207  CZ3 TRP   147      -5.371  -8.153  -2.462  1.00  0.00           C
ATOM   1208  CH2 TRP   147      -5.355  -6.795  -2.706  1.00  0.00           C
ATOM   1209  N   GLU   148      -9.992 -13.005  -6.297  1.00  0.00           N
ATOM   1210  CA  GLU   148     -10.146 -14.380  -6.684  1.00  0.00           C
ATOM   1211  C   GLU   148     -10.707 -14.427  -8.073  1.00  0.00           C
ATOM   1212  O   GLU   148     -10.258 -15.212  -8.906  1.00  0.00           O
ATOM   1213  CB  GLU   148     -11.119 -15.138  -5.767  1.00  0.00           C
ATOM   1214  CG  GLU   148     -10.606 -15.285  -4.334  1.00  0.00           C
ATOM   1215  CD  GLU   148     -11.755 -15.798  -3.482  1.00  0.00           C
ATOM   1216  OE1 GLU   148     -12.891 -15.280  -3.650  1.00  0.00           O
ATOM   1217  OE2 GLU   148     -11.515 -16.716  -2.652  1.00  0.00           O
ATOM   1218  N   ALA   149     -11.702 -13.567  -8.370  1.00  0.00           N
ATOM   1219  CA  ALA   149     -12.318 -13.573  -9.668  1.00  0.00           C
ATOM   1220  C   ALA   149     -11.280 -13.221 -10.687  1.00  0.00           C
ATOM   1221  O   ALA   149     -11.213 -13.822 -11.759  1.00  0.00           O
ATOM   1222  CB  ALA   149     -13.446 -12.533  -9.795  1.00  0.00           C
ATOM   1223  N   ALA   150     -10.453 -12.215 -10.354  1.00  0.00           N
ATOM   1224  CA  ALA   150      -9.384 -11.689 -11.158  1.00  0.00           C
ATOM   1225  C   ALA   150      -8.283 -12.701 -11.312  1.00  0.00           C
ATOM   1226  O   ALA   150      -7.578 -12.705 -12.320  1.00  0.00           O
ATOM   1227  CB  ALA   150      -8.768 -10.410 -10.564  1.00  0.00           C
ATOM   1228  N   ARG   151      -8.086 -13.580 -10.312  1.00  0.00           N
ATOM   1229  CA  ARG   151      -6.969 -14.485 -10.338  1.00  0.00           C
ATOM   1230  C   ARG   151      -5.707 -13.690 -10.256  1.00  0.00           C
ATOM   1231  O   ARG   151      -4.733 -13.944 -10.964  1.00  0.00           O
ATOM   1232  CB  ARG   151      -6.907 -15.408 -11.568  1.00  0.00           C
ATOM   1233  CG  ARG   151      -7.765 -16.666 -11.409  1.00  0.00           C
ATOM   1234  CD  ARG   151      -7.441 -17.751 -12.436  1.00  0.00           C
ATOM   1235  NE  ARG   151      -8.187 -17.432 -13.680  1.00  0.00           N
ATOM   1236  CZ  ARG   151      -9.362 -18.083 -13.910  1.00  0.00           C
ATOM   1237  NH1 ARG   151      -9.783 -19.035 -13.026  1.00  0.00           N
ATOM   1238  NH2 ARG   151     -10.107 -17.789 -15.014  1.00  0.00           N
ATOM   1239  N   VAL   152      -5.717 -12.694  -9.350  1.00  0.00           N
ATOM   1240  CA  VAL   152      -4.608 -11.830  -9.077  1.00  0.00           C
ATOM   1241  C   VAL   152      -3.476 -12.629  -8.506  1.00  0.00           C
ATOM   1242  O   VAL   152      -2.315 -12.367  -8.810  1.00  0.00           O
ATOM   1243  CB  VAL   152      -4.953 -10.743  -8.101  1.00  0.00           C
ATOM   1244  CG1 VAL   152      -3.670  -9.984  -7.719  1.00  0.00           C
ATOM   1245  CG2 VAL   152      -6.033  -9.858  -8.747  1.00  0.00           C
ATOM   1246  N   ALA   153      -3.776 -13.651  -7.687  1.00  0.00           N
ATOM   1247  CA  ALA   153      -2.755 -14.409  -7.010  1.00  0.00           C
ATOM   1248  C   ALA   153      -1.819 -15.013  -8.012  1.00  0.00           C
ATOM   1249  O   ALA   153      -0.616 -15.097  -7.772  1.00  0.00           O
ATOM   1250  CB  ALA   153      -3.335 -15.557  -6.169  1.00  0.00           C
ATOM   1251  N   GLU   154      -2.349 -15.461  -9.161  1.00  0.00           N
ATOM   1252  CA  GLU   154      -1.532 -16.094 -10.152  1.00  0.00           C
ATOM   1253  C   GLU   154      -0.520 -15.119 -10.664  1.00  0.00           C
ATOM   1254  O   GLU   154       0.629 -15.485 -10.908  1.00  0.00           O
ATOM   1255  CB  GLU   154      -2.371 -16.640 -11.315  1.00  0.00           C
ATOM   1256  CG  GLU   154      -3.250 -17.796 -10.838  1.00  0.00           C
ATOM   1257  CD  GLU   154      -4.276 -18.134 -11.901  1.00  0.00           C
ATOM   1258  OE1 GLU   154      -4.222 -17.543 -13.011  1.00  0.00           O
ATOM   1259  OE2 GLU   154      -5.141 -19.000 -11.604  1.00  0.00           O
ATOM   1260  N   GLN   155      -0.915 -13.846 -10.855  1.00  0.00           N
ATOM   1261  CA  GLN   155       0.023 -12.869 -11.329  1.00  0.00           C
ATOM   1262  C   GLN   155       1.073 -12.642 -10.284  1.00  0.00           C
ATOM   1263  O   GLN   155       2.255 -12.526 -10.603  1.00  0.00           O
ATOM   1264  CB  GLN   155      -0.619 -11.516 -11.668  1.00  0.00           C
ATOM   1265  CG  GLN   155      -1.533 -11.586 -12.892  1.00  0.00           C
ATOM   1266  CD  GLN   155      -2.116 -10.202 -13.147  1.00  0.00           C
ATOM   1267  NE2 GLN   155      -1.895  -9.259 -12.192  1.00  0.00           N
ATOM   1268  OE1 GLN   155      -2.744  -9.965 -14.176  1.00  0.00           O
ATOM   1269  N   LEU   156       0.672 -12.582  -8.999  1.00  0.00           N
ATOM   1270  CA  LEU   156       1.619 -12.352  -7.942  1.00  0.00           C
ATOM   1271  C   LEU   156       2.614 -13.460  -7.921  1.00  0.00           C
ATOM   1272  O   LEU   156       3.816 -13.225  -7.803  1.00  0.00           O
ATOM   1273  CB  LEU   156       0.983 -12.348  -6.540  1.00  0.00           C
ATOM   1274  CG  LEU   156       0.230 -11.058  -6.171  1.00  0.00           C
ATOM   1275  CD1 LEU   156       1.207  -9.894  -5.976  1.00  0.00           C
ATOM   1276  CD2 LEU   156      -0.854 -10.706  -7.192  1.00  0.00           C
ATOM   1277  N   ARG   157       2.139 -14.710  -8.045  1.00  0.00           N
ATOM   1278  CA  ARG   157       3.040 -15.820  -7.951  1.00  0.00           C
ATOM   1279  C   ARG   157       4.019 -15.766  -9.078  1.00  0.00           C
ATOM   1280  O   ARG   157       5.205 -16.029  -8.888  1.00  0.00           O
ATOM   1281  CB  ARG   157       2.350 -17.193  -7.986  1.00  0.00           C
ATOM   1282  CG  ARG   157       3.342 -18.328  -7.725  1.00  0.00           C
ATOM   1283  CD  ARG   157       2.706 -19.703  -7.522  1.00  0.00           C
ATOM   1284  NE  ARG   157       3.817 -20.644  -7.208  1.00  0.00           N
ATOM   1285  CZ  ARG   157       3.624 -21.675  -6.333  1.00  0.00           C
ATOM   1286  NH1 ARG   157       2.398 -21.883  -5.777  1.00  0.00           N
ATOM   1287  NH2 ARG   157       4.665 -22.492  -6.001  1.00  0.00           N
ATOM   1288  N   ALA   158       3.555 -15.406 -10.287  1.00  0.00           N
ATOM   1289  CA  ALA   158       4.446 -15.396 -11.408  1.00  0.00           C
ATOM   1290  C   ALA   158       5.546 -14.417 -11.134  1.00  0.00           C
ATOM   1291  O   ALA   158       6.713 -14.706 -11.391  1.00  0.00           O
ATOM   1292  CB  ALA   158       3.752 -14.963 -12.712  1.00  0.00           C
ATOM   1293  N   TYR   159       5.197 -13.232 -10.598  1.00  0.00           N
ATOM   1294  CA  TYR   159       6.158 -12.196 -10.333  1.00  0.00           C
ATOM   1295  C   TYR   159       7.115 -12.622  -9.267  1.00  0.00           C
ATOM   1296  O   TYR   159       8.328 -12.487  -9.417  1.00  0.00           O
ATOM   1297  CB  TYR   159       5.487 -10.902  -9.840  1.00  0.00           C
ATOM   1298  CG  TYR   159       6.550  -9.968  -9.370  1.00  0.00           C
ATOM   1299  CD1 TYR   159       7.212  -9.143 -10.250  1.00  0.00           C
ATOM   1300  CD2 TYR   159       6.882  -9.914  -8.037  1.00  0.00           C
ATOM   1301  CE1 TYR   159       8.189  -8.282  -9.804  1.00  0.00           C
ATOM   1302  CE2 TYR   159       7.857  -9.056  -7.584  1.00  0.00           C
ATOM   1303  CZ  TYR   159       8.514  -8.235  -8.469  1.00  0.00           C
ATOM   1304  OH  TYR   159       9.513  -7.352  -8.008  1.00  0.00           O
ATOM   1305  N   LEU   160       6.591 -13.177  -8.164  1.00  0.00           N
ATOM   1306  CA  LEU   160       7.415 -13.499  -7.039  1.00  0.00           C
ATOM   1307  C   LEU   160       8.414 -14.538  -7.430  1.00  0.00           C
ATOM   1308  O   LEU   160       9.582 -14.463  -7.048  1.00  0.00           O
ATOM   1309  CB  LEU   160       6.591 -14.030  -5.855  1.00  0.00           C
ATOM   1310  CG  LEU   160       5.604 -12.982  -5.297  1.00  0.00           C
ATOM   1311  CD1 LEU   160       4.787 -13.536  -4.119  1.00  0.00           C
ATOM   1312  CD2 LEU   160       6.329 -11.674  -4.939  1.00  0.00           C
ATOM   1313  N   GLU   161       7.967 -15.571  -8.163  1.00  0.00           N
ATOM   1314  CA  GLU   161       8.882 -16.602  -8.539  1.00  0.00           C
ATOM   1315  C   GLU   161       9.826 -16.162  -9.620  1.00  0.00           C
ATOM   1316  O   GLU   161      11.009 -16.486  -9.558  1.00  0.00           O
ATOM   1317  CB  GLU   161       8.171 -17.879  -9.002  1.00  0.00           C
ATOM   1318  CG  GLU   161       7.422 -18.559  -7.856  1.00  0.00           C
ATOM   1319  CD  GLU   161       6.964 -19.922  -8.338  1.00  0.00           C
ATOM   1320  OE1 GLU   161       6.019 -19.972  -9.172  1.00  0.00           O
ATOM   1321  OE2 GLU   161       7.557 -20.932  -7.877  1.00  0.00           O
ATOM   1322  N   GLY   162       9.325 -15.530 -10.704  1.00  0.00           N
ATOM   1323  CA  GLY   162      10.242 -15.180 -11.759  1.00  0.00           C
ATOM   1324  C   GLY   162      11.049 -13.916 -11.614  1.00  0.00           C
ATOM   1325  O   GLY   162      12.243 -13.947 -11.324  1.00  0.00           O
ATOM   1326  N   GLU   163      10.363 -12.756 -11.735  1.00  0.00           N
ATOM   1327  CA  GLU   163      11.004 -11.468 -11.870  1.00  0.00           C
ATOM   1328  C   GLU   163      11.659 -11.035 -10.607  1.00  0.00           C
ATOM   1329  O   GLU   163      12.778 -10.521 -10.608  1.00  0.00           O
ATOM   1330  CB  GLU   163      10.020 -10.367 -12.292  1.00  0.00           C
ATOM   1331  CG  GLU   163       9.525 -10.538 -13.729  1.00  0.00           C
ATOM   1332  CD  GLU   163       8.562  -9.405 -14.030  1.00  0.00           C
ATOM   1333  OE1 GLU   163       9.050  -8.276 -14.302  1.00  0.00           O
ATOM   1334  OE2 GLU   163       7.328  -9.647 -13.986  1.00  0.00           O
ATOM   1335  N   CYS   164      10.962 -11.241  -9.487  1.00  0.00           N
ATOM   1336  CA  CYS   164      11.430 -10.804  -8.213  1.00  0.00           C
ATOM   1337  C   CYS   164      12.747 -11.458  -7.912  1.00  0.00           C
ATOM   1338  O   CYS   164      13.702 -10.794  -7.510  1.00  0.00           O
ATOM   1339  CB  CYS   164      10.391 -11.173  -7.151  1.00  0.00           C
ATOM   1340  SG  CYS   164      10.990 -11.080  -5.456  1.00  0.00           S
ATOM   1341  N   VAL   165      12.841 -12.782  -8.123  1.00  0.00           N
ATOM   1342  CA  VAL   165      14.052 -13.500  -7.837  1.00  0.00           C
ATOM   1343  C   VAL   165      15.141 -13.043  -8.754  1.00  0.00           C
ATOM   1344  O   VAL   165      16.282 -12.874  -8.332  1.00  0.00           O
ATOM   1345  CB  VAL   165      13.919 -14.985  -8.024  1.00  0.00           C
ATOM   1346  CG1 VAL   165      15.309 -15.625  -7.856  1.00  0.00           C
ATOM   1347  CG2 VAL   165      12.869 -15.518  -7.035  1.00  0.00           C
ATOM   1348  N   GLU   166      14.814 -12.838 -10.042  1.00  0.00           N
ATOM   1349  CA  GLU   166      15.820 -12.493 -11.001  1.00  0.00           C
ATOM   1350  C   GLU   166      16.410 -11.153 -10.691  1.00  0.00           C
ATOM   1351  O   GLU   166      17.627 -10.985 -10.749  1.00  0.00           O
ATOM   1352  CB  GLU   166      15.292 -12.447 -12.441  1.00  0.00           C
ATOM   1353  CG  GLU   166      16.388 -12.088 -13.441  1.00  0.00           C
ATOM   1354  CD  GLU   166      17.469 -13.149 -13.323  1.00  0.00           C
ATOM   1355  OE1 GLU   166      17.108 -14.353 -13.241  1.00  0.00           O
ATOM   1356  OE2 GLU   166      18.672 -12.769 -13.315  1.00  0.00           O
ATOM   1357  N   TRP   167      15.571 -10.159 -10.351  1.00  0.00           N
ATOM   1358  CA  TRP   167      16.091  -8.852 -10.084  1.00  0.00           C
ATOM   1359  C   TRP   167      16.939  -8.880  -8.854  1.00  0.00           C
ATOM   1360  O   TRP   167      17.981  -8.230  -8.796  1.00  0.00           O
ATOM   1361  CB  TRP   167      15.013  -7.779  -9.877  1.00  0.00           C
ATOM   1362  CG  TRP   167      14.346  -7.360 -11.159  1.00  0.00           C
ATOM   1363  CD1 TRP   167      13.167  -7.769 -11.708  1.00  0.00           C
ATOM   1364  CD2 TRP   167      14.911  -6.402 -12.066  1.00  0.00           C
ATOM   1365  CE2 TRP   167      14.026  -6.277 -13.134  1.00  0.00           C
ATOM   1366  CE3 TRP   167      16.074  -5.686 -12.014  1.00  0.00           C
ATOM   1367  NE1 TRP   167      12.960  -7.120 -12.901  1.00  0.00           N
ATOM   1368  CZ2 TRP   167      14.288  -5.428 -14.172  1.00  0.00           C
ATOM   1369  CZ3 TRP   167      16.336  -4.832 -13.061  1.00  0.00           C
ATOM   1370  CH2 TRP   167      15.460  -4.705 -14.119  1.00  0.00           C
ATOM   1371  N   LEU   168      16.509  -9.635  -7.830  1.00  0.00           N
ATOM   1372  CA  LEU   168      17.249  -9.682  -6.604  1.00  0.00           C
ATOM   1373  C   LEU   168      18.616 -10.210  -6.901  1.00  0.00           C
ATOM   1374  O   LEU   168      19.618  -9.690  -6.411  1.00  0.00           O
ATOM   1375  CB  LEU   168      16.592 -10.606  -5.561  1.00  0.00           C
ATOM   1376  CG  LEU   168      17.348 -10.716  -4.224  1.00  0.00           C
ATOM   1377  CD1 LEU   168      17.490  -9.351  -3.534  1.00  0.00           C
ATOM   1378  CD2 LEU   168      16.689 -11.766  -3.313  1.00  0.00           C
ATOM   1379  N   ARG   169      18.687 -11.252  -7.744  1.00  0.00           N
ATOM   1380  CA  ARG   169      19.938 -11.863  -8.082  1.00  0.00           C
ATOM   1381  C   ARG   169      20.794 -10.838  -8.762  1.00  0.00           C
ATOM   1382  O   ARG   169      21.988 -10.731  -8.482  1.00  0.00           O
ATOM   1383  CB  ARG   169      19.748 -13.044  -9.045  1.00  0.00           C
ATOM   1384  CG  ARG   169      21.003 -13.886  -9.246  1.00  0.00           C
ATOM   1385  CD  ARG   169      20.784 -15.054 -10.208  1.00  0.00           C
ATOM   1386  NE  ARG   169      19.691 -15.890  -9.642  1.00  0.00           N
ATOM   1387  CZ  ARG   169      19.034 -16.788 -10.430  1.00  0.00           C
ATOM   1388  NH1 ARG   169      19.399 -16.959 -11.734  1.00  0.00           N
ATOM   1389  NH2 ARG   169      18.014 -17.529  -9.906  1.00  0.00           N
ATOM   1390  N   ARG   170      20.195 -10.048  -9.673  1.00  0.00           N
ATOM   1391  CA  ARG   170      20.943  -9.044 -10.378  1.00  0.00           C
ATOM   1392  C   ARG   170      21.482  -8.037  -9.409  1.00  0.00           C
ATOM   1393  O   ARG   170      22.654  -7.664  -9.470  1.00  0.00           O
ATOM   1394  CB  ARG   170      20.083  -8.241 -11.367  1.00  0.00           C
ATOM   1395  CG  ARG   170      20.808  -7.008 -11.912  1.00  0.00           C
ATOM   1396  CD  ARG   170      19.908  -6.034 -12.678  1.00  0.00           C
ATOM   1397  NE  ARG   170      19.592  -6.648 -13.994  1.00  0.00           N
ATOM   1398  CZ  ARG   170      19.544  -5.866 -15.112  1.00  0.00           C
ATOM   1399  NH1 ARG   170      19.822  -4.534 -15.025  1.00  0.00           N
ATOM   1400  NH2 ARG   170      19.222  -6.417 -16.317  1.00  0.00           N
ATOM   1401  N   TYR   171      20.637  -7.575  -8.468  1.00  0.00           N
ATOM   1402  CA  TYR   171      21.072  -6.549  -7.561  1.00  0.00           C
ATOM   1403  C   TYR   171      22.191  -7.079  -6.718  1.00  0.00           C
ATOM   1404  O   TYR   171      23.161  -6.375  -6.442  1.00  0.00           O
ATOM   1405  CB  TYR   171      19.986  -6.067  -6.581  1.00  0.00           C
ATOM   1406  CG  TYR   171      18.858  -5.442  -7.335  1.00  0.00           C
ATOM   1407  CD1 TYR   171      19.068  -4.350  -8.147  1.00  0.00           C
ATOM   1408  CD2 TYR   171      17.575  -5.918  -7.186  1.00  0.00           C
ATOM   1409  CE1 TYR   171      18.023  -3.766  -8.828  1.00  0.00           C
ATOM   1410  CE2 TYR   171      16.528  -5.340  -7.861  1.00  0.00           C
ATOM   1411  CZ  TYR   171      16.752  -4.265  -8.686  1.00  0.00           C
ATOM   1412  OH  TYR   171      15.675  -3.673  -9.378  1.00  0.00           O
ATOM   1413  N   LEU   172      22.086  -8.345  -6.275  1.00  0.00           N
ATOM   1414  CA  LEU   172      23.105  -8.870  -5.421  1.00  0.00           C
ATOM   1415  C   LEU   172      24.409  -8.816  -6.153  1.00  0.00           C
ATOM   1416  O   LEU   172      25.427  -8.431  -5.580  1.00  0.00           O
ATOM   1417  CB  LEU   172      22.846 -10.338  -5.030  1.00  0.00           C
ATOM   1418  CG  LEU   172      21.618 -10.519  -4.115  1.00  0.00           C
ATOM   1419  CD1 LEU   172      21.394 -12.000  -3.753  1.00  0.00           C
ATOM   1420  CD2 LEU   172      21.726  -9.624  -2.870  1.00  0.00           C
ATOM   1421  N   GLU   173      24.414  -9.198  -7.446  1.00  0.00           N
ATOM   1422  CA  GLU   173      25.636  -9.195  -8.203  1.00  0.00           C
ATOM   1423  C   GLU   173      26.151  -7.800  -8.340  1.00  0.00           C
ATOM   1424  O   GLU   173      27.335  -7.541  -8.130  1.00  0.00           O
ATOM   1425  CB  GLU   173      25.474  -9.755  -9.626  1.00  0.00           C
ATOM   1426  CG  GLU   173      25.441 -11.279  -9.669  1.00  0.00           C
ATOM   1427  CD  GLU   173      26.834 -11.763  -9.285  1.00  0.00           C
ATOM   1428  OE1 GLU   173      27.827 -11.112  -9.709  1.00  0.00           O
ATOM   1429  OE2 GLU   173      26.924 -12.790  -8.561  1.00  0.00           O
ATOM   1430  N   ASN   174      25.278  -6.847  -8.699  1.00  0.00           N
ATOM   1431  CA  ASN   174      25.775  -5.511  -8.809  1.00  0.00           C
ATOM   1432  C   ASN   174      25.538  -4.904  -7.464  1.00  0.00           C
ATOM   1433  O   ASN   174      24.483  -4.356  -7.187  1.00  0.00           O
ATOM   1434  CB  ASN   174      25.001  -4.662  -9.830  1.00  0.00           C
ATOM   1435  CG  ASN   174      25.142  -5.315 -11.197  1.00  0.00           C
ATOM   1436  ND2 ASN   174      23.996  -5.482 -11.911  1.00  0.00           N
ATOM   1437  OD1 ASN   174      26.239  -5.678 -11.618  1.00  0.00           O
ATOM   1438  N   GLY   175      26.540  -4.864  -6.591  1.00  0.00           N
ATOM   1439  CA  GLY   175      26.240  -4.404  -5.268  1.00  0.00           C
ATOM   1440  C   GLY   175      26.758  -5.439  -4.327  1.00  0.00           C
ATOM   1441  O   GLY   175      26.566  -5.362  -3.116  1.00  0.00           O
ATOM   1442  N   LYS   176      27.484  -6.420  -4.888  1.00  0.00           N
ATOM   1443  CA  LYS   176      28.030  -7.518  -4.142  1.00  0.00           C
ATOM   1444  C   LYS   176      28.901  -6.980  -3.056  1.00  0.00           C
ATOM   1445  O   LYS   176      28.923  -7.524  -1.952  1.00  0.00           O
ATOM   1446  CB  LYS   176      28.978  -8.390  -4.981  1.00  0.00           C
ATOM   1447  CG  LYS   176      28.319  -9.131  -6.135  1.00  0.00           C
ATOM   1448  CD  LYS   176      29.313  -9.557  -7.219  1.00  0.00           C
ATOM   1449  CE  LYS   176      29.894 -10.961  -7.038  1.00  0.00           C
ATOM   1450  NZ  LYS   176      30.800 -10.998  -5.871  1.00  0.00           N
ATOM   1451  N   GLU   177      29.648  -5.895  -3.336  1.00  0.00           N
ATOM   1452  CA  GLU   177      30.606  -5.438  -2.366  1.00  0.00           C
ATOM   1453  C   GLU   177      29.913  -5.128  -1.075  1.00  0.00           C
ATOM   1454  O   GLU   177      30.366  -5.562  -0.018  1.00  0.00           O
ATOM   1455  CB  GLU   177      31.328  -4.146  -2.799  1.00  0.00           C
ATOM   1456  CG  GLU   177      32.276  -4.337  -3.983  1.00  0.00           C
ATOM   1457  CD  GLU   177      32.927  -2.999  -4.300  1.00  0.00           C
ATOM   1458  OE1 GLU   177      33.428  -2.336  -3.356  1.00  0.00           O
ATOM   1459  OE2 GLU   177      32.931  -2.624  -5.505  1.00  0.00           O
ATOM   1460  N   THR   178      28.835  -4.319  -1.120  1.00  0.00           N
ATOM   1461  CA  THR   178      28.103  -3.987   0.074  1.00  0.00           C
ATOM   1462  C   THR   178      27.117  -5.035   0.513  1.00  0.00           C
ATOM   1463  O   THR   178      27.105  -5.446   1.672  1.00  0.00           O
ATOM   1464  CB  THR   178      27.339  -2.707  -0.068  1.00  0.00           C
ATOM   1465  CG2 THR   178      28.334  -1.563  -0.314  1.00  0.00           C
ATOM   1466  OG1 THR   178      26.420  -2.806  -1.148  1.00  0.00           O
ATOM   1467  N   LEU   179      26.272  -5.507  -0.426  1.00  0.00           N
ATOM   1468  CA  LEU   179      25.162  -6.370  -0.110  1.00  0.00           C
ATOM   1469  C   LEU   179      25.620  -7.697   0.415  1.00  0.00           C
ATOM   1470  O   LEU   179      25.003  -8.260   1.317  1.00  0.00           O
ATOM   1471  CB  LEU   179      24.255  -6.611  -1.329  1.00  0.00           C
ATOM   1472  CG  LEU   179      23.563  -5.326  -1.828  1.00  0.00           C
ATOM   1473  CD1 LEU   179      22.664  -5.602  -3.043  1.00  0.00           C
ATOM   1474  CD2 LEU   179      22.813  -4.616  -0.690  1.00  0.00           C
ATOM   1475  N   GLN   180      26.680  -8.244  -0.193  1.00  0.00           N
ATOM   1476  CA  GLN   180      27.284  -9.509   0.109  1.00  0.00           C
ATOM   1477  C   GLN   180      28.099  -9.460   1.364  1.00  0.00           C
ATOM   1478  O   GLN   180      28.391 -10.506   1.930  1.00  0.00           O
ATOM   1479  CB  GLN   180      28.199 -10.003  -1.022  1.00  0.00           C
ATOM   1480  CG  GLN   180      27.468 -10.172  -2.358  1.00  0.00           C
ATOM   1481  CD  GLN   180      26.682 -11.473  -2.343  1.00  0.00           C
ATOM   1482  NE2 GLN   180      26.291 -11.946  -3.557  1.00  0.00           N
ATOM   1483  OE1 GLN   180      26.424 -12.058  -1.293  1.00  0.00           O
ATOM   1484  N   ARG   181      28.568  -8.269   1.786  1.00  0.00           N
ATOM   1485  CA  ARG   181      29.486  -8.170   2.889  1.00  0.00           C
ATOM   1486  C   ARG   181      28.783  -7.986   4.200  1.00  0.00           C
ATOM   1487  O   ARG   181      27.928  -7.114   4.357  1.00  0.00           O
ATOM   1488  CB  ARG   181      30.458  -6.988   2.719  1.00  0.00           C
ATOM   1489  CG  ARG   181      31.348  -6.715   3.932  1.00  0.00           C
ATOM   1490  CD  ARG   181      32.130  -5.405   3.817  1.00  0.00           C
ATOM   1491  NE  ARG   181      31.234  -4.419   3.145  1.00  0.00           N
ATOM   1492  CZ  ARG   181      31.206  -3.109   3.530  1.00  0.00           C
ATOM   1493  NH1 ARG   181      31.920  -2.689   4.614  1.00  0.00           N
ATOM   1494  NH2 ARG   181      30.458  -2.213   2.824  1.00  0.00           N
ATOM   1495  N   ALA   182      29.153  -8.820   5.199  1.00  0.00           N
ATOM   1496  CA  ALA   182      28.596  -8.672   6.510  1.00  0.00           C
ATOM   1497  C   ALA   182      29.670  -8.061   7.347  1.00  0.00           C
ATOM   1498  O   ALA   182      30.813  -8.512   7.333  1.00  0.00           O
ATOM   1499  CB  ALA   182      28.183 -10.000   7.172  1.00  0.00           C
ATOM   1500  N   ASP   183      29.321  -6.992   8.090  1.00  0.00           N
ATOM   1501  CA  ASP   183      30.273  -6.313   8.920  1.00  0.00           C
ATOM   1502  C   ASP   183      29.994  -6.744  10.327  1.00  0.00           C
ATOM   1503  O   ASP   183      28.883  -6.563  10.820  1.00  0.00           O
ATOM   1504  CB  ASP   183      30.112  -4.783   8.889  1.00  0.00           C
ATOM   1505  CG  ASP   183      30.444  -4.286   7.488  1.00  0.00           C
ATOM   1506  OD1 ASP   183      31.257  -4.955   6.797  1.00  0.00           O
ATOM   1507  OD2 ASP   183      29.883  -3.230   7.091  1.00  0.00           O
ATOM   1508  N   PRO   184      30.973  -7.312  10.986  1.00  0.00           N
ATOM   1509  CA  PRO   184      30.765  -7.777  12.332  1.00  0.00           C
ATOM   1510  C   PRO   184      30.663  -6.652  13.307  1.00  0.00           C
ATOM   1511  O   PRO   184      31.150  -5.557  13.024  1.00  0.00           O
ATOM   1512  CB  PRO   184      31.921  -8.727  12.632  1.00  0.00           C
ATOM   1513  CG  PRO   184      32.317  -9.263  11.247  1.00  0.00           C
ATOM   1514  CD  PRO   184      31.951  -8.124  10.282  1.00  0.00           C
ATOM   1515  N   PRO   185      30.032  -6.890  14.422  1.00  0.00           N
ATOM   1516  CA  PRO   185      29.902  -5.866  15.414  1.00  0.00           C
ATOM   1517  C   PRO   185      31.176  -5.656  16.163  1.00  0.00           C
ATOM   1518  O   PRO   185      31.926  -6.611  16.368  1.00  0.00           O
ATOM   1519  CB  PRO   185      28.737  -6.291  16.314  1.00  0.00           C
ATOM   1520  CG  PRO   185      28.518  -7.780  15.990  1.00  0.00           C
ATOM   1521  CD  PRO   185      28.997  -7.904  14.535  1.00  0.00           C
ATOM   1522  N   LYS   186      31.434  -4.400  16.570  1.00  0.00           N
ATOM   1523  CA  LYS   186      32.543  -4.099  17.424  1.00  0.00           C
ATOM   1524  C   LYS   186      31.908  -4.117  18.774  1.00  0.00           C
ATOM   1525  O   LYS   186      30.875  -3.477  18.969  1.00  0.00           O
ATOM   1526  CB  LYS   186      33.116  -2.687  17.219  1.00  0.00           C
ATOM   1527  CG  LYS   186      33.635  -2.422  15.804  1.00  0.00           C
ATOM   1528  CD  LYS   186      33.873  -0.937  15.524  1.00  0.00           C
ATOM   1529  CE  LYS   186      34.214  -0.627  14.065  1.00  0.00           C
ATOM   1530  NZ  LYS   186      32.971  -0.433  13.283  1.00  0.00           N
ATOM   1531  N   THR   187      32.484  -4.849  19.747  1.00  0.00           N
ATOM   1532  CA  THR   187      31.772  -4.962  20.988  1.00  0.00           C
ATOM   1533  C   THR   187      32.638  -4.593  22.150  1.00  0.00           C
ATOM   1534  O   THR   187      33.861  -4.733  22.116  1.00  0.00           O
ATOM   1535  CB  THR   187      31.269  -6.354  21.247  1.00  0.00           C
ATOM   1536  CG2 THR   187      30.316  -6.766  20.110  1.00  0.00           C
ATOM   1537  OG1 THR   187      32.363  -7.257  21.321  1.00  0.00           O
ATOM   1538  N   HIS   188      31.987  -4.079  23.218  1.00  0.00           N
ATOM   1539  CA  HIS   188      32.657  -3.743  24.441  1.00  0.00           C
ATOM   1540  C   HIS   188      31.618  -3.664  25.518  1.00  0.00           C
ATOM   1541  O   HIS   188      30.427  -3.532  25.241  1.00  0.00           O
ATOM   1542  CB  HIS   188      33.389  -2.389  24.400  1.00  0.00           C
ATOM   1543  CG  HIS   188      32.470  -1.218  24.219  1.00  0.00           C
ATOM   1544  CD2 HIS   188      31.985  -0.337  25.139  1.00  0.00           C
ATOM   1545  ND1 HIS   188      31.948  -0.824  23.010  1.00  0.00           N
ATOM   1546  CE1 HIS   188      31.179   0.269  23.251  1.00  0.00           C
ATOM   1547  NE2 HIS   188      31.172   0.600  24.529  1.00  0.00           N
ATOM   1548  N   VAL   189      32.051  -3.763  26.793  1.00  0.00           N
ATOM   1549  CA  VAL   189      31.130  -3.670  27.893  1.00  0.00           C
ATOM   1550  C   VAL   189      31.506  -2.456  28.689  1.00  0.00           C
ATOM   1551  O   VAL   189      32.686  -2.171  28.878  1.00  0.00           O
ATOM   1552  CB  VAL   189      31.182  -4.850  28.821  1.00  0.00           C
ATOM   1553  CG1 VAL   189      30.213  -4.598  29.989  1.00  0.00           C
ATOM   1554  CG2 VAL   189      30.875  -6.125  28.019  1.00  0.00           C
ATOM   1555  N   THR   190      30.491  -1.702  29.168  1.00  0.00           N
ATOM   1556  CA  THR   190      30.735  -0.519  29.948  1.00  0.00           C
ATOM   1557  C   THR   190      30.084  -0.704  31.282  1.00  0.00           C
ATOM   1558  O   THR   190      29.145  -1.485  31.428  1.00  0.00           O
ATOM   1559  CB  THR   190      30.164   0.730  29.341  1.00  0.00           C
ATOM   1560  CG2 THR   190      30.854   0.993  27.990  1.00  0.00           C
ATOM   1561  OG1 THR   190      28.760   0.593  29.168  1.00  0.00           O
ATOM   1562  N   HIS   191      30.599   0.017  32.299  1.00  0.00           N
ATOM   1563  CA  HIS   191      30.136  -0.104  33.650  1.00  0.00           C
ATOM   1564  C   HIS   191      29.693   1.258  34.088  1.00  0.00           C
ATOM   1565  O   HIS   191      30.422   2.234  33.919  1.00  0.00           O
ATOM   1566  CB  HIS   191      31.281  -0.554  34.579  1.00  0.00           C
ATOM   1567  CG  HIS   191      30.923  -0.879  35.996  1.00  0.00           C
ATOM   1568  CD2 HIS   191      30.545  -2.061  36.555  1.00  0.00           C
ATOM   1569  ND1 HIS   191      30.971   0.029  37.031  1.00  0.00           N
ATOM   1570  CE1 HIS   191      30.628  -0.646  38.157  1.00  0.00           C
ATOM   1571  NE2 HIS   191      30.361  -1.918  37.918  1.00  0.00           N
ATOM   1572  N   HIS   192      28.469   1.367  34.650  1.00  0.00           N
ATOM   1573  CA  HIS   192      28.009   2.659  35.080  1.00  0.00           C
ATOM   1574  C   HIS   192      27.415   2.504  36.446  1.00  0.00           C
ATOM   1575  O   HIS   192      26.374   1.872  36.610  1.00  0.00           O
ATOM   1576  CB  HIS   192      26.901   3.219  34.173  1.00  0.00           C
ATOM   1577  CG  HIS   192      27.288   3.200  32.724  1.00  0.00           C
ATOM   1578  CD2 HIS   192      26.989   2.291  31.758  1.00  0.00           C
ATOM   1579  ND1 HIS   192      28.069   4.156  32.112  1.00  0.00           N
ATOM   1580  CE1 HIS   192      28.202   3.780  30.816  1.00  0.00           C
ATOM   1581  NE2 HIS   192      27.563   2.655  30.553  1.00  0.00           N
ATOM   1582  N   PRO   193      28.041   3.065  37.444  1.00  0.00           N
ATOM   1583  CA  PRO   193      27.503   2.904  38.767  1.00  0.00           C
ATOM   1584  C   PRO   193      26.231   3.669  38.967  1.00  0.00           C
ATOM   1585  O   PRO   193      26.208   4.865  38.685  1.00  0.00           O
ATOM   1586  CB  PRO   193      28.628   3.285  39.727  1.00  0.00           C
ATOM   1587  CG  PRO   193      29.904   2.965  38.925  1.00  0.00           C
ATOM   1588  CD  PRO   193      29.492   3.158  37.456  1.00  0.00           C
ATOM   1589  N   ILE   194      25.150   2.988  39.393  1.00  0.00           N
ATOM   1590  CA  ILE   194      23.916   3.633  39.736  1.00  0.00           C
ATOM   1591  C   ILE   194      24.045   4.251  41.093  1.00  0.00           C
ATOM   1592  O   ILE   194      23.704   5.414  41.301  1.00  0.00           O
ATOM   1593  CB  ILE   194      22.766   2.671  39.740  1.00  0.00           C
ATOM   1594  CG1 ILE   194      22.571   2.106  38.322  1.00  0.00           C
ATOM   1595  CG2 ILE   194      21.527   3.392  40.291  1.00  0.00           C
ATOM   1596  CD1 ILE   194      21.609   0.922  38.254  1.00  0.00           C
ATOM   1597  N   SER   195      24.570   3.462  42.053  1.00  0.00           N
ATOM   1598  CA  SER   195      24.692   3.878  43.419  1.00  0.00           C
ATOM   1599  C   SER   195      25.743   3.014  44.032  1.00  0.00           C
ATOM   1600  O   SER   195      26.423   2.256  43.346  1.00  0.00           O
ATOM   1601  CB  SER   195      23.404   3.674  44.233  1.00  0.00           C
ATOM   1602  OG  SER   195      23.080   2.292  44.296  1.00  0.00           O
ATOM   1603  N   ASP   196      25.912   3.117  45.360  1.00  0.00           N
ATOM   1604  CA  ASP   196      26.911   2.326  46.009  1.00  0.00           C
ATOM   1605  C   ASP   196      26.547   0.880  45.847  1.00  0.00           C
ATOM   1606  O   ASP   196      27.424   0.024  45.745  1.00  0.00           O
ATOM   1607  CB  ASP   196      27.009   2.602  47.518  1.00  0.00           C
ATOM   1608  CG  ASP   196      28.242   1.877  48.032  1.00  0.00           C
ATOM   1609  OD1 ASP   196      29.030   1.382  47.182  1.00  0.00           O
ATOM   1610  OD2 ASP   196      28.409   1.799  49.278  1.00  0.00           O
ATOM   1611  N   HIS   197      25.231   0.586  45.868  1.00  0.00           N
ATOM   1612  CA  HIS   197      24.676  -0.741  45.823  1.00  0.00           C
ATOM   1613  C   HIS   197      24.849  -1.414  44.497  1.00  0.00           C
ATOM   1614  O   HIS   197      25.279  -2.565  44.433  1.00  0.00           O
ATOM   1615  CB  HIS   197      23.157  -0.737  46.051  1.00  0.00           C
ATOM   1616  CG  HIS   197      22.736   0.206  47.132  1.00  0.00           C
ATOM   1617  CD2 HIS   197      21.872   1.257  47.080  1.00  0.00           C
ATOM   1618  ND1 HIS   197      23.199   0.163  48.427  1.00  0.00           N
ATOM   1619  CE1 HIS   197      22.598   1.183  49.089  1.00  0.00           C
ATOM   1620  NE2 HIS   197      21.784   1.876  48.312  1.00  0.00           N
ATOM   1621  N   GLU   198      24.517  -0.721  43.389  1.00  0.00           N
ATOM   1622  CA  GLU   198      24.476  -1.438  42.146  1.00  0.00           C
ATOM   1623  C   GLU   198      25.004  -0.608  41.017  1.00  0.00           C
ATOM   1624  O   GLU   198      25.228   0.592  41.155  1.00  0.00           O
ATOM   1625  CB  GLU   198      23.046  -1.886  41.798  1.00  0.00           C
ATOM   1626  CG  GLU   198      22.044  -0.729  41.757  1.00  0.00           C
ATOM   1627  CD  GLU   198      20.642  -1.318  41.742  1.00  0.00           C
ATOM   1628  OE1 GLU   198      20.274  -1.985  42.745  1.00  0.00           O
ATOM   1629  OE2 GLU   198      19.919  -1.109  40.732  1.00  0.00           O
ATOM   1630  N   ALA   199      25.237  -1.268  39.857  1.00  0.00           N
ATOM   1631  CA  ALA   199      25.763  -0.608  38.694  1.00  0.00           C
ATOM   1632  C   ALA   199      25.156  -1.244  37.481  1.00  0.00           C
ATOM   1633  O   ALA   199      24.602  -2.341  37.544  1.00  0.00           O
ATOM   1634  CB  ALA   199      27.287  -0.749  38.553  1.00  0.00           C
ATOM   1635  N   THR   200      25.242  -0.550  36.329  1.00  0.00           N
ATOM   1636  CA  THR   200      24.678  -1.073  35.121  1.00  0.00           C
ATOM   1637  C   THR   200      25.799  -1.554  34.262  1.00  0.00           C
ATOM   1638  O   THR   200      26.823  -0.887  34.121  1.00  0.00           O
ATOM   1639  CB  THR   200      23.932  -0.046  34.319  1.00  0.00           C
ATOM   1640  CG2 THR   200      23.368  -0.709  33.050  1.00  0.00           C
ATOM   1641  OG1 THR   200      22.877   0.504  35.094  1.00  0.00           O
ATOM   1642  N   LEU   201      25.638  -2.768  33.699  1.00  0.00           N
ATOM   1643  CA  LEU   201      26.594  -3.280  32.763  1.00  0.00           C
ATOM   1644  C   LEU   201      25.921  -3.178  31.435  1.00  0.00           C
ATOM   1645  O   LEU   201      24.800  -3.657  31.260  1.00  0.00           O
ATOM   1646  CB  LEU   201      26.959  -4.760  32.985  1.00  0.00           C
ATOM   1647  CG  LEU   201      27.719  -5.023  34.299  1.00  0.00           C
ATOM   1648  CD1 LEU   201      28.051  -6.516  34.459  1.00  0.00           C
ATOM   1649  CD2 LEU   201      28.963  -4.126  34.417  1.00  0.00           C
ATOM   1650  N   ARG   202      26.581  -2.522  30.461  1.00  0.00           N
ATOM   1651  CA  ARG   202      25.962  -2.363  29.180  1.00  0.00           C
ATOM   1652  C   ARG   202      26.853  -2.989  28.153  1.00  0.00           C
ATOM   1653  O   ARG   202      28.043  -2.685  28.074  1.00  0.00           O
ATOM   1654  CB  ARG   202      25.731  -0.886  28.807  1.00  0.00           C
ATOM   1655  CG  ARG   202      25.048  -0.686  27.452  1.00  0.00           C
ATOM   1656  CD  ARG   202      24.610   0.757  27.185  1.00  0.00           C
ATOM   1657  NE  ARG   202      23.447   1.048  28.073  1.00  0.00           N
ATOM   1658  CZ  ARG   202      23.644   1.553  29.324  1.00  0.00           C
ATOM   1659  NH1 ARG   202      24.910   1.815  29.762  1.00  0.00           N
ATOM   1660  NH2 ARG   202      22.573   1.800  30.134  1.00  0.00           N
ATOM   1661  N   CYS   203      26.278  -3.892  27.336  1.00  0.00           N
ATOM   1662  CA  CYS   203      27.009  -4.580  26.309  1.00  0.00           C
ATOM   1663  C   CYS   203      26.684  -3.882  25.024  1.00  0.00           C
ATOM   1664  O   CYS   203      25.514  -3.709  24.685  1.00  0.00           O
ATOM   1665  CB  CYS   203      26.575  -6.057  26.205  1.00  0.00           C
ATOM   1666  SG  CYS   203      27.502  -7.052  25.003  1.00  0.00           S
ATOM   1667  N   TRP   204      27.723  -3.468  24.266  1.00  0.00           N
ATOM   1668  CA  TRP   204      27.487  -2.683  23.086  1.00  0.00           C
ATOM   1669  C   TRP   204      27.906  -3.430  21.861  1.00  0.00           C
ATOM   1670  O   TRP   204      28.884  -4.175  21.866  1.00  0.00           O
ATOM   1671  CB  TRP   204      28.297  -1.375  23.048  1.00  0.00           C
ATOM   1672  CG  TRP   204      27.897  -0.339  24.068  1.00  0.00           C
ATOM   1673  CD1 TRP   204      28.253  -0.233  25.381  1.00  0.00           C
ATOM   1674  CD2 TRP   204      27.050   0.783  23.782  1.00  0.00           C
ATOM   1675  CE2 TRP   204      26.938   1.523  24.958  1.00  0.00           C
ATOM   1676  CE3 TRP   204      26.421   1.168  22.633  1.00  0.00           C
ATOM   1677  NE1 TRP   204      27.680   0.888  25.933  1.00  0.00           N
ATOM   1678  CZ2 TRP   204      26.192   2.666  25.000  1.00  0.00           C
ATOM   1679  CZ3 TRP   204      25.664   2.318  22.679  1.00  0.00           C
ATOM   1680  CH2 TRP   204      25.553   3.052  23.842  1.00  0.00           C
ATOM   1681  N   ALA   205      27.125  -3.250  20.775  1.00  0.00           N
ATOM   1682  CA  ALA   205      27.465  -3.774  19.484  1.00  0.00           C
ATOM   1683  C   ALA   205      27.372  -2.608  18.545  1.00  0.00           C
ATOM   1684  O   ALA   205      26.327  -1.964  18.451  1.00  0.00           O
ATOM   1685  CB  ALA   205      26.489  -4.846  18.966  1.00  0.00           C
ATOM   1686  N   LEU   206      28.464  -2.304  17.811  1.00  0.00           N
ATOM   1687  CA  LEU   206      28.426  -1.152  16.949  1.00  0.00           C
ATOM   1688  C   LEU   206      29.025  -1.488  15.617  1.00  0.00           C
ATOM   1689  O   LEU   206      29.883  -2.363  15.504  1.00  0.00           O
ATOM   1690  CB  LEU   206      29.240   0.036  17.493  1.00  0.00           C
ATOM   1691  CG  LEU   206      28.695   0.619  18.808  1.00  0.00           C
ATOM   1692  CD1 LEU   206      29.547   1.797  19.299  1.00  0.00           C
ATOM   1693  CD2 LEU   206      27.206   0.979  18.680  1.00  0.00           C
ATOM   1694  N   GLY   207      28.546  -0.797  14.563  1.00  0.00           N
ATOM   1695  CA  GLY   207      29.135  -0.890  13.259  1.00  0.00           C
ATOM   1696  C   GLY   207      28.870  -2.200  12.586  1.00  0.00           C
ATOM   1697  O   GLY   207      29.688  -2.636  11.779  1.00  0.00           O
ATOM   1698  N   PHE   208      27.701  -2.832  12.819  1.00  0.00           N
ATOM   1699  CA  PHE   208      27.466  -4.097  12.175  1.00  0.00           C
ATOM   1700  C   PHE   208      26.393  -3.993  11.127  1.00  0.00           C
ATOM   1701  O   PHE   208      25.526  -3.121  11.170  1.00  0.00           O
ATOM   1702  CB  PHE   208      27.082  -5.222  13.155  1.00  0.00           C
ATOM   1703  CG  PHE   208      25.878  -4.798  13.922  1.00  0.00           C
ATOM   1704  CD1 PHE   208      26.017  -4.058  15.074  1.00  0.00           C
ATOM   1705  CD2 PHE   208      24.615  -5.141  13.499  1.00  0.00           C
ATOM   1706  CE1 PHE   208      24.915  -3.661  15.793  1.00  0.00           C
ATOM   1707  CE2 PHE   208      23.509  -4.747  14.216  1.00  0.00           C
ATOM   1708  CZ  PHE   208      23.657  -4.009  15.365  1.00  0.00           C
ATOM   1709  N   TYR   209      26.497  -4.862  10.096  1.00  0.00           N
ATOM   1710  CA  TYR   209      25.519  -4.962   9.043  1.00  0.00           C
ATOM   1711  C   TYR   209      25.471  -6.418   8.678  1.00  0.00           C
ATOM   1712  O   TYR   209      26.538  -7.026   8.583  1.00  0.00           O
ATOM   1713  CB  TYR   209      25.947  -4.151   7.808  1.00  0.00           C
ATOM   1714  CG  TYR   209      24.878  -4.188   6.773  1.00  0.00           C
ATOM   1715  CD1 TYR   209      24.813  -5.215   5.859  1.00  0.00           C
ATOM   1716  CD2 TYR   209      23.938  -3.186   6.722  1.00  0.00           C
ATOM   1717  CE1 TYR   209      23.826  -5.234   4.902  1.00  0.00           C
ATOM   1718  CE2 TYR   209      22.948  -3.201   5.766  1.00  0.00           C
ATOM   1719  CZ  TYR   209      22.889  -4.230   4.858  1.00  0.00           C
ATOM   1720  OH  TYR   209      21.875  -4.250   3.877  1.00  0.00           O
ATOM   1721  N   PRO   210      24.348  -7.063   8.455  1.00  0.00           N
ATOM   1722  CA  PRO   210      23.025  -6.491   8.525  1.00  0.00           C
ATOM   1723  C   PRO   210      22.572  -6.281   9.937  1.00  0.00           C
ATOM   1724  O   PRO   210      23.312  -6.588  10.869  1.00  0.00           O
ATOM   1725  CB  PRO   210      22.102  -7.448   7.778  1.00  0.00           C
ATOM   1726  CG  PRO   210      23.033  -8.169   6.797  1.00  0.00           C
ATOM   1727  CD  PRO   210      24.394  -8.163   7.503  1.00  0.00           C
ATOM   1728  N   ALA   211      21.344  -5.750  10.096  1.00  0.00           N
ATOM   1729  CA  ALA   211      20.757  -5.384  11.353  1.00  0.00           C
ATOM   1730  C   ALA   211      20.563  -6.551  12.270  1.00  0.00           C
ATOM   1731  O   ALA   211      20.710  -6.403  13.482  1.00  0.00           O
ATOM   1732  CB  ALA   211      19.386  -4.705  11.197  1.00  0.00           C
ATOM   1733  N   GLU   212      20.197  -7.737  11.744  1.00  0.00           N
ATOM   1734  CA  GLU   212      19.901  -8.833  12.630  1.00  0.00           C
ATOM   1735  C   GLU   212      21.072  -9.156  13.504  1.00  0.00           C
ATOM   1736  O   GLU   212      22.181  -9.385  13.022  1.00  0.00           O
ATOM   1737  CB  GLU   212      19.508 -10.120  11.887  1.00  0.00           C
ATOM   1738  CG  GLU   212      19.215 -11.301  12.814  1.00  0.00           C
ATOM   1739  CD  GLU   212      17.983 -10.965  13.638  1.00  0.00           C
ATOM   1740  OE1 GLU   212      16.934 -10.630  13.026  1.00  0.00           O
ATOM   1741  OE2 GLU   212      18.075 -11.033  14.894  1.00  0.00           O
ATOM   1742  N   ILE   213      20.848  -9.151  14.839  1.00  0.00           N
ATOM   1743  CA  ILE   213      21.874  -9.559  15.759  1.00  0.00           C
ATOM   1744  C   ILE   213      21.205 -10.043  17.005  1.00  0.00           C
ATOM   1745  O   ILE   213      20.036  -9.749  17.253  1.00  0.00           O
ATOM   1746  CB  ILE   213      22.861  -8.495  16.171  1.00  0.00           C
ATOM   1747  CG1 ILE   213      22.234  -7.374  16.990  1.00  0.00           C
ATOM   1748  CG2 ILE   213      23.523  -7.931  14.923  1.00  0.00           C
ATOM   1749  CD1 ILE   213      23.290  -6.338  17.379  1.00  0.00           C
ATOM   1750  N   THR   214      21.937 -10.834  17.813  1.00  0.00           N
ATOM   1751  CA  THR   214      21.393 -11.297  19.054  1.00  0.00           C
ATOM   1752  C   THR   214      22.344 -10.882  20.135  1.00  0.00           C
ATOM   1753  O   THR   214      23.523 -11.228  20.087  1.00  0.00           O
ATOM   1754  CB  THR   214      21.277 -12.790  19.112  1.00  0.00           C
ATOM   1755  CG2 THR   214      20.694 -13.193  20.475  1.00  0.00           C
ATOM   1756  OG1 THR   214      20.445 -13.254  18.059  1.00  0.00           O
ATOM   1757  N   LEU   215      21.854 -10.101  21.126  1.00  0.00           N
ATOM   1758  CA  LEU   215      22.671  -9.728  22.251  1.00  0.00           C
ATOM   1759  C   LEU   215      21.946 -10.176  23.469  1.00  0.00           C
ATOM   1760  O   LEU   215      20.764  -9.884  23.639  1.00  0.00           O
ATOM   1761  CB  LEU   215      22.900  -8.222  22.488  1.00  0.00           C
ATOM   1762  CG  LEU   215      23.764  -7.514  21.441  1.00  0.00           C
ATOM   1763  CD1 LEU   215      22.999  -7.357  20.125  1.00  0.00           C
ATOM   1764  CD2 LEU   215      24.333  -6.193  21.980  1.00  0.00           C
ATOM   1765  N   THR   216      22.646 -10.892  24.366  1.00  0.00           N
ATOM   1766  CA  THR   216      21.982 -11.380  25.532  1.00  0.00           C
ATOM   1767  C   THR   216      22.928 -11.328  26.692  1.00  0.00           C
ATOM   1768  O   THR   216      24.145 -11.347  26.519  1.00  0.00           O
ATOM   1769  CB  THR   216      21.534 -12.798  25.341  1.00  0.00           C
ATOM   1770  CG2 THR   216      22.765 -13.658  25.020  1.00  0.00           C
ATOM   1771  OG1 THR   216      20.868 -13.279  26.495  1.00  0.00           O
ATOM   1772  N   TRP   217      22.374 -11.226  27.919  1.00  0.00           N
ATOM   1773  CA  TRP   217      23.191 -11.259  29.097  1.00  0.00           C
ATOM   1774  C   TRP   217      22.808 -12.467  29.879  1.00  0.00           C
ATOM   1775  O   TRP   217      21.642 -12.855  29.931  1.00  0.00           O
ATOM   1776  CB  TRP   217      23.012 -10.068  30.061  1.00  0.00           C
ATOM   1777  CG  TRP   217      23.719  -8.796  29.672  1.00  0.00           C
ATOM   1778  CD1 TRP   217      23.267  -7.712  28.979  1.00  0.00           C
ATOM   1779  CD2 TRP   217      25.084  -8.516  30.023  1.00  0.00           C
ATOM   1780  CE2 TRP   217      25.391  -7.257  29.513  1.00  0.00           C
ATOM   1781  CE3 TRP   217      26.003  -9.249  30.717  1.00  0.00           C
ATOM   1782  NE1 TRP   217      24.267  -6.774  28.874  1.00  0.00           N
ATOM   1783  CZ2 TRP   217      26.630  -6.707  29.688  1.00  0.00           C
ATOM   1784  CZ3 TRP   217      27.253  -8.694  30.890  1.00  0.00           C
ATOM   1785  CH2 TRP   217      27.561  -7.447  30.385  1.00  0.00           C
ATOM   1786  N   GLN   218      23.804 -13.124  30.496  1.00  0.00           N
ATOM   1787  CA  GLN   218      23.458 -14.232  31.323  1.00  0.00           C
ATOM   1788  C   GLN   218      24.157 -14.086  32.632  1.00  0.00           C
ATOM   1789  O   GLN   218      25.205 -13.447  32.735  1.00  0.00           O
ATOM   1790  CB  GLN   218      23.683 -15.612  30.681  1.00  0.00           C
ATOM   1791  CG  GLN   218      25.108 -15.937  30.262  1.00  0.00           C
ATOM   1792  CD  GLN   218      25.046 -17.301  29.589  1.00  0.00           C
ATOM   1793  NE2 GLN   218      24.095 -17.454  28.629  1.00  0.00           N
ATOM   1794  OE1 GLN   218      25.815 -18.206  29.905  1.00  0.00           O
ATOM   1795  N   ARG   219      23.517 -14.628  33.687  1.00  0.00           N
ATOM   1796  CA  ARG   219      24.021 -14.596  35.026  1.00  0.00           C
ATOM   1797  C   ARG   219      24.214 -16.019  35.428  1.00  0.00           C
ATOM   1798  O   ARG   219      23.271 -16.807  35.445  1.00  0.00           O
ATOM   1799  CB  ARG   219      23.002 -13.957  35.989  1.00  0.00           C
ATOM   1800  CG  ARG   219      23.370 -13.964  37.472  1.00  0.00           C
ATOM   1801  CD  ARG   219      22.291 -13.296  38.333  1.00  0.00           C
ATOM   1802  NE  ARG   219      22.660 -13.455  39.766  1.00  0.00           N
ATOM   1803  CZ  ARG   219      22.124 -12.617  40.703  1.00  0.00           C
ATOM   1804  NH1 ARG   219      21.272 -11.623  40.320  1.00  0.00           N
ATOM   1805  NH2 ARG   219      22.452 -12.756  42.021  1.00  0.00           N
ATOM   1806  N   ASP   220      25.463 -16.393  35.757  1.00  0.00           N
ATOM   1807  CA  ASP   220      25.724 -17.743  36.153  1.00  0.00           C
ATOM   1808  C   ASP   220      25.266 -18.656  35.059  1.00  0.00           C
ATOM   1809  O   ASP   220      24.847 -19.783  35.318  1.00  0.00           O
ATOM   1810  CB  ASP   220      24.993 -18.149  37.441  1.00  0.00           C
ATOM   1811  CG  ASP   220      25.625 -17.411  38.607  1.00  0.00           C
ATOM   1812  OD1 ASP   220      26.858 -17.157  38.567  1.00  0.00           O
ATOM   1813  OD2 ASP   220      24.872 -17.098  39.565  1.00  0.00           O
ATOM   1814  N   GLY   221      25.341 -18.191  33.798  1.00  0.00           N
ATOM   1815  CA  GLY   221      25.020 -19.034  32.683  1.00  0.00           C
ATOM   1816  C   GLY   221      23.538 -19.116  32.483  1.00  0.00           C
ATOM   1817  O   GLY   221      23.070 -19.952  31.713  1.00  0.00           O
ATOM   1818  N   GLU   222      22.749 -18.261  33.157  1.00  0.00           N
ATOM   1819  CA  GLU   222      21.334 -18.354  32.948  1.00  0.00           C
ATOM   1820  C   GLU   222      20.879 -17.083  32.300  1.00  0.00           C
ATOM   1821  O   GLU   222      21.335 -15.997  32.652  1.00  0.00           O
ATOM   1822  CB  GLU   222      20.539 -18.548  34.245  1.00  0.00           C
ATOM   1823  CG  GLU   222      19.102 -19.002  33.997  1.00  0.00           C
ATOM   1824  CD  GLU   222      18.463 -19.266  35.348  1.00  0.00           C
ATOM   1825  OE1 GLU   222      19.223 -19.423  36.342  1.00  0.00           O
ATOM   1826  OE2 GLU   222      17.206 -19.317  35.407  1.00  0.00           O
ATOM   1827  N   ASP   223      19.960 -17.198  31.317  1.00  0.00           N
ATOM   1828  CA  ASP   223      19.502 -16.065  30.564  1.00  0.00           C
ATOM   1829  C   ASP   223      18.678 -15.144  31.417  1.00  0.00           C
ATOM   1830  O   ASP   223      17.793 -15.546  32.170  1.00  0.00           O
ATOM   1831  CB  ASP   223      18.704 -16.457  29.311  1.00  0.00           C
ATOM   1832  CG  ASP   223      19.706 -17.062  28.335  1.00  0.00           C
ATOM   1833  OD1 ASP   223      20.905 -16.678  28.406  1.00  0.00           O
ATOM   1834  OD2 ASP   223      19.293 -17.920  27.511  1.00  0.00           O
ATOM   1835  N   GLN   224      19.046 -13.860  31.301  1.00  0.00           N
ATOM   1836  CA  GLN   224      18.624 -12.625  31.895  1.00  0.00           C
ATOM   1837  C   GLN   224      17.428 -11.983  31.256  1.00  0.00           C
ATOM   1838  O   GLN   224      17.165 -10.823  31.563  1.00  0.00           O
ATOM   1839  CB  GLN   224      19.762 -11.599  31.956  1.00  0.00           C
ATOM   1840  CG  GLN   224      20.931 -12.121  32.792  1.00  0.00           C
ATOM   1841  CD  GLN   224      20.375 -12.513  34.157  1.00  0.00           C
ATOM   1842  NE2 GLN   224      20.260 -13.844  34.412  1.00  0.00           N
ATOM   1843  OE1 GLN   224      20.042 -11.656  34.974  1.00  0.00           O
ATOM   1844  N   THR   225      16.743 -12.638  30.298  1.00  0.00           N
ATOM   1845  CA  THR   225      15.774 -12.002  29.434  1.00  0.00           C
ATOM   1846  C   THR   225      14.841 -11.058  30.149  1.00  0.00           C
ATOM   1847  O   THR   225      14.688  -9.923  29.701  1.00  0.00           O
ATOM   1848  CB  THR   225      14.931 -13.002  28.702  1.00  0.00           C
ATOM   1849  CG2 THR   225      13.960 -12.247  27.778  1.00  0.00           C
ATOM   1850  OG1 THR   225      15.759 -13.864  27.934  1.00  0.00           O
ATOM   1851  N   GLN   226      14.195 -11.443  31.263  1.00  0.00           N
ATOM   1852  CA  GLN   226      13.283 -10.503  31.869  1.00  0.00           C
ATOM   1853  C   GLN   226      14.010  -9.283  32.371  1.00  0.00           C
ATOM   1854  O   GLN   226      13.514  -8.165  32.242  1.00  0.00           O
ATOM   1855  CB  GLN   226      12.504 -11.099  33.053  1.00  0.00           C
ATOM   1856  CG  GLN   226      11.491 -12.163  32.629  1.00  0.00           C
ATOM   1857  CD  GLN   226      10.381 -11.457  31.868  1.00  0.00           C
ATOM   1858  NE2 GLN   226       9.141 -12.009  31.949  1.00  0.00           N
ATOM   1859  OE1 GLN   226      10.611 -10.436  31.221  1.00  0.00           O
ATOM   1860  N   ASP   227      15.196  -9.485  32.976  1.00  0.00           N
ATOM   1861  CA  ASP   227      16.027  -8.493  33.610  1.00  0.00           C
ATOM   1862  C   ASP   227      16.741  -7.583  32.643  1.00  0.00           C
ATOM   1863  O   ASP   227      17.231  -6.527  33.044  1.00  0.00           O
ATOM   1864  CB  ASP   227      17.096  -9.136  34.506  1.00  0.00           C
ATOM   1865  CG  ASP   227      16.364  -9.821  35.652  1.00  0.00           C
ATOM   1866  OD1 ASP   227      15.283  -9.315  36.049  1.00  0.00           O
ATOM   1867  OD2 ASP   227      16.869 -10.868  36.137  1.00  0.00           O
ATOM   1868  N   THR   228      16.887  -7.977  31.364  1.00  0.00           N
ATOM   1869  CA  THR   228      17.706  -7.198  30.472  1.00  0.00           C
ATOM   1870  C   THR   228      16.920  -6.137  29.768  1.00  0.00           C
ATOM   1871  O   THR   228      15.778  -6.340  29.362  1.00  0.00           O
ATOM   1872  CB  THR   228      18.353  -8.036  29.406  1.00  0.00           C
ATOM   1873  CG2 THR   228      19.230  -7.134  28.521  1.00  0.00           C
ATOM   1874  OG1 THR   228      19.145  -9.053  30.002  1.00  0.00           O
ATOM   1875  N   GLU   229      17.554  -4.953  29.619  1.00  0.00           N
ATOM   1876  CA  GLU   229      16.993  -3.833  28.920  1.00  0.00           C
ATOM   1877  C   GLU   229      17.609  -3.874  27.559  1.00  0.00           C
ATOM   1878  O   GLU   229      18.832  -3.820  27.424  1.00  0.00           O
ATOM   1879  CB  GLU   229      17.395  -2.482  29.532  1.00  0.00           C
ATOM   1880  CG  GLU   229      16.810  -1.271  28.806  1.00  0.00           C
ATOM   1881  CD  GLU   229      17.308  -0.021  29.516  1.00  0.00           C
ATOM   1882  OE1 GLU   229      18.334  -0.125  30.243  1.00  0.00           O
ATOM   1883  OE2 GLU   229      16.677   1.054  29.339  1.00  0.00           O
ATOM   1884  N   LEU   230      16.772  -3.969  26.510  1.00  0.00           N
ATOM   1885  CA  LEU   230      17.301  -4.105  25.190  1.00  0.00           C
ATOM   1886  C   LEU   230      16.741  -2.980  24.378  1.00  0.00           C
ATOM   1887  O   LEU   230      15.529  -2.786  24.317  1.00  0.00           O
ATOM   1888  CB  LEU   230      16.851  -5.442  24.579  1.00  0.00           C
ATOM   1889  CG  LEU   230      17.548  -5.870  23.280  1.00  0.00           C
ATOM   1890  CD1 LEU   230      19.043  -6.154  23.508  1.00  0.00           C
ATOM   1891  CD2 LEU   230      16.828  -7.073  22.653  1.00  0.00           C
ATOM   1892  N   VAL   231      17.627  -2.191  23.741  1.00  0.00           N
ATOM   1893  CA  VAL   231      17.205  -1.076  22.944  1.00  0.00           C
ATOM   1894  C   VAL   231      16.982  -1.588  21.559  1.00  0.00           C
ATOM   1895  O   VAL   231      17.607  -2.559  21.139  1.00  0.00           O
ATOM   1896  CB  VAL   231      18.252  -0.012  22.865  1.00  0.00           C
ATOM   1897  CG1 VAL   231      17.741   1.148  22.005  1.00  0.00           C
ATOM   1898  CG2 VAL   231      18.605   0.401  24.287  1.00  0.00           C
ATOM   1899  N   GLU   232      16.067  -0.945  20.811  1.00  0.00           N
ATOM   1900  CA  GLU   232      15.821  -1.381  19.471  1.00  0.00           C
ATOM   1901  C   GLU   232      17.063  -1.124  18.685  1.00  0.00           C
ATOM   1902  O   GLU   232      17.784  -0.161  18.942  1.00  0.00           O
ATOM   1903  CB  GLU   232      14.692  -0.613  18.769  1.00  0.00           C
ATOM   1904  CG  GLU   232      14.989   0.883  18.638  1.00  0.00           C
ATOM   1905  CD  GLU   232      13.823   1.530  17.913  1.00  0.00           C
ATOM   1906  OE1 GLU   232      12.896   0.782  17.502  1.00  0.00           O
ATOM   1907  OE2 GLU   232      13.839   2.782  17.764  1.00  0.00           O
ATOM   1908  N   THR   233      17.351  -1.994  17.699  1.00  0.00           N
ATOM   1909  CA  THR   233      18.521  -1.778  16.900  1.00  0.00           C
ATOM   1910  C   THR   233      18.288  -0.502  16.156  1.00  0.00           C
ATOM   1911  O   THR   233      17.172  -0.234  15.710  1.00  0.00           O
ATOM   1912  CB  THR   233      18.787  -2.872  15.905  1.00  0.00           C
ATOM   1913  CG2 THR   233      20.078  -2.539  15.137  1.00  0.00           C
ATOM   1914  OG1 THR   233      18.936  -4.116  16.576  1.00  0.00           O
ATOM   1915  N   ARG   234      19.338   0.337  16.023  1.00  0.00           N
ATOM   1916  CA  ARG   234      19.135   1.603  15.376  1.00  0.00           C
ATOM   1917  C   ARG   234      20.228   1.849  14.378  1.00  0.00           C
ATOM   1918  O   ARG   234      21.351   1.364  14.515  1.00  0.00           O
ATOM   1919  CB  ARG   234      19.091   2.787  16.358  1.00  0.00           C
ATOM   1920  CG  ARG   234      20.358   2.972  17.192  1.00  0.00           C
ATOM   1921  CD  ARG   234      20.169   3.968  18.338  1.00  0.00           C
ATOM   1922  NE  ARG   234      21.473   4.118  19.045  1.00  0.00           N
ATOM   1923  CZ  ARG   234      21.819   3.263  20.050  1.00  0.00           C
ATOM   1924  NH1 ARG   234      21.016   2.205  20.362  1.00  0.00           N
ATOM   1925  NH2 ARG   234      22.977   3.460  20.747  1.00  0.00           N
ATOM   1926  N   PRO   235      19.884   2.571  13.339  1.00  0.00           N
ATOM   1927  CA  PRO   235      20.825   2.879  12.291  1.00  0.00           C
ATOM   1928  C   PRO   235      21.823   3.944  12.626  1.00  0.00           C
ATOM   1929  O   PRO   235      21.448   4.966  13.198  1.00  0.00           O
ATOM   1930  CB  PRO   235      19.994   3.203  11.046  1.00  0.00           C
ATOM   1931  CG  PRO   235      18.568   3.430  11.581  1.00  0.00           C
ATOM   1932  CD  PRO   235      18.516   2.568  12.850  1.00  0.00           C
ATOM   1933  N   ALA   236      23.105   3.701  12.282  1.00  0.00           N
ATOM   1934  CA  ALA   236      24.178   4.641  12.452  1.00  0.00           C
ATOM   1935  C   ALA   236      24.041   5.766  11.464  1.00  0.00           C
ATOM   1936  O   ALA   236      24.280   6.925  11.802  1.00  0.00           O
ATOM   1937  CB  ALA   236      25.562   3.998  12.259  1.00  0.00           C
ATOM   1938  N   GLY   237      23.632   5.450  10.214  1.00  0.00           N
ATOM   1939  CA  GLY   237      23.536   6.434   9.164  1.00  0.00           C
ATOM   1940  C   GLY   237      24.567   6.107   8.118  1.00  0.00           C
ATOM   1941  O   GLY   237      24.498   6.592   6.989  1.00  0.00           O
ATOM   1942  N   ASP   238      25.585   5.319   8.512  1.00  0.00           N
ATOM   1943  CA  ASP   238      26.656   4.808   7.697  1.00  0.00           C
ATOM   1944  C   ASP   238      26.240   3.556   6.964  1.00  0.00           C
ATOM   1945  O   ASP   238      27.052   2.975   6.250  1.00  0.00           O
ATOM   1946  CB  ASP   238      27.974   4.574   8.464  1.00  0.00           C
ATOM   1947  CG  ASP   238      27.741   3.579   9.579  1.00  0.00           C
ATOM   1948  OD1 ASP   238      26.564   3.171   9.757  1.00  0.00           O
ATOM   1949  OD2 ASP   238      28.731   3.221  10.271  1.00  0.00           O
ATOM   1950  N   ARG   239      24.979   3.107   7.158  1.00  0.00           N
ATOM   1951  CA  ARG   239      24.320   1.910   6.682  1.00  0.00           C
ATOM   1952  C   ARG   239      24.520   0.835   7.703  1.00  0.00           C
ATOM   1953  O   ARG   239      23.963  -0.253   7.577  1.00  0.00           O
ATOM   1954  CB  ARG   239      24.856   1.256   5.389  1.00  0.00           C
ATOM   1955  CG  ARG   239      26.169   0.486   5.573  1.00  0.00           C
ATOM   1956  CD  ARG   239      26.522  -0.430   4.399  1.00  0.00           C
ATOM   1957  NE  ARG   239      27.493  -1.437   4.912  1.00  0.00           N
ATOM   1958  CZ  ARG   239      27.381  -2.740   4.523  1.00  0.00           C
ATOM   1959  NH1 ARG   239      26.425  -3.105   3.619  1.00  0.00           N
ATOM   1960  NH2 ARG   239      28.216  -3.682   5.050  1.00  0.00           N
ATOM   1961  N   THR   240      25.274   1.115   8.778  1.00  0.00           N
ATOM   1962  CA  THR   240      25.491   0.083   9.742  1.00  0.00           C
ATOM   1963  C   THR   240      24.532   0.287  10.882  1.00  0.00           C
ATOM   1964  O   THR   240      23.790   1.267  10.898  1.00  0.00           O
ATOM   1965  CB  THR   240      26.889   0.080  10.234  1.00  0.00           C
ATOM   1966  CG2 THR   240      27.024   1.042  11.420  1.00  0.00           C
ATOM   1967  OG1 THR   240      27.198  -1.230  10.642  1.00  0.00           O
ATOM   1968  N   PHE   241      24.520  -0.640  11.871  1.00  0.00           N
ATOM   1969  CA  PHE   241      23.562  -0.542  12.942  1.00  0.00           C
ATOM   1970  C   PHE   241      24.258  -0.631  14.268  1.00  0.00           C
ATOM   1971  O   PHE   241      25.438  -0.967  14.356  1.00  0.00           O
ATOM   1972  CB  PHE   241      22.510  -1.667  12.926  1.00  0.00           C
ATOM   1973  CG  PHE   241      21.746  -1.568  11.651  1.00  0.00           C
ATOM   1974  CD1 PHE   241      20.807  -0.581  11.466  1.00  0.00           C
ATOM   1975  CD2 PHE   241      21.953  -2.478  10.641  1.00  0.00           C
ATOM   1976  CE1 PHE   241      20.101  -0.493  10.289  1.00  0.00           C
ATOM   1977  CE2 PHE   241      21.249  -2.395   9.463  1.00  0.00           C
ATOM   1978  CZ  PHE   241      20.321  -1.400   9.283  1.00  0.00           C
ATOM   1979  N   GLN   242      23.524  -0.287  15.350  1.00  0.00           N
ATOM   1980  CA  GLN   242      24.064  -0.340  16.679  1.00  0.00           C
ATOM   1981  C   GLN   242      23.002  -0.828  17.616  1.00  0.00           C
ATOM   1982  O   GLN   242      21.809  -0.667  17.363  1.00  0.00           O
ATOM   1983  CB  GLN   242      24.593   1.022  17.156  1.00  0.00           C
ATOM   1984  CG  GLN   242      23.534   2.119  17.149  1.00  0.00           C
ATOM   1985  CD  GLN   242      24.239   3.437  17.415  1.00  0.00           C
ATOM   1986  NE2 GLN   242      24.180   4.362  16.420  1.00  0.00           N
ATOM   1987  OE1 GLN   242      24.829   3.640  18.475  1.00  0.00           O
ATOM   1988  N   LYS   243      23.415  -1.490  18.719  1.00  0.00           N
ATOM   1989  CA  LYS   243      22.453  -1.990  19.660  1.00  0.00           C
ATOM   1990  C   LYS   243      23.153  -2.218  20.964  1.00  0.00           C
ATOM   1991  O   LYS   243      24.370  -2.395  21.000  1.00  0.00           O
ATOM   1992  CB  LYS   243      21.825  -3.323  19.211  1.00  0.00           C
ATOM   1993  CG  LYS   243      20.615  -3.745  20.041  1.00  0.00           C
ATOM   1994  CD  LYS   243      19.757  -4.819  19.366  1.00  0.00           C
ATOM   1995  CE  LYS   243      20.287  -6.245  19.534  1.00  0.00           C
ATOM   1996  NZ  LYS   243      19.388  -7.201  18.849  1.00  0.00           N
ATOM   1997  N   TRP   244      22.402  -2.172  22.085  1.00  0.00           N
ATOM   1998  CA  TRP   244      23.010  -2.457  23.352  1.00  0.00           C
ATOM   1999  C   TRP   244      22.018  -3.131  24.245  1.00  0.00           C
ATOM   2000  O   TRP   244      20.809  -3.016  24.054  1.00  0.00           O
ATOM   2001  CB  TRP   244      23.594  -1.233  24.085  1.00  0.00           C
ATOM   2002  CG  TRP   244      22.691  -0.037  24.292  1.00  0.00           C
ATOM   2003  CD1 TRP   244      22.600   1.095  23.535  1.00  0.00           C
ATOM   2004  CD2 TRP   244      21.790   0.143  25.397  1.00  0.00           C
ATOM   2005  CE2 TRP   244      21.211   1.404  25.256  1.00  0.00           C
ATOM   2006  CE3 TRP   244      21.478  -0.672  26.447  1.00  0.00           C
ATOM   2007  NE1 TRP   244      21.718   1.976  24.111  1.00  0.00           N
ATOM   2008  CZ2 TRP   244      20.312   1.877  26.170  1.00  0.00           C
ATOM   2009  CZ3 TRP   244      20.561  -0.195  27.360  1.00  0.00           C
ATOM   2010  CH2 TRP   244      19.992   1.054  27.226  1.00  0.00           C
ATOM   2011  N   ALA   245      22.536  -3.899  25.228  1.00  0.00           N
ATOM   2012  CA  ALA   245      21.714  -4.572  26.191  1.00  0.00           C
ATOM   2013  C   ALA   245      22.318  -4.284  27.527  1.00  0.00           C
ATOM   2014  O   ALA   245      23.540  -4.292  27.677  1.00  0.00           O
ATOM   2015  CB  ALA   245      21.689  -6.098  26.016  1.00  0.00           C
ATOM   2016  N   ALA   246      21.473  -4.028  28.545  1.00  0.00           N
ATOM   2017  CA  ALA   246      22.020  -3.671  29.820  1.00  0.00           C
ATOM   2018  C   ALA   246      21.324  -4.428  30.906  1.00  0.00           C
ATOM   2019  O   ALA   246      20.167  -4.825  30.779  1.00  0.00           O
ATOM   2020  CB  ALA   246      21.869  -2.176  30.148  1.00  0.00           C
ATOM   2021  N   VAL   247      22.062  -4.666  32.007  1.00  0.00           N
ATOM   2022  CA  VAL   247      21.528  -5.315  33.166  1.00  0.00           C
ATOM   2023  C   VAL   247      22.015  -4.563  34.366  1.00  0.00           C
ATOM   2024  O   VAL   247      23.069  -3.933  34.330  1.00  0.00           O
ATOM   2025  CB  VAL   247      21.976  -6.741  33.310  1.00  0.00           C
ATOM   2026  CG1 VAL   247      21.338  -7.569  32.182  1.00  0.00           C
ATOM   2027  CG2 VAL   247      23.515  -6.773  33.283  1.00  0.00           C
ATOM   2028  N   VAL   248      21.231  -4.592  35.464  1.00  0.00           N
ATOM   2029  CA  VAL   248      21.626  -3.932  36.676  1.00  0.00           C
ATOM   2030  C   VAL   248      22.168  -5.007  37.564  1.00  0.00           C
ATOM   2031  O   VAL   248      21.502  -6.013  37.802  1.00  0.00           O
ATOM   2032  CB  VAL   248      20.476  -3.280  37.389  1.00  0.00           C
ATOM   2033  CG1 VAL   248      20.967  -2.739  38.740  1.00  0.00           C
ATOM   2034  CG2 VAL   248      19.884  -2.197  36.469  1.00  0.00           C
ATOM   2035  N   VAL   249      23.402  -4.829  38.082  1.00  0.00           N
ATOM   2036  CA  VAL   249      23.984  -5.879  38.869  1.00  0.00           C
ATOM   2037  C   VAL   249      24.397  -5.336  40.201  1.00  0.00           C
ATOM   2038  O   VAL   249      24.704  -4.154  40.355  1.00  0.00           O
ATOM   2039  CB  VAL   249      25.203  -6.485  38.233  1.00  0.00           C
ATOM   2040  CG1 VAL   249      24.800  -7.069  36.866  1.00  0.00           C
ATOM   2041  CG2 VAL   249      26.312  -5.419  38.158  1.00  0.00           C
ATOM   2042  N   PRO   250      24.381  -6.201  41.184  1.00  0.00           N
ATOM   2043  CA  PRO   250      24.794  -5.791  42.499  1.00  0.00           C
ATOM   2044  C   PRO   250      26.273  -5.597  42.506  1.00  0.00           C
ATOM   2045  O   PRO   250      26.967  -6.300  41.773  1.00  0.00           O
ATOM   2046  CB  PRO   250      24.290  -6.871  43.451  1.00  0.00           C
ATOM   2047  CG  PRO   250      23.050  -7.433  42.731  1.00  0.00           C
ATOM   2048  CD  PRO   250      23.351  -7.226  41.236  1.00  0.00           C
ATOM   2049  N   SER   251      26.789  -4.668  43.329  1.00  0.00           N
ATOM   2050  CA  SER   251      28.198  -4.408  43.303  1.00  0.00           C
ATOM   2051  C   SER   251      28.928  -5.643  43.731  1.00  0.00           C
ATOM   2052  O   SER   251      28.538  -6.306  44.690  1.00  0.00           O
ATOM   2053  CB  SER   251      28.630  -3.259  44.232  1.00  0.00           C
ATOM   2054  OG  SER   251      28.031  -2.042  43.810  1.00  0.00           O
ATOM   2055  N   GLY   252      30.010  -5.980  42.996  1.00  0.00           N
ATOM   2056  CA  GLY   252      30.872  -7.082  43.323  1.00  0.00           C
ATOM   2057  C   GLY   252      30.499  -8.311  42.537  1.00  0.00           C
ATOM   2058  O   GLY   252      31.315  -9.218  42.378  1.00  0.00           O
ATOM   2059  N   GLU   253      29.249  -8.370  42.046  1.00  0.00           N
ATOM   2060  CA  GLU   253      28.670  -9.464  41.307  1.00  0.00           C
ATOM   2061  C   GLU   253      29.085  -9.515  39.858  1.00  0.00           C
ATOM   2062  O   GLU   253      28.823 -10.510  39.186  1.00  0.00           O
ATOM   2063  CB  GLU   253      27.135  -9.472  41.321  1.00  0.00           C
ATOM   2064  CG  GLU   253      26.532  -9.818  42.681  1.00  0.00           C
ATOM   2065  CD  GLU   253      25.079 -10.171  42.420  1.00  0.00           C
ATOM   2066  OE1 GLU   253      24.670 -10.093  41.231  1.00  0.00           O
ATOM   2067  OE2 GLU   253      24.362 -10.533  43.390  1.00  0.00           O
ATOM   2068  N   GLU   254      29.714  -8.456  39.317  1.00  0.00           N
ATOM   2069  CA  GLU   254      29.870  -8.307  37.890  1.00  0.00           C
ATOM   2070  C   GLU   254      30.511  -9.466  37.168  1.00  0.00           C
ATOM   2071  O   GLU   254      30.199  -9.692  35.999  1.00  0.00           O
ATOM   2072  CB  GLU   254      30.535  -6.980  37.458  1.00  0.00           C
ATOM   2073  CG  GLU   254      31.777  -6.557  38.242  1.00  0.00           C
ATOM   2074  CD  GLU   254      31.325  -5.666  39.395  1.00  0.00           C
ATOM   2075  OE1 GLU   254      30.512  -6.136  40.234  1.00  0.00           O
ATOM   2076  OE2 GLU   254      31.783  -4.493  39.447  1.00  0.00           O
ATOM   2077  N   GLN   255      31.416 -10.231  37.797  1.00  0.00           N
ATOM   2078  CA  GLN   255      32.081 -11.331  37.137  1.00  0.00           C
ATOM   2079  C   GLN   255      31.097 -12.398  36.746  1.00  0.00           C
ATOM   2080  O   GLN   255      31.346 -13.188  35.837  1.00  0.00           O
ATOM   2081  CB  GLN   255      33.168 -11.973  38.012  1.00  0.00           C
ATOM   2082  CG  GLN   255      34.268 -10.980  38.390  1.00  0.00           C
ATOM   2083  CD  GLN   255      34.829 -10.394  37.102  1.00  0.00           C
ATOM   2084  NE2 GLN   255      35.409  -9.165  37.193  1.00  0.00           N
ATOM   2085  OE1 GLN   255      34.746 -11.008  36.040  1.00  0.00           O
ATOM   2086  N   ARG   256      29.974 -12.470  37.471  1.00  0.00           N
ATOM   2087  CA  ARG   256      28.916 -13.427  37.320  1.00  0.00           C
ATOM   2088  C   ARG   256      28.254 -13.268  35.977  1.00  0.00           C
ATOM   2089  O   ARG   256      27.658 -14.217  35.467  1.00  0.00           O
ATOM   2090  CB  ARG   256      27.845 -13.200  38.395  1.00  0.00           C
ATOM   2091  CG  ARG   256      26.786 -14.287  38.498  1.00  0.00           C
ATOM   2092  CD  ARG   256      25.631 -13.870  39.408  1.00  0.00           C
ATOM   2093  NE  ARG   256      26.207 -13.543  40.744  1.00  0.00           N
ATOM   2094  CZ  ARG   256      26.017 -14.378  41.806  1.00  0.00           C
ATOM   2095  NH1 ARG   256      25.293 -15.525  41.662  1.00  0.00           N
ATOM   2096  NH2 ARG   256      26.531 -14.056  43.028  1.00  0.00           N
ATOM   2097  N   TYR   257      28.319 -12.064  35.367  1.00  0.00           N
ATOM   2098  CA  TYR   257      27.547 -11.815  34.178  1.00  0.00           C
ATOM   2099  C   TYR   257      28.394 -11.846  32.937  1.00  0.00           C
ATOM   2100  O   TYR   257      29.527 -11.364  32.912  1.00  0.00           O
ATOM   2101  CB  TYR   257      26.879 -10.427  34.185  1.00  0.00           C
ATOM   2102  CG  TYR   257      25.879 -10.348  35.293  1.00  0.00           C
ATOM   2103  CD1 TYR   257      26.278 -10.159  36.596  1.00  0.00           C
ATOM   2104  CD2 TYR   257      24.534 -10.449  35.027  1.00  0.00           C
ATOM   2105  CE1 TYR   257      25.356 -10.075  37.616  1.00  0.00           C
ATOM   2106  CE2 TYR   257      23.609 -10.366  36.040  1.00  0.00           C
ATOM   2107  CZ  TYR   257      24.016 -10.182  37.337  1.00  0.00           C
ATOM   2108  OH  TYR   257      23.060 -10.097  38.371  1.00  0.00           O
ATOM   2109  N   THR   258      27.836 -12.451  31.859  1.00  0.00           N
ATOM   2110  CA  THR   258      28.504 -12.508  30.585  1.00  0.00           C
ATOM   2111  C   THR   258      27.563 -12.049  29.505  1.00  0.00           C
ATOM   2112  O   THR   258      26.360 -12.300  29.562  1.00  0.00           O
ATOM   2113  CB  THR   258      28.979 -13.880  30.199  1.00  0.00           C
ATOM   2114  CG2 THR   258      30.082 -14.329  31.165  1.00  0.00           C
ATOM   2115  OG1 THR   258      27.899 -14.801  30.217  1.00  0.00           O
ATOM   2116  N   CYS   259      28.108 -11.351  28.483  1.00  0.00           N
ATOM   2117  CA  CYS   259      27.339 -10.874  27.363  1.00  0.00           C
ATOM   2118  C   CYS   259      27.635 -11.781  26.211  1.00  0.00           C
ATOM   2119  O   CYS   259      28.781 -12.177  26.002  1.00  0.00           O
ATOM   2120  CB  CYS   259      27.697  -9.438  26.917  1.00  0.00           C
ATOM   2121  SG  CYS   259      26.854  -8.947  25.378  1.00  0.00           S
ATOM   2122  N   HIS   260      26.595 -12.141  25.432  1.00  0.00           N
ATOM   2123  CA  HIS   260      26.788 -13.052  24.338  1.00  0.00           C
ATOM   2124  C   HIS   260      26.308 -12.383  23.086  1.00  0.00           C
ATOM   2125  O   HIS   260      25.224 -11.802  23.065  1.00  0.00           O
ATOM   2126  CB  HIS   260      25.987 -14.350  24.524  1.00  0.00           C
ATOM   2127  CG  HIS   260      26.411 -15.079  25.765  1.00  0.00           C
ATOM   2128  CD2 HIS   260      26.034 -14.889  27.059  1.00  0.00           C
ATOM   2129  ND1 HIS   260      27.335 -16.100  25.788  1.00  0.00           N
ATOM   2130  CE1 HIS   260      27.474 -16.473  27.085  1.00  0.00           C
ATOM   2131  NE2 HIS   260      26.705 -15.765  27.894  1.00  0.00           N
ATOM   2132  N   VAL   261      27.114 -12.443  22.001  1.00  0.00           N
ATOM   2133  CA  VAL   261      26.710 -11.778  20.794  1.00  0.00           C
ATOM   2134  C   VAL   261      26.776 -12.736  19.648  1.00  0.00           C
ATOM   2135  O   VAL   261      27.750 -13.472  19.490  1.00  0.00           O
ATOM   2136  CB  VAL   261      27.590 -10.613  20.437  1.00  0.00           C
ATOM   2137  CG1 VAL   261      27.071  -9.977  19.133  1.00  0.00           C
ATOM   2138  CG2 VAL   261      27.630  -9.651  21.638  1.00  0.00           C
ATOM   2139  N   GLN   262      25.715 -12.745  18.814  1.00  0.00           N
ATOM   2140  CA  GLN   262      25.722 -13.568  17.642  1.00  0.00           C
ATOM   2141  C   GLN   262      25.397 -12.682  16.479  1.00  0.00           C
ATOM   2142  O   GLN   262      24.445 -11.903  16.524  1.00  0.00           O
ATOM   2143  CB  GLN   262      24.683 -14.701  17.661  1.00  0.00           C
ATOM   2144  CG  GLN   262      24.938 -15.747  18.748  1.00  0.00           C
ATOM   2145  CD  GLN   262      23.963 -16.894  18.522  1.00  0.00           C
ATOM   2146  NE2 GLN   262      23.122 -17.192  19.547  1.00  0.00           N
ATOM   2147  OE1 GLN   262      23.948 -17.509  17.456  1.00  0.00           O
ATOM   2148  N   HIS   263      26.216 -12.767  15.409  1.00  0.00           N
ATOM   2149  CA  HIS   263      25.999 -11.990  14.221  1.00  0.00           C
ATOM   2150  C   HIS   263      26.598 -12.751  13.076  1.00  0.00           C
ATOM   2151  O   HIS   263      27.523 -13.540  13.251  1.00  0.00           O
ATOM   2152  CB  HIS   263      26.642 -10.588  14.276  1.00  0.00           C
ATOM   2153  CG  HIS   263      26.371  -9.737  13.067  1.00  0.00           C
ATOM   2154  CD2 HIS   263      25.302  -8.952  12.763  1.00  0.00           C
ATOM   2155  ND1 HIS   263      27.240  -9.608  12.006  1.00  0.00           N
ATOM   2156  CE1 HIS   263      26.659  -8.757  11.123  1.00  0.00           C
ATOM   2157  NE2 HIS   263      25.481  -8.331  11.539  1.00  0.00           N
ATOM   2158  N   GLU   264      26.083 -12.510  11.857  1.00  0.00           N
ATOM   2159  CA  GLU   264      26.486 -13.206  10.663  1.00  0.00           C
ATOM   2160  C   GLU   264      27.937 -12.953  10.400  1.00  0.00           C
ATOM   2161  O   GLU   264      28.651 -13.819   9.896  1.00  0.00           O
ATOM   2162  CB  GLU   264      25.757 -12.678   9.419  1.00  0.00           C
ATOM   2163  CG  GLU   264      24.242 -12.851   9.456  1.00  0.00           C
ATOM   2164  CD  GLU   264      23.666 -11.994   8.339  1.00  0.00           C
ATOM   2165  OE1 GLU   264      24.284 -11.956   7.240  1.00  0.00           O
ATOM   2166  OE2 GLU   264      22.602 -11.363   8.575  1.00  0.00           O
ATOM   2167  N   GLY   265      28.392 -11.730  10.704  1.00  0.00           N
ATOM   2168  CA  GLY   265      29.728 -11.271  10.450  1.00  0.00           C
ATOM   2169  C   GLY   265      30.739 -12.018  11.264  1.00  0.00           C
ATOM   2170  O   GLY   265      31.887 -12.134  10.846  1.00  0.00           O
ATOM   2171  N   LEU   266      30.372 -12.483  12.476  1.00  0.00           N
ATOM   2172  CA  LEU   266      31.328 -13.116  13.348  1.00  0.00           C
ATOM   2173  C   LEU   266      31.506 -14.555  12.965  1.00  0.00           C
ATOM   2174  O   LEU   266      30.541 -15.280  12.733  1.00  0.00           O
ATOM   2175  CB  LEU   266      30.877 -13.092  14.818  1.00  0.00           C
ATOM   2176  CG  LEU   266      30.777 -11.672  15.408  1.00  0.00           C
ATOM   2177  CD1 LEU   266      30.323 -11.700  16.876  1.00  0.00           C
ATOM   2178  CD2 LEU   266      32.100 -10.911  15.225  1.00  0.00           C
ATOM   2179  N   PRO   267      32.741 -14.985  12.870  1.00  0.00           N
ATOM   2180  CA  PRO   267      32.999 -16.369  12.577  1.00  0.00           C
ATOM   2181  C   PRO   267      32.563 -17.232  13.715  1.00  0.00           C
ATOM   2182  O   PRO   267      32.205 -18.385  13.485  1.00  0.00           O
ATOM   2183  CB  PRO   267      34.485 -16.456  12.248  1.00  0.00           C
ATOM   2184  CG  PRO   267      34.806 -15.060  11.685  1.00  0.00           C
ATOM   2185  CD  PRO   267      33.804 -14.121  12.381  1.00  0.00           C
ATOM   2186  N   LYS   268      32.613 -16.702  14.951  1.00  0.00           N
ATOM   2187  CA  LYS   268      32.184 -17.449  16.096  1.00  0.00           C
ATOM   2188  C   LYS   268      31.540 -16.469  17.024  1.00  0.00           C
ATOM   2189  O   LYS   268      31.906 -15.297  17.040  1.00  0.00           O
ATOM   2190  CB  LYS   268      33.344 -18.146  16.830  1.00  0.00           C
ATOM   2191  CG  LYS   268      34.399 -17.187  17.386  1.00  0.00           C
ATOM   2192  CD  LYS   268      35.478 -17.887  18.216  1.00  0.00           C
ATOM   2193  CE  LYS   268      34.936 -18.629  19.439  1.00  0.00           C
ATOM   2194  NZ  LYS   268      36.011 -19.442  20.052  1.00  0.00           N
ATOM   2195  N   PRO   269      30.588 -16.907  17.805  1.00  0.00           N
ATOM   2196  CA  PRO   269      29.894 -16.027  18.702  1.00  0.00           C
ATOM   2197  C   PRO   269      30.809 -15.558  19.785  1.00  0.00           C
ATOM   2198  O   PRO   269      31.721 -16.291  20.164  1.00  0.00           O
ATOM   2199  CB  PRO   269      28.664 -16.796  19.188  1.00  0.00           C
ATOM   2200  CG  PRO   269      28.915 -18.253  18.753  1.00  0.00           C
ATOM   2201  CD  PRO   269      29.836 -18.118  17.530  1.00  0.00           C
ATOM   2202  N   LEU   270      30.574 -14.335  20.295  1.00  0.00           N
ATOM   2203  CA  LEU   270      31.463 -13.750  21.253  1.00  0.00           C
ATOM   2204  C   LEU   270      30.872 -13.818  22.625  1.00  0.00           C
ATOM   2205  O   LEU   270      29.654 -13.789  22.807  1.00  0.00           O
ATOM   2206  CB  LEU   270      31.741 -12.260  20.988  1.00  0.00           C
ATOM   2207  CG  LEU   270      32.474 -11.977  19.665  1.00  0.00           C
ATOM   2208  CD1 LEU   270      32.703 -10.468  19.481  1.00  0.00           C
ATOM   2209  CD2 LEU   270      33.776 -12.789  19.557  1.00  0.00           C
ATOM   2210  N   THR   271      31.759 -13.948  23.633  1.00  0.00           N
ATOM   2211  CA  THR   271      31.371 -13.900  25.013  1.00  0.00           C
ATOM   2212  C   THR   271      32.180 -12.788  25.606  1.00  0.00           C
ATOM   2213  O   THR   271      33.406 -12.791  25.510  1.00  0.00           O
ATOM   2214  CB  THR   271      31.697 -15.150  25.777  1.00  0.00           C
ATOM   2215  CG2 THR   271      31.231 -14.983  27.235  1.00  0.00           C
ATOM   2216  OG1 THR   271      31.051 -16.266  25.180  1.00  0.00           O
ATOM   2217  N   LEU   272      31.514 -11.797  26.230  1.00  0.00           N
ATOM   2218  CA  LEU   272      32.248 -10.685  26.764  1.00  0.00           C
ATOM   2219  C   LEU   272      31.939 -10.537  28.216  1.00  0.00           C
ATOM   2220  O   LEU   272      30.893 -10.974  28.695  1.00  0.00           O
ATOM   2221  CB  LEU   272      31.902  -9.330  26.121  1.00  0.00           C
ATOM   2222  CG  LEU   272      32.196  -9.248  24.613  1.00  0.00           C
ATOM   2223  CD1 LEU   272      31.229 -10.119  23.794  1.00  0.00           C
ATOM   2224  CD2 LEU   272      32.243  -7.787  24.141  1.00  0.00           C
ATOM   2225  N   ARG   273      32.879  -9.914  28.954  1.00  0.00           N
ATOM   2226  CA  ARG   273      32.707  -9.666  30.355  1.00  0.00           C
ATOM   2227  C   ARG   273      33.221  -8.280  30.596  1.00  0.00           C
ATOM   2228  O   ARG   273      33.969  -7.731  29.788  1.00  0.00           O
ATOM   2229  CB  ARG   273      33.551 -10.601  31.244  1.00  0.00           C
ATOM   2230  CG  ARG   273      33.281 -12.099  31.049  1.00  0.00           C
ATOM   2231  CD  ARG   273      34.122 -12.990  31.974  1.00  0.00           C
ATOM   2232  NE  ARG   273      33.759 -14.413  31.714  1.00  0.00           N
ATOM   2233  CZ  ARG   273      34.430 -15.163  30.789  1.00  0.00           C
ATOM   2234  NH1 ARG   273      35.495 -14.642  30.114  1.00  0.00           N
ATOM   2235  NH2 ARG   273      34.041 -16.449  30.549  1.00  0.00           N
ATOM   2236  N   TRP   274      32.806  -7.665  31.717  1.00  0.00           N
ATOM   2237  CA  TRP   274      33.272  -6.357  32.073  1.00  0.00           C
ATOM   2238  C   TRP   274      34.707  -6.438  32.478  1.00  0.00           C
ATOM   2239  O   TRP   274      35.108  -7.338  33.215  1.00  0.00           O
ATOM   2240  CB  TRP   274      32.466  -5.746  33.232  1.00  0.00           C
ATOM   2241  CG  TRP   274      33.099  -4.548  33.896  1.00  0.00           C
ATOM   2242  CD1 TRP   274      33.716  -4.485  35.111  1.00  0.00           C
ATOM   2243  CD2 TRP   274      33.193  -3.234  33.327  1.00  0.00           C
ATOM   2244  CE2 TRP   274      33.863  -2.432  34.252  1.00  0.00           C
ATOM   2245  CE3 TRP   274      32.761  -2.737  32.131  1.00  0.00           C
ATOM   2246  NE1 TRP   274      34.168  -3.211  35.347  1.00  0.00           N
ATOM   2247  CZ2 TRP   274      34.115  -1.115  33.994  1.00  0.00           C
ATOM   2248  CZ3 TRP   274      33.016  -1.407  31.875  1.00  0.00           C
ATOM   2249  CH2 TRP   274      33.681  -0.614  32.787  1.00  0.00           C
ATOM   2250  N   GLU   275      35.533  -5.504  31.963  1.00  0.00           N
ATOM   2251  CA  GLU   275      36.912  -5.491  32.353  1.00  0.00           C
ATOM   2252  C   GLU   275      37.404  -4.087  32.226  1.00  0.00           C
ATOM   2253  O   GLU   275      37.305  -3.487  31.157  1.00  0.00           O
ATOM   2254  CB  GLU   275      37.808  -6.377  31.470  1.00  0.00           C
ATOM   2255  CG  GLU   275      39.253  -6.478  31.969  1.00  0.00           C
ATOM   2256  CD  GLU   275      40.026  -7.406  31.040  1.00  0.00           C
ATOM   2257  OE1 GLU   275      39.412  -7.922  30.068  1.00  0.00           O
ATOM   2258  OE2 GLU   275      41.242  -7.616  31.290  1.00  0.00           O
ATOM   2259  N   PRO   276      37.963  -3.531  33.263  1.00  0.00           N
ATOM   2260  CA  PRO   276      38.047  -4.266  34.495  1.00  0.00           C
ATOM   2261  C   PRO   276      37.171  -3.607  35.503  1.00  0.00           C
ATOM   2262  O   PRO   276      37.046  -4.159  36.631  1.00  0.00           O
ATOM   2263  CB  PRO   276      39.499  -4.204  34.962  1.00  0.00           C
ATOM   2264  CG  PRO   276      40.277  -3.708  33.736  1.00  0.00           C
ATOM   2265  CD  PRO   276      39.232  -2.891  32.969  1.00  0.00           C
ATOM   2266  OXT PRO   276      36.641  -2.508  35.189  1.00  0.00           O
TER    2267      PRO   276
MASTER        3    0    0    0    0    0    0    0 2266    1    0    0
END
