# Supplementary material for: Informatics investigations into anti-thyroid drug induced agranulocytosis associated with multiple HLA-B alleles
Source: PLoS One. 2020 Feb 6;15(2):e0220754. doi: 10.1371/journal.pone.0220754 (PMC7004376; doi:10.1371/journal.pone.0220754)
Supplement: S1 Models — Homology models used for alleles without crystal structures available. (ZIP) [file pone.0220754.s002.zip › B4601_M.pdb]

REMARK   4
REMARK   4 File created by VEGA ZZ 3.1.1
REMARK   4
ATOM      1  N   GLY     1      24.955 -15.683   2.055  1.00  0.00           N
ATOM      2  CA  GLY     1      23.857 -16.113   2.952  1.00  0.00           C
ATOM      3  C   GLY     1      22.544 -15.827   2.301  1.00  0.00           C
ATOM      4  O   GLY     1      22.472 -15.634   1.088  1.00  0.00           O
ATOM      5  N   SER     2      21.462 -15.796   3.102  1.00  0.00           N
ATOM      6  CA  SER     2      20.169 -15.557   2.535  1.00  0.00           C
ATOM      7  C   SER     2      20.017 -14.094   2.271  1.00  0.00           C
ATOM      8  O   SER     2      20.720 -13.266   2.849  1.00  0.00           O
ATOM      9  CB  SER     2      19.004 -15.990   3.438  1.00  0.00           C
ATOM     10  OG  SER     2      19.013 -17.399   3.603  1.00  0.00           O
ATOM     11  N   HIS     3      19.083 -13.747   1.358  1.00  0.00           N
ATOM     12  CA  HIS     3      18.856 -12.370   1.030  1.00  0.00           C
ATOM     13  C   HIS     3      17.396 -12.191   0.739  1.00  0.00           C
ATOM     14  O   HIS     3      16.687 -13.144   0.419  1.00  0.00           O
ATOM     15  CB  HIS     3      19.638 -11.893  -0.210  1.00  0.00           C
ATOM     16  CG  HIS     3      21.133 -11.889  -0.028  1.00  0.00           C
ATOM     17  CD2 HIS     3      22.068 -12.800  -0.418  1.00  0.00           C
ATOM     18  ND1 HIS     3      21.835 -10.879   0.593  1.00  0.00           N
ATOM     19  CE1 HIS     3      23.146 -11.226   0.548  1.00  0.00           C
ATOM     20  NE2 HIS     3      23.337 -12.385  -0.058  1.00  0.00           N
ATOM     21  N   SER     4      16.902 -10.942   0.859  1.00  0.00           N
ATOM     22  CA  SER     4      15.511 -10.699   0.610  1.00  0.00           C
ATOM     23  C   SER     4      15.376  -9.390  -0.098  1.00  0.00           C
ATOM     24  O   SER     4      16.250  -8.528  -0.016  1.00  0.00           O
ATOM     25  CB  SER     4      14.677 -10.609   1.900  1.00  0.00           C
ATOM     26  OG  SER     4      15.117  -9.514   2.690  1.00  0.00           O
ATOM     27  N   MET     5      14.269  -9.230  -0.850  1.00  0.00           N
ATOM     28  CA  MET     5      13.989  -7.992  -1.510  1.00  0.00           C
ATOM     29  C   MET     5      12.588  -7.640  -1.131  1.00  0.00           C
ATOM     30  O   MET     5      11.718  -8.509  -1.076  1.00  0.00           O
ATOM     31  CB  MET     5      14.077  -8.087  -3.047  1.00  0.00           C
ATOM     32  CG  MET     5      13.958  -6.738  -3.758  1.00  0.00           C
ATOM     33  SD  MET     5      14.355  -6.770  -5.533  1.00  0.00           S
ATOM     34  CE  MET     5      12.894  -7.734  -6.013  1.00  0.00           C
ATOM     35  N   ARG     6      12.334  -6.358  -0.813  1.00  0.00           N
ATOM     36  CA  ARG     6      10.989  -6.013  -0.468  1.00  0.00           C
ATOM     37  C   ARG     6      10.694  -4.610  -0.846  1.00  0.00           C
ATOM     38  O   ARG     6      11.566  -3.742  -0.863  1.00  0.00           O
ATOM     39  CB  ARG     6      10.635  -6.194   1.015  1.00  0.00           C
ATOM     40  CG  ARG     6      10.392  -7.663   1.358  1.00  0.00           C
ATOM     41  CD  ARG     6       9.907  -7.899   2.785  1.00  0.00           C
ATOM     42  NE  ARG     6       9.607  -9.350   2.915  1.00  0.00           N
ATOM     43  CZ  ARG     6      10.626 -10.230   3.115  1.00  0.00           C
ATOM     44  NH1 ARG     6      11.912  -9.782   3.095  1.00  0.00           N
ATOM     45  NH2 ARG     6      10.359 -11.550   3.317  1.00  0.00           N
ATOM     46  N   TYR     7       9.411  -4.378  -1.178  1.00  0.00           N
ATOM     47  CA  TYR     7       8.941  -3.071  -1.508  1.00  0.00           C
ATOM     48  C   TYR     7       7.889  -2.733  -0.511  1.00  0.00           C
ATOM     49  O   TYR     7       7.062  -3.573  -0.157  1.00  0.00           O
ATOM     50  CB  TYR     7       8.306  -2.945  -2.906  1.00  0.00           C
ATOM     51  CG  TYR     7       9.384  -3.042  -3.930  1.00  0.00           C
ATOM     52  CD1 TYR     7      10.152  -1.941  -4.231  1.00  0.00           C
ATOM     53  CD2 TYR     7       9.624  -4.220  -4.594  1.00  0.00           C
ATOM     54  CE1 TYR     7      11.147  -2.014  -5.176  1.00  0.00           C
ATOM     55  CE2 TYR     7      10.618  -4.303  -5.541  1.00  0.00           C
ATOM     56  CZ  TYR     7      11.381  -3.198  -5.830  1.00  0.00           C
ATOM     57  OH  TYR     7      12.401  -3.276  -6.800  1.00  0.00           O
ATOM     58  N   PHE     8       7.924  -1.485  -0.011  1.00  0.00           N
ATOM     59  CA  PHE     8       6.971  -1.069   0.968  1.00  0.00           C
ATOM     60  C   PHE     8       6.203   0.062   0.363  1.00  0.00           C
ATOM     61  O   PHE     8       6.788   1.017  -0.147  1.00  0.00           O
ATOM     62  CB  PHE     8       7.639  -0.547   2.253  1.00  0.00           C
ATOM     63  CG  PHE     8       8.486  -1.646   2.807  1.00  0.00           C
ATOM     64  CD1 PHE     8       9.746  -1.876   2.300  1.00  0.00           C
ATOM     65  CD2 PHE     8       8.032  -2.443   3.834  1.00  0.00           C
ATOM     66  CE1 PHE     8      10.536  -2.881   2.806  1.00  0.00           C
ATOM     67  CE2 PHE     8       8.817  -3.450   4.346  1.00  0.00           C
ATOM     68  CZ  PHE     8      10.072  -3.669   3.831  1.00  0.00           C
ATOM     69  N   TYR     9       4.857  -0.019   0.398  1.00  0.00           N
ATOM     70  CA  TYR     9       4.066   1.041  -0.156  1.00  0.00           C
ATOM     71  C   TYR     9       3.269   1.629   0.964  1.00  0.00           C
ATOM     72  O   TYR     9       2.730   0.905   1.800  1.00  0.00           O
ATOM     73  CB  TYR     9       2.972   0.630  -1.164  1.00  0.00           C
ATOM     74  CG  TYR     9       3.492  -0.133  -2.336  1.00  0.00           C
ATOM     75  CD1 TYR     9       4.560   0.310  -3.079  1.00  0.00           C
ATOM     76  CD2 TYR     9       2.844  -1.282  -2.733  1.00  0.00           C
ATOM     77  CE1 TYR     9       5.002  -0.408  -4.167  1.00  0.00           C
ATOM     78  CE2 TYR     9       3.277  -2.002  -3.819  1.00  0.00           C
ATOM     79  CZ  TYR     9       4.363  -1.567  -4.536  1.00  0.00           C
ATOM     80  OH  TYR     9       4.813  -2.300  -5.652  1.00  0.00           O
ATOM     81  N   THR    10       3.192   2.973   1.020  1.00  0.00           N
ATOM     82  CA  THR    10       2.383   3.608   2.020  1.00  0.00           C
ATOM     83  C   THR    10       1.517   4.606   1.313  1.00  0.00           C
ATOM     84  O   THR    10       2.022   5.491   0.623  1.00  0.00           O
ATOM     85  CB  THR    10       3.184   4.379   3.027  1.00  0.00           C
ATOM     86  CG2 THR    10       2.221   4.979   4.067  1.00  0.00           C
ATOM     87  OG1 THR    10       4.124   3.527   3.664  1.00  0.00           O
ATOM     88  N   ALA    11       0.180   4.475   1.462  1.00  0.00           N
ATOM     89  CA  ALA    11      -0.738   5.408   0.871  1.00  0.00           C
ATOM     90  C   ALA    11      -1.464   6.034   2.016  1.00  0.00           C
ATOM     91  O   ALA    11      -1.987   5.333   2.881  1.00  0.00           O
ATOM     92  CB  ALA    11      -1.790   4.747  -0.038  1.00  0.00           C
ATOM     93  N   MET    12      -1.528   7.380   2.041  1.00  0.00           N
ATOM     94  CA  MET    12      -2.086   8.025   3.191  1.00  0.00           C
ATOM     95  C   MET    12      -3.049   9.069   2.716  1.00  0.00           C
ATOM     96  O   MET    12      -2.691   9.963   1.952  1.00  0.00           O
ATOM     97  CB  MET    12      -0.964   8.729   3.977  1.00  0.00           C
ATOM     98  CG  MET    12      -1.171   8.920   5.477  1.00  0.00           C
ATOM     99  SD  MET    12       0.304   9.620   6.282  1.00  0.00           S
ATOM    100  CE  MET    12       1.472   8.546   5.392  1.00  0.00           C
ATOM    101  N   SER    13      -4.314   8.977   3.168  1.00  0.00           N
ATOM    102  CA  SER    13      -5.304   9.943   2.792  1.00  0.00           C
ATOM    103  C   SER    13      -5.145  11.117   3.698  1.00  0.00           C
ATOM    104  O   SER    13      -4.675  10.985   4.827  1.00  0.00           O
ATOM    105  CB  SER    13      -6.753   9.476   3.011  1.00  0.00           C
ATOM    106  OG  SER    13      -7.028   8.307   2.259  1.00  0.00           O
ATOM    107  N   ARG    14      -5.516  12.310   3.200  1.00  0.00           N
ATOM    108  CA  ARG    14      -5.521  13.489   4.009  1.00  0.00           C
ATOM    109  C   ARG    14      -6.599  14.359   3.454  1.00  0.00           C
ATOM    110  O   ARG    14      -6.420  15.079   2.474  1.00  0.00           O
ATOM    111  CB  ARG    14      -4.156  14.207   3.998  1.00  0.00           C
ATOM    112  CG  ARG    14      -3.615  14.498   2.598  1.00  0.00           C
ATOM    113  CD  ARG    14      -2.101  14.720   2.580  1.00  0.00           C
ATOM    114  NE  ARG    14      -1.661  14.777   1.157  1.00  0.00           N
ATOM    115  CZ  ARG    14      -0.391  14.400   0.826  1.00  0.00           C
ATOM    116  NH1 ARG    14       0.456  13.948   1.796  1.00  0.00           N
ATOM    117  NH2 ARG    14       0.032  14.469  -0.469  1.00  0.00           N
ATOM    118  N   PRO    15      -7.732  14.299   4.085  1.00  0.00           N
ATOM    119  CA  PRO    15      -8.846  15.055   3.594  1.00  0.00           C
ATOM    120  C   PRO    15      -8.629  16.527   3.718  1.00  0.00           C
ATOM    121  O   PRO    15      -8.243  16.986   4.793  1.00  0.00           O
ATOM    122  CB  PRO    15     -10.072  14.519   4.329  1.00  0.00           C
ATOM    123  CG  PRO    15      -9.693  13.053   4.612  1.00  0.00           C
ATOM    124  CD  PRO    15      -8.158  13.062   4.718  1.00  0.00           C
ATOM    125  N   GLY    16      -8.885  17.266   2.618  1.00  0.00           N
ATOM    126  CA  GLY    16      -8.774  18.698   2.559  1.00  0.00           C
ATOM    127  C   GLY    16      -7.406  19.054   2.057  1.00  0.00           C
ATOM    128  O   GLY    16      -7.198  20.121   1.480  1.00  0.00           O
ATOM    129  N   ARG    17      -6.435  18.163   2.316  1.00  0.00           N
ATOM    130  CA  ARG    17      -5.059  18.295   1.935  1.00  0.00           C
ATOM    131  C   ARG    17      -4.847  17.984   0.482  1.00  0.00           C
ATOM    132  O   ARG    17      -3.812  18.328  -0.080  1.00  0.00           O
ATOM    133  CB  ARG    17      -4.117  17.415   2.765  1.00  0.00           C
ATOM    134  CG  ARG    17      -4.027  17.872   4.220  1.00  0.00           C
ATOM    135  CD  ARG    17      -2.915  17.174   5.000  1.00  0.00           C
ATOM    136  NE  ARG    17      -1.634  17.461   4.289  1.00  0.00           N
ATOM    137  CZ  ARG    17      -0.441  17.201   4.900  1.00  0.00           C
ATOM    138  NH1 ARG    17      -0.420  16.726   6.180  1.00  0.00           N
ATOM    139  NH2 ARG    17       0.731  17.401   4.228  1.00  0.00           N
ATOM    140  N   GLY    18      -5.754  17.227  -0.158  1.00  0.00           N
ATOM    141  CA  GLY    18      -5.523  16.905  -1.536  1.00  0.00           C
ATOM    142  C   GLY    18      -5.697  15.427  -1.658  1.00  0.00           C
ATOM    143  O   GLY    18      -6.319  14.795  -0.805  1.00  0.00           O
ATOM    144  N   GLU    19      -5.148  14.838  -2.737  1.00  0.00           N
ATOM    145  CA  GLU    19      -5.274  13.424  -2.923  1.00  0.00           C
ATOM    146  C   GLU    19      -4.270  12.740  -2.049  1.00  0.00           C
ATOM    147  O   GLU    19      -3.332  13.346  -1.535  1.00  0.00           O
ATOM    148  CB  GLU    19      -5.069  12.952  -4.374  1.00  0.00           C
ATOM    149  CG  GLU    19      -6.212  13.366  -5.307  1.00  0.00           C
ATOM    150  CD  GLU    19      -7.474  12.628  -4.873  1.00  0.00           C
ATOM    151  OE1 GLU    19      -7.540  11.386  -5.072  1.00  0.00           O
ATOM    152  OE2 GLU    19      -8.392  13.299  -4.333  1.00  0.00           O
ATOM    153  N   PRO    20      -4.480  11.466  -1.862  1.00  0.00           N
ATOM    154  CA  PRO    20      -3.640  10.691  -0.994  1.00  0.00           C
ATOM    155  C   PRO    20      -2.236  10.608  -1.496  1.00  0.00           C
ATOM    156  O   PRO    20      -2.027  10.485  -2.702  1.00  0.00           O
ATOM    157  CB  PRO    20      -4.331   9.338  -0.847  1.00  0.00           C
ATOM    158  CG  PRO    20      -5.820   9.672  -1.057  1.00  0.00           C
ATOM    159  CD  PRO    20      -5.812  10.898  -1.987  1.00  0.00           C
ATOM    160  N   ARG    21      -1.266  10.679  -0.567  1.00  0.00           N
ATOM    161  CA  ARG    21       0.132  10.622  -0.878  1.00  0.00           C
ATOM    162  C   ARG    21       0.512   9.186  -1.024  1.00  0.00           C
ATOM    163  O   ARG    21       0.074   8.336  -0.249  1.00  0.00           O
ATOM    164  CB  ARG    21       0.975  11.214   0.263  1.00  0.00           C
ATOM    165  CG  ARG    21       2.487  11.237   0.048  1.00  0.00           C
ATOM    166  CD  ARG    21       3.222  11.706   1.310  1.00  0.00           C
ATOM    167  NE  ARG    21       4.657  11.931   0.978  1.00  0.00           N
ATOM    168  CZ  ARG    21       5.484  12.525   1.891  1.00  0.00           C
ATOM    169  NH1 ARG    21       5.008  12.893   3.117  1.00  0.00           N
ATOM    170  NH2 ARG    21       6.795  12.745   1.580  1.00  0.00           N
ATOM    171  N   PHE    22       1.344   8.874  -2.038  1.00  0.00           N
ATOM    172  CA  PHE    22       1.778   7.518  -2.225  1.00  0.00           C
ATOM    173  C   PHE    22       3.276   7.517  -2.191  1.00  0.00           C
ATOM    174  O   PHE    22       3.928   8.281  -2.903  1.00  0.00           O
ATOM    175  CB  PHE    22       1.333   6.922  -3.575  1.00  0.00           C
ATOM    176  CG  PHE    22       1.812   5.512  -3.665  1.00  0.00           C
ATOM    177  CD1 PHE    22       1.134   4.497  -3.025  1.00  0.00           C
ATOM    178  CD2 PHE    22       2.930   5.198  -4.401  1.00  0.00           C
ATOM    179  CE1 PHE    22       1.570   3.195  -3.112  1.00  0.00           C
ATOM    180  CE2 PHE    22       3.370   3.898  -4.490  1.00  0.00           C
ATOM    181  CZ  PHE    22       2.692   2.892  -3.844  1.00  0.00           C
ATOM    182  N   ILE    23       3.857   6.650  -1.340  1.00  0.00           N
ATOM    183  CA  ILE    23       5.285   6.569  -1.227  1.00  0.00           C
ATOM    184  C   ILE    23       5.659   5.128  -1.379  1.00  0.00           C
ATOM    185  O   ILE    23       4.982   4.243  -0.858  1.00  0.00           O
ATOM    186  CB  ILE    23       5.777   6.984   0.128  1.00  0.00           C
ATOM    187  CG1 ILE    23       5.374   8.430   0.444  1.00  0.00           C
ATOM    188  CG2 ILE    23       7.293   6.751   0.168  1.00  0.00           C
ATOM    189  CD1 ILE    23       5.554   8.795   1.916  1.00  0.00           C
ATOM    190  N   ALA    24       6.749   4.850  -2.121  1.00  0.00           N
ATOM    191  CA  ALA    24       7.182   3.491  -2.256  1.00  0.00           C
ATOM    192  C   ALA    24       8.655   3.472  -2.047  1.00  0.00           C
ATOM    193  O   ALA    24       9.375   4.376  -2.465  1.00  0.00           O
ATOM    194  CB  ALA    24       6.924   2.884  -3.644  1.00  0.00           C
ATOM    195  N   VAL    25       9.135   2.417  -1.373  1.00  0.00           N
ATOM    196  CA  VAL    25      10.536   2.300  -1.130  1.00  0.00           C
ATOM    197  C   VAL    25      10.900   0.877  -1.412  1.00  0.00           C
ATOM    198  O   VAL    25      10.084  -0.026  -1.228  1.00  0.00           O
ATOM    199  CB  VAL    25      10.877   2.628   0.292  1.00  0.00           C
ATOM    200  CG1 VAL    25      10.052   1.713   1.205  1.00  0.00           C
ATOM    201  CG2 VAL    25      12.389   2.489   0.489  1.00  0.00           C
ATOM    202  N   GLY    26      12.135   0.638  -1.897  1.00  0.00           N
ATOM    203  CA  GLY    26      12.527  -0.714  -2.178  1.00  0.00           C
ATOM    204  C   GLY    26      13.768  -1.005  -1.395  1.00  0.00           C
ATOM    205  O   GLY    26      14.648  -0.154  -1.263  1.00  0.00           O
ATOM    206  N   TYR    27      13.860  -2.237  -0.856  1.00  0.00           N
ATOM    207  CA  TYR    27      14.987  -2.621  -0.055  1.00  0.00           C
ATOM    208  C   TYR    27      15.502  -3.949  -0.503  1.00  0.00           C
ATOM    209  O   TYR    27      14.753  -4.810  -0.964  1.00  0.00           O
ATOM    210  CB  TYR    27      14.666  -2.859   1.434  1.00  0.00           C
ATOM    211  CG  TYR    27      14.452  -1.598   2.202  1.00  0.00           C
ATOM    212  CD1 TYR    27      13.250  -0.928   2.183  1.00  0.00           C
ATOM    213  CD2 TYR    27      15.476  -1.102   2.975  1.00  0.00           C
ATOM    214  CE1 TYR    27      13.085   0.224   2.919  1.00  0.00           C
ATOM    215  CE2 TYR    27      15.317   0.047   3.712  1.00  0.00           C
ATOM    216  CZ  TYR    27      14.118   0.713   3.683  1.00  0.00           C
ATOM    217  OH  TYR    27      13.946   1.893   4.438  1.00  0.00           O
ATOM    218  N   VAL    28      16.835  -4.117  -0.401  1.00  0.00           N
ATOM    219  CA  VAL    28      17.432  -5.410  -0.526  1.00  0.00           C
ATOM    220  C   VAL    28      18.016  -5.599   0.832  1.00  0.00           C
ATOM    221  O   VAL    28      18.893  -4.840   1.243  1.00  0.00           O
ATOM    222  CB  VAL    28      18.548  -5.484  -1.529  1.00  0.00           C
ATOM    223  CG1 VAL    28      19.213  -6.869  -1.428  1.00  0.00           C
ATOM    224  CG2 VAL    28      17.965  -5.190  -2.923  1.00  0.00           C
ATOM    225  N   ASP    29      17.544  -6.620   1.570  1.00  0.00           N
ATOM    226  CA  ASP    29      18.002  -6.763   2.919  1.00  0.00           C
ATOM    227  C   ASP    29      17.690  -5.469   3.617  1.00  0.00           C
ATOM    228  O   ASP    29      16.598  -4.920   3.487  1.00  0.00           O
ATOM    229  CB  ASP    29      19.519  -7.005   3.012  1.00  0.00           C
ATOM    230  CG  ASP    29      19.844  -8.344   2.361  1.00  0.00           C
ATOM    231  OD1 ASP    29      19.050  -9.307   2.539  1.00  0.00           O
ATOM    232  OD2 ASP    29      20.891  -8.415   1.664  1.00  0.00           O
ATOM    233  N   ASP    30      18.641  -4.987   4.431  1.00  0.00           N
ATOM    234  CA  ASP    30      18.555  -3.772   5.192  1.00  0.00           C
ATOM    235  C   ASP    30      18.849  -2.526   4.399  1.00  0.00           C
ATOM    236  O   ASP    30      18.829  -1.440   4.983  1.00  0.00           O
ATOM    237  CB  ASP    30      19.419  -3.783   6.460  1.00  0.00           C
ATOM    238  CG  ASP    30      18.694  -4.690   7.442  1.00  0.00           C
ATOM    239  OD1 ASP    30      17.440  -4.588   7.520  1.00  0.00           O
ATOM    240  OD2 ASP    30      19.377  -5.506   8.116  1.00  0.00           O
ATOM    241  N   THR    31      19.240  -2.639   3.105  1.00  0.00           N
ATOM    242  CA  THR    31      19.632  -1.473   2.346  1.00  0.00           C
ATOM    243  C   THR    31      18.539  -1.018   1.416  1.00  0.00           C
ATOM    244  O   THR    31      18.024  -1.792   0.613  1.00  0.00           O
ATOM    245  CB  THR    31      20.842  -1.722   1.492  1.00  0.00           C
ATOM    246  CG2 THR    31      21.191  -0.432   0.732  1.00  0.00           C
ATOM    247  OG1 THR    31      21.935  -2.133   2.299  1.00  0.00           O
ATOM    248  N   GLN    32      18.176   0.285   1.496  1.00  0.00           N
ATOM    249  CA  GLN    32      17.151   0.842   0.648  1.00  0.00           C
ATOM    250  C   GLN    32      17.797   1.307  -0.622  1.00  0.00           C
ATOM    251  O   GLN    32      18.758   2.072  -0.578  1.00  0.00           O
ATOM    252  CB  GLN    32      16.451   2.078   1.241  1.00  0.00           C
ATOM    253  CG  GLN    32      15.375   2.653   0.316  1.00  0.00           C
ATOM    254  CD  GLN    32      14.902   3.979   0.890  1.00  0.00           C
ATOM    255  NE2 GLN    32      14.141   4.760   0.077  1.00  0.00           N
ATOM    256  OE1 GLN    32      15.203   4.314   2.034  1.00  0.00           O
ATOM    257  N   PHE    33      17.369   0.737  -1.776  1.00  0.00           N
ATOM    258  CA  PHE    33      17.836   1.111  -3.085  1.00  0.00           C
ATOM    259  C   PHE    33      17.038   2.137  -3.859  1.00  0.00           C
ATOM    260  O   PHE    33      17.612   2.814  -4.706  1.00  0.00           O
ATOM    261  CB  PHE    33      18.211  -0.086  -3.983  1.00  0.00           C
ATOM    262  CG  PHE    33      17.052  -0.962  -4.287  1.00  0.00           C
ATOM    263  CD1 PHE    33      16.560  -1.835  -3.345  1.00  0.00           C
ATOM    264  CD2 PHE    33      16.488  -0.939  -5.541  1.00  0.00           C
ATOM    265  CE1 PHE    33      15.500  -2.654  -3.646  1.00  0.00           C
ATOM    266  CE2 PHE    33      15.428  -1.757  -5.847  1.00  0.00           C
ATOM    267  CZ  PHE    33      14.930  -2.615  -4.896  1.00  0.00           C
ATOM    268  N   VAL    34      15.698   2.247  -3.679  1.00  0.00           N
ATOM    269  CA  VAL    34      14.951   3.170  -4.508  1.00  0.00           C
ATOM    270  C   VAL    34      13.845   3.810  -3.718  1.00  0.00           C
ATOM    271  O   VAL    34      13.449   3.317  -2.665  1.00  0.00           O
ATOM    272  CB  VAL    34      14.272   2.529  -5.690  1.00  0.00           C
ATOM    273  CG1 VAL    34      15.333   1.951  -6.639  1.00  0.00           C
ATOM    274  CG2 VAL    34      13.264   1.490  -5.172  1.00  0.00           C
ATOM    275  N   ARG    35      13.326   4.954  -4.228  1.00  0.00           N
ATOM    276  CA  ARG    35      12.244   5.647  -3.580  1.00  0.00           C
ATOM    277  C   ARG    35      11.379   6.270  -4.635  1.00  0.00           C
ATOM    278  O   ARG    35      11.838   6.599  -5.727  1.00  0.00           O
ATOM    279  CB  ARG    35      12.691   6.830  -2.704  1.00  0.00           C
ATOM    280  CG  ARG    35      13.436   7.888  -3.525  1.00  0.00           C
ATOM    281  CD  ARG    35      13.479   9.287  -2.903  1.00  0.00           C
ATOM    282  NE  ARG    35      13.914   9.154  -1.486  1.00  0.00           N
ATOM    283  CZ  ARG    35      14.726  10.100  -0.931  1.00  0.00           C
ATOM    284  NH1 ARG    35      15.235  11.110  -1.699  1.00  0.00           N
ATOM    285  NH2 ARG    35      15.039  10.027   0.396  1.00  0.00           N
ATOM    286  N   PHE    36      10.079   6.431  -4.314  1.00  0.00           N
ATOM    287  CA  PHE    36       9.124   7.084  -5.164  1.00  0.00           C
ATOM    288  C   PHE    36       8.230   7.861  -4.244  1.00  0.00           C
ATOM    289  O   PHE    36       7.783   7.337  -3.226  1.00  0.00           O
ATOM    290  CB  PHE    36       8.251   6.076  -5.938  1.00  0.00           C
ATOM    291  CG  PHE    36       7.202   6.800  -6.712  1.00  0.00           C
ATOM    292  CD1 PHE    36       6.003   7.116  -6.114  1.00  0.00           C
ATOM    293  CD2 PHE    36       7.404   7.154  -8.026  1.00  0.00           C
ATOM    294  CE1 PHE    36       5.022   7.778  -6.814  1.00  0.00           C
ATOM    295  CE2 PHE    36       6.426   7.815  -8.730  1.00  0.00           C
ATOM    296  CZ  PHE    36       5.230   8.129  -8.125  1.00  0.00           C
ATOM    297  N   ASP    37       7.954   9.139  -4.578  1.00  0.00           N
ATOM    298  CA  ASP    37       7.127   9.963  -3.737  1.00  0.00           C
ATOM    299  C   ASP    37       6.217  10.758  -4.628  1.00  0.00           C
ATOM    300  O   ASP    37       6.668  11.527  -5.474  1.00  0.00           O
ATOM    301  CB  ASP    37       7.961  10.960  -2.908  1.00  0.00           C
ATOM    302  CG  ASP    37       7.087  11.617  -1.851  1.00  0.00           C
ATOM    303  OD1 ASP    37       5.839  11.459  -1.922  1.00  0.00           O
ATOM    304  OD2 ASP    37       7.662  12.289  -0.954  1.00  0.00           O
ATOM    305  N   SER    38       4.894  10.593  -4.441  1.00  0.00           N
ATOM    306  CA  SER    38       3.900  11.255  -5.240  1.00  0.00           C
ATOM    307  C   SER    38       3.949  12.736  -5.006  1.00  0.00           C
ATOM    308  O   SER    38       3.551  13.514  -5.870  1.00  0.00           O
ATOM    309  CB  SER    38       2.483  10.783  -4.875  1.00  0.00           C
ATOM    310  OG  SER    38       1.513  11.521  -5.602  1.00  0.00           O
ATOM    311  N   ASP    39       4.412  13.157  -3.814  1.00  0.00           N
ATOM    312  CA  ASP    39       4.480  14.544  -3.445  1.00  0.00           C
ATOM    313  C   ASP    39       5.519  15.284  -4.234  1.00  0.00           C
ATOM    314  O   ASP    39       5.388  16.488  -4.444  1.00  0.00           O
ATOM    315  CB  ASP    39       4.759  14.767  -1.947  1.00  0.00           C
ATOM    316  CG  ASP    39       3.446  14.546  -1.206  1.00  0.00           C
ATOM    317  OD1 ASP    39       2.377  14.766  -1.836  1.00  0.00           O
ATOM    318  OD2 ASP    39       3.490  14.163  -0.007  1.00  0.00           O
ATOM    319  N   ALA    40       6.578  14.590  -4.696  1.00  0.00           N
ATOM    320  CA  ALA    40       7.682  15.238  -5.356  1.00  0.00           C
ATOM    321  C   ALA    40       7.188  16.106  -6.476  1.00  0.00           C
ATOM    322  O   ALA    40       6.142  15.851  -7.073  1.00  0.00           O
ATOM    323  CB  ALA    40       8.704  14.252  -5.946  1.00  0.00           C
ATOM    324  N   ALA    41       7.942  17.186  -6.779  1.00  0.00           N
ATOM    325  CA  ALA    41       7.530  18.104  -7.801  1.00  0.00           C
ATOM    326  C   ALA    41       7.437  17.338  -9.078  1.00  0.00           C
ATOM    327  O   ALA    41       6.475  17.492  -9.829  1.00  0.00           O
ATOM    328  CB  ALA    41       8.525  19.257  -8.011  1.00  0.00           C
ATOM    329  N   SER    42       8.444  16.488  -9.357  1.00  0.00           N
ATOM    330  CA  SER    42       8.361  15.663 -10.521  1.00  0.00           C
ATOM    331  C   SER    42       8.561  14.270 -10.014  1.00  0.00           C
ATOM    332  O   SER    42       9.686  13.820  -9.804  1.00  0.00           O
ATOM    333  CB  SER    42       9.470  15.956 -11.546  1.00  0.00           C
ATOM    334  OG  SER    42       9.333  15.106 -12.675  1.00  0.00           O
ATOM    335  N   PRO    43       7.481  13.569  -9.820  1.00  0.00           N
ATOM    336  CA  PRO    43       7.608  12.258  -9.259  1.00  0.00           C
ATOM    337  C   PRO    43       8.220  11.279 -10.201  1.00  0.00           C
ATOM    338  O   PRO    43       7.771  11.178 -11.341  1.00  0.00           O
ATOM    339  CB  PRO    43       6.213  11.863  -8.779  1.00  0.00           C
ATOM    340  CG  PRO    43       5.553  13.214  -8.459  1.00  0.00           C
ATOM    341  CD  PRO    43       6.243  14.213  -9.406  1.00  0.00           C
ATOM    342  N   ARG    44       9.248  10.547  -9.737  1.00  0.00           N
ATOM    343  CA  ARG    44       9.796   9.476 -10.507  1.00  0.00           C
ATOM    344  C   ARG    44      10.614   8.665  -9.565  1.00  0.00           C
ATOM    345  O   ARG    44      10.975   9.131  -8.484  1.00  0.00           O
ATOM    346  CB  ARG    44      10.687   9.854 -11.712  1.00  0.00           C
ATOM    347  CG  ARG    44      11.978  10.606 -11.397  1.00  0.00           C
ATOM    348  CD  ARG    44      12.977  10.598 -12.562  1.00  0.00           C
ATOM    349  NE  ARG    44      12.210  10.480 -13.837  1.00  0.00           N
ATOM    350  CZ  ARG    44      12.304   9.349 -14.600  1.00  0.00           C
ATOM    351  NH1 ARG    44      13.128   8.331 -14.221  1.00  0.00           N
ATOM    352  NH2 ARG    44      11.579   9.232 -15.750  1.00  0.00           N
ATOM    353  N   MET    45      10.907   7.407  -9.941  1.00  0.00           N
ATOM    354  CA  MET    45      11.700   6.600  -9.068  1.00  0.00           C
ATOM    355  C   MET    45      13.093   7.127  -9.092  1.00  0.00           C
ATOM    356  O   MET    45      13.626   7.469 -10.148  1.00  0.00           O
ATOM    357  CB  MET    45      11.751   5.106  -9.431  1.00  0.00           C
ATOM    358  CG  MET    45      10.515   4.353  -8.956  1.00  0.00           C
ATOM    359  SD  MET    45      10.384   4.221  -7.148  1.00  0.00           S
ATOM    360  CE  MET    45      11.185   2.597  -7.070  1.00  0.00           C
ATOM    361  N   ALA    46      13.712   7.202  -7.898  1.00  0.00           N
ATOM    362  CA  ALA    46      15.043   7.724  -7.784  1.00  0.00           C
ATOM    363  C   ALA    46      15.899   6.724  -7.059  1.00  0.00           C
ATOM    364  O   ALA    46      15.415   5.959  -6.224  1.00  0.00           O
ATOM    365  CB  ALA    46      15.123   9.040  -6.990  1.00  0.00           C
ATOM    366  N   PRO    47      17.168   6.697  -7.407  1.00  0.00           N
ATOM    367  CA  PRO    47      18.117   5.798  -6.793  1.00  0.00           C
ATOM    368  C   PRO    47      18.557   6.199  -5.416  1.00  0.00           C
ATOM    369  O   PRO    47      18.892   7.361  -5.197  1.00  0.00           O
ATOM    370  CB  PRO    47      19.284   5.670  -7.779  1.00  0.00           C
ATOM    371  CG  PRO    47      19.128   6.880  -8.716  1.00  0.00           C
ATOM    372  CD  PRO    47      17.612   7.147  -8.715  1.00  0.00           C
ATOM    373  N   ARG    48      18.437   5.268  -4.454  1.00  0.00           N
ATOM    374  CA  ARG    48      18.914   5.339  -3.101  1.00  0.00           C
ATOM    375  C   ARG    48      20.280   4.749  -2.891  1.00  0.00           C
ATOM    376  O   ARG    48      20.913   5.047  -1.880  1.00  0.00           O
ATOM    377  CB  ARG    48      17.940   4.732  -2.085  1.00  0.00           C
ATOM    378  CG  ARG    48      16.688   5.599  -1.954  1.00  0.00           C
ATOM    379  CD  ARG    48      17.007   7.063  -1.622  1.00  0.00           C
ATOM    380  NE  ARG    48      17.508   7.127  -0.217  1.00  0.00           N
ATOM    381  CZ  ARG    48      18.341   8.136   0.174  1.00  0.00           C
ATOM    382  NH1 ARG    48      18.776   9.060  -0.733  1.00  0.00           N
ATOM    383  NH2 ARG    48      18.728   8.233   1.479  1.00  0.00           N
ATOM    384  N   ALA    49      20.736   3.820  -3.763  1.00  0.00           N
ATOM    385  CA  ALA    49      22.004   3.167  -3.539  1.00  0.00           C
ATOM    386  C   ALA    49      22.824   3.285  -4.791  1.00  0.00           C
ATOM    387  O   ALA    49      22.289   3.358  -5.895  1.00  0.00           O
ATOM    388  CB  ALA    49      21.867   1.666  -3.231  1.00  0.00           C
ATOM    389  N   PRO    50      24.125   3.311  -4.645  1.00  0.00           N
ATOM    390  CA  PRO    50      24.994   3.495  -5.779  1.00  0.00           C
ATOM    391  C   PRO    50      24.953   2.413  -6.819  1.00  0.00           C
ATOM    392  O   PRO    50      25.118   2.721  -7.999  1.00  0.00           O
ATOM    393  CB  PRO    50      26.384   3.743  -5.198  1.00  0.00           C
ATOM    394  CG  PRO    50      26.090   4.385  -3.829  1.00  0.00           C
ATOM    395  CD  PRO    50      24.727   3.804  -3.416  1.00  0.00           C
ATOM    396  N   TRP    51      24.731   1.150  -6.414  1.00  0.00           N
ATOM    397  CA  TRP    51      24.739   0.023  -7.304  1.00  0.00           C
ATOM    398  C   TRP    51      23.600   0.046  -8.288  1.00  0.00           C
ATOM    399  O   TRP    51      23.706  -0.545  -9.361  1.00  0.00           O
ATOM    400  CB  TRP    51      24.812  -1.327  -6.559  1.00  0.00           C
ATOM    401  CG  TRP    51      23.935  -1.445  -5.334  1.00  0.00           C
ATOM    402  CD1 TRP    51      24.240  -1.109  -4.048  1.00  0.00           C
ATOM    403  CD2 TRP    51      22.602  -1.974  -5.309  1.00  0.00           C
ATOM    404  CE2 TRP    51      22.166  -1.930  -3.984  1.00  0.00           C
ATOM    405  CE3 TRP    51      21.809  -2.463  -6.306  1.00  0.00           C
ATOM    406  NE1 TRP    51      23.181  -1.396  -3.223  1.00  0.00           N
ATOM    407  CZ2 TRP    51      20.924  -2.374  -3.634  1.00  0.00           C
ATOM    408  CZ3 TRP    51      20.555  -2.902  -5.947  1.00  0.00           C
ATOM    409  CH2 TRP    51      20.121  -2.859  -4.638  1.00  0.00           C
ATOM    410  N   ILE    52      22.454   0.643  -7.913  1.00  0.00           N
ATOM    411  CA  ILE    52      21.283   0.749  -8.747  1.00  0.00           C
ATOM    412  C   ILE    52      21.436   1.753  -9.860  1.00  0.00           C
ATOM    413  O   ILE    52      20.734   1.676 -10.867  1.00  0.00           O
ATOM    414  CB  ILE    52      20.004   1.015  -8.014  1.00  0.00           C
ATOM    415  CG1 ILE    52      18.838   0.653  -8.950  1.00  0.00           C
ATOM    416  CG2 ILE    52      19.991   2.473  -7.527  1.00  0.00           C
ATOM    417  CD1 ILE    52      17.516   0.416  -8.233  1.00  0.00           C
ATOM    418  N   GLU    53      22.321   2.753  -9.684  1.00  0.00           N
ATOM    419  CA  GLU    53      22.469   3.872 -10.584  1.00  0.00           C
ATOM    420  C   GLU    53      22.722   3.404 -11.984  1.00  0.00           C
ATOM    421  O   GLU    53      22.350   4.075 -12.946  1.00  0.00           O
ATOM    422  CB  GLU    53      23.650   4.784 -10.218  1.00  0.00           C
ATOM    423  CG  GLU    53      23.456   5.541  -8.905  1.00  0.00           C
ATOM    424  CD  GLU    53      24.693   6.395  -8.673  1.00  0.00           C
ATOM    425  OE1 GLU    53      25.150   7.053  -9.644  1.00  0.00           O
ATOM    426  OE2 GLU    53      25.202   6.393  -7.521  1.00  0.00           O
ATOM    427  N   GLN    54      23.363   2.239 -12.128  1.00  0.00           N
ATOM    428  CA  GLN    54      23.765   1.640 -13.368  1.00  0.00           C
ATOM    429  C   GLN    54      22.579   1.411 -14.265  1.00  0.00           C
ATOM    430  O   GLN    54      22.702   1.514 -15.484  1.00  0.00           O
ATOM    431  CB  GLN    54      24.410   0.279 -13.076  1.00  0.00           C
ATOM    432  CG  GLN    54      24.840  -0.523 -14.292  1.00  0.00           C
ATOM    433  CD  GLN    54      25.444  -1.818 -13.760  1.00  0.00           C
ATOM    434  NE2 GLN    54      25.688  -1.865 -12.423  1.00  0.00           N
ATOM    435  OE1 GLN    54      25.688  -2.761 -14.511  1.00  0.00           O
ATOM    436  N   GLU    55      21.400   1.092 -13.697  1.00  0.00           N
ATOM    437  CA  GLU    55      20.244   0.754 -14.489  1.00  0.00           C
ATOM    438  C   GLU    55      19.973   1.846 -15.486  1.00  0.00           C
ATOM    439  O   GLU    55      20.154   3.028 -15.199  1.00  0.00           O
ATOM    440  CB  GLU    55      18.970   0.583 -13.643  1.00  0.00           C
ATOM    441  CG  GLU    55      19.109  -0.446 -12.515  1.00  0.00           C
ATOM    442  CD  GLU    55      19.392  -1.818 -13.107  1.00  0.00           C
ATOM    443  OE1 GLU    55      19.048  -2.039 -14.298  1.00  0.00           O
ATOM    444  OE2 GLU    55      19.956  -2.666 -12.367  1.00  0.00           O
ATOM    445  N   GLY    56      19.521   1.456 -16.701  1.00  0.00           N
ATOM    446  CA  GLY    56      19.280   2.379 -17.778  1.00  0.00           C
ATOM    447  C   GLY    56      17.937   3.027 -17.619  1.00  0.00           C
ATOM    448  O   GLY    56      17.132   2.679 -16.757  1.00  0.00           O
ATOM    449  N   PRO    57      17.713   3.981 -18.490  1.00  0.00           N
ATOM    450  CA  PRO    57      16.525   4.794 -18.503  1.00  0.00           C
ATOM    451  C   PRO    57      15.281   3.970 -18.609  1.00  0.00           C
ATOM    452  O   PRO    57      14.253   4.376 -18.069  1.00  0.00           O
ATOM    453  CB  PRO    57      16.677   5.710 -19.714  1.00  0.00           C
ATOM    454  CG  PRO    57      17.519   4.865 -20.686  1.00  0.00           C
ATOM    455  CD  PRO    57      18.418   4.027 -19.760  1.00  0.00           C
ATOM    456  N   GLU    58      15.339   2.827 -19.312  1.00  0.00           N
ATOM    457  CA  GLU    58      14.173   2.018 -19.488  1.00  0.00           C
ATOM    458  C   GLU    58      13.725   1.556 -18.140  1.00  0.00           C
ATOM    459  O   GLU    58      12.528   1.492 -17.860  1.00  0.00           O
ATOM    460  CB  GLU    58      14.454   0.789 -20.370  1.00  0.00           C
ATOM    461  CG  GLU    58      13.248  -0.125 -20.571  1.00  0.00           C
ATOM    462  CD  GLU    58      13.191  -1.072 -19.384  1.00  0.00           C
ATOM    463  OE1 GLU    58      14.142  -1.886 -19.232  1.00  0.00           O
ATOM    464  OE2 GLU    58      12.199  -0.997 -18.611  1.00  0.00           O
ATOM    465  N   TYR    59      14.694   1.227 -17.266  1.00  0.00           N
ATOM    466  CA  TYR    59      14.413   0.722 -15.954  1.00  0.00           C
ATOM    467  C   TYR    59      13.691   1.760 -15.151  1.00  0.00           C
ATOM    468  O   TYR    59      12.661   1.476 -14.542  1.00  0.00           O
ATOM    469  CB  TYR    59      15.717   0.329 -15.228  1.00  0.00           C
ATOM    470  CG  TYR    59      15.451  -0.059 -13.813  1.00  0.00           C
ATOM    471  CD1 TYR    59      14.963  -1.307 -13.508  1.00  0.00           C
ATOM    472  CD2 TYR    59      15.683   0.826 -12.786  1.00  0.00           C
ATOM    473  CE1 TYR    59      14.723  -1.666 -12.202  1.00  0.00           C
ATOM    474  CE2 TYR    59      15.445   0.471 -11.480  1.00  0.00           C
ATOM    475  CZ  TYR    59      14.965  -0.779 -11.185  1.00  0.00           C
ATOM    476  OH  TYR    59      14.722  -1.144  -9.844  1.00  0.00           O
ATOM    477  N   TRP    60      14.196   3.005 -15.157  1.00  0.00           N
ATOM    478  CA  TRP    60      13.609   4.043 -14.360  1.00  0.00           C
ATOM    479  C   TRP    60      12.233   4.341 -14.850  1.00  0.00           C
ATOM    480  O   TRP    60      11.318   4.549 -14.055  1.00  0.00           O
ATOM    481  CB  TRP    60      14.413   5.349 -14.400  1.00  0.00           C
ATOM    482  CG  TRP    60      15.794   5.167 -13.830  1.00  0.00           C
ATOM    483  CD1 TRP    60      17.006   5.243 -14.449  1.00  0.00           C
ATOM    484  CD2 TRP    60      16.053   4.789 -12.469  1.00  0.00           C
ATOM    485  CE2 TRP    60      17.433   4.659 -12.336  1.00  0.00           C
ATOM    486  CE3 TRP    60      15.208   4.561 -11.420  1.00  0.00           C
ATOM    487  NE1 TRP    60      18.007   4.943 -13.557  1.00  0.00           N
ATOM    488  CZ2 TRP    60      17.993   4.295 -11.144  1.00  0.00           C
ATOM    489  CZ3 TRP    60      15.774   4.202 -10.217  1.00  0.00           C
ATOM    490  CH2 TRP    60      17.142   4.072 -10.083  1.00  0.00           C
ATOM    491  N   ASP    61      12.055   4.386 -16.181  1.00  0.00           N
ATOM    492  CA  ASP    61      10.779   4.723 -16.739  1.00  0.00           C
ATOM    493  C   ASP    61       9.773   3.675 -16.380  1.00  0.00           C
ATOM    494  O   ASP    61       8.632   3.991 -16.046  1.00  0.00           O
ATOM    495  CB  ASP    61      10.822   4.868 -18.266  1.00  0.00           C
ATOM    496  CG  ASP    61      11.598   6.144 -18.553  1.00  0.00           C
ATOM    497  OD1 ASP    61      11.532   7.075 -17.706  1.00  0.00           O
ATOM    498  OD2 ASP    61      12.273   6.201 -19.615  1.00  0.00           O
ATOM    499  N   ARG    62      10.175   2.394 -16.429  1.00  0.00           N
ATOM    500  CA  ARG    62       9.275   1.313 -16.145  1.00  0.00           C
ATOM    501  C   ARG    62       8.816   1.422 -14.720  1.00  0.00           C
ATOM    502  O   ARG    62       7.631   1.281 -14.422  1.00  0.00           O
ATOM    503  CB  ARG    62       9.974  -0.045 -16.328  1.00  0.00           C
ATOM    504  CG  ARG    62       9.099  -1.265 -16.055  1.00  0.00           C
ATOM    505  CD  ARG    62       9.819  -2.578 -16.369  1.00  0.00           C
ATOM    506  NE  ARG    62       8.902  -3.698 -16.016  1.00  0.00           N
ATOM    507  CZ  ARG    62       9.016  -4.311 -14.803  1.00  0.00           C
ATOM    508  NH1 ARG    62       9.995  -3.922 -13.935  1.00  0.00           N
ATOM    509  NH2 ARG    62       8.166  -5.324 -14.467  1.00  0.00           N
ATOM    510  N   GLU    63       9.759   1.696 -13.803  1.00  0.00           N
ATOM    511  CA  GLU    63       9.447   1.788 -12.406  1.00  0.00           C
ATOM    512  C   GLU    63       8.529   2.939 -12.161  1.00  0.00           C
ATOM    513  O   GLU    63       7.557   2.823 -11.416  1.00  0.00           O
ATOM    514  CB  GLU    63      10.697   2.045 -11.549  1.00  0.00           C
ATOM    515  CG  GLU    63      11.608   0.829 -11.427  1.00  0.00           C
ATOM    516  CD  GLU    63      10.910  -0.134 -10.483  1.00  0.00           C
ATOM    517  OE1 GLU    63      10.001  -0.866 -10.957  1.00  0.00           O
ATOM    518  OE2 GLU    63      11.267  -0.142  -9.274  1.00  0.00           O
ATOM    519  N   THR    64       8.811   4.086 -12.798  1.00  0.00           N
ATOM    520  CA  THR    64       8.038   5.260 -12.531  1.00  0.00           C
ATOM    521  C   THR    64       6.625   5.047 -12.984  1.00  0.00           C
ATOM    522  O   THR    64       5.687   5.450 -12.298  1.00  0.00           O
ATOM    523  CB  THR    64       8.599   6.494 -13.185  1.00  0.00           C
ATOM    524  CG2 THR    64       8.254   6.487 -14.681  1.00  0.00           C
ATOM    525  OG1 THR    64       8.054   7.654 -12.579  1.00  0.00           O
ATOM    526  N   GLN    65       6.427   4.396 -14.147  1.00  0.00           N
ATOM    527  CA  GLN    65       5.086   4.213 -14.625  1.00  0.00           C
ATOM    528  C   GLN    65       4.333   3.359 -13.658  1.00  0.00           C
ATOM    529  O   GLN    65       3.173   3.632 -13.357  1.00  0.00           O
ATOM    530  CB  GLN    65       4.998   3.511 -15.988  1.00  0.00           C
ATOM    531  CG  GLN    65       5.508   4.344 -17.164  1.00  0.00           C
ATOM    532  CD  GLN    65       5.333   3.506 -18.423  1.00  0.00           C
ATOM    533  NE2 GLN    65       5.340   4.179 -19.605  1.00  0.00           N
ATOM    534  OE1 GLN    65       5.187   2.286 -18.365  1.00  0.00           O
ATOM    535  N   LYS    66       4.977   2.300 -13.137  1.00  0.00           N
ATOM    536  CA  LYS    66       4.292   1.406 -12.251  1.00  0.00           C
ATOM    537  C   LYS    66       3.867   2.150 -11.024  1.00  0.00           C
ATOM    538  O   LYS    66       2.740   1.996 -10.559  1.00  0.00           O
ATOM    539  CB  LYS    66       5.162   0.223 -11.795  1.00  0.00           C
ATOM    540  CG  LYS    66       5.476  -0.766 -12.918  1.00  0.00           C
ATOM    541  CD  LYS    66       4.228  -1.429 -13.507  1.00  0.00           C
ATOM    542  CE  LYS    66       3.643  -2.540 -12.632  1.00  0.00           C
ATOM    543  NZ  LYS    66       2.347  -2.993 -13.180  1.00  0.00           N
ATOM    544  N   TYR    67       4.757   2.989 -10.466  1.00  0.00           N
ATOM    545  CA  TYR    67       4.432   3.699  -9.261  1.00  0.00           C
ATOM    546  C   TYR    67       3.330   4.680  -9.500  1.00  0.00           C
ATOM    547  O   TYR    67       2.477   4.880  -8.637  1.00  0.00           O
ATOM    548  CB  TYR    67       5.625   4.413  -8.603  1.00  0.00           C
ATOM    549  CG  TYR    67       6.478   3.326  -8.044  1.00  0.00           C
ATOM    550  CD1 TYR    67       6.061   2.615  -6.942  1.00  0.00           C
ATOM    551  CD2 TYR    67       7.692   3.018  -8.611  1.00  0.00           C
ATOM    552  CE1 TYR    67       6.840   1.609  -6.419  1.00  0.00           C
ATOM    553  CE2 TYR    67       8.475   2.012  -8.091  1.00  0.00           C
ATOM    554  CZ  TYR    67       8.050   1.304  -6.993  1.00  0.00           C
ATOM    555  OH  TYR    67       8.851   0.273  -6.460  1.00  0.00           O
ATOM    556  N   LYS    68       3.333   5.344 -10.669  1.00  0.00           N
ATOM    557  CA  LYS    68       2.320   6.316 -10.978  1.00  0.00           C
ATOM    558  C   LYS    68       0.991   5.628 -10.997  1.00  0.00           C
ATOM    559  O   LYS    68       0.017   6.123 -10.430  1.00  0.00           O
ATOM    560  CB  LYS    68       2.494   6.902 -12.386  1.00  0.00           C
ATOM    561  CG  LYS    68       3.798   7.666 -12.619  1.00  0.00           C
ATOM    562  CD  LYS    68       3.927   8.967 -11.830  1.00  0.00           C
ATOM    563  CE  LYS    68       5.133   9.804 -12.257  1.00  0.00           C
ATOM    564  NZ  LYS    68       4.878  10.400 -13.588  1.00  0.00           N
ATOM    565  N   ARG    69       0.920   4.459 -11.662  1.00  0.00           N
ATOM    566  CA  ARG    69      -0.316   3.738 -11.765  1.00  0.00           C
ATOM    567  C   ARG    69      -0.740   3.307 -10.402  1.00  0.00           C
ATOM    568  O   ARG    69      -1.920   3.365 -10.063  1.00  0.00           O
ATOM    569  CB  ARG    69      -0.225   2.466 -12.626  1.00  0.00           C
ATOM    570  CG  ARG    69      -0.304   2.722 -14.131  1.00  0.00           C
ATOM    571  CD  ARG    69      -0.276   1.435 -14.957  1.00  0.00           C
ATOM    572  NE  ARG    69      -0.642   1.783 -16.357  1.00  0.00           N
ATOM    573  CZ  ARG    69      -0.926   0.781 -17.240  1.00  0.00           C
ATOM    574  NH1 ARG    69      -0.794  -0.520 -16.851  1.00  0.00           N
ATOM    575  NH2 ARG    69      -1.362   1.078 -18.499  1.00  0.00           N
ATOM    576  N   GLN    70       0.224   2.868  -9.579  1.00  0.00           N
ATOM    577  CA  GLN    70      -0.074   2.367  -8.270  1.00  0.00           C
ATOM    578  C   GLN    70      -0.657   3.470  -7.447  1.00  0.00           C
ATOM    579  O   GLN    70      -1.567   3.244  -6.649  1.00  0.00           O
ATOM    580  CB  GLN    70       1.180   1.842  -7.545  1.00  0.00           C
ATOM    581  CG  GLN    70       0.911   1.275  -6.149  1.00  0.00           C
ATOM    582  CD  GLN    70       0.156  -0.036  -6.313  1.00  0.00           C
ATOM    583  NE2 GLN    70      -0.935  -0.217  -5.522  1.00  0.00           N
ATOM    584  OE1 GLN    70       0.526  -0.875  -7.133  1.00  0.00           O
ATOM    585  N   ALA    71      -0.156   4.705  -7.626  1.00  0.00           N
ATOM    586  CA  ALA    71      -0.647   5.787  -6.828  1.00  0.00           C
ATOM    587  C   ALA    71      -2.113   5.918  -7.088  1.00  0.00           C
ATOM    588  O   ALA    71      -2.898   6.066  -6.155  1.00  0.00           O
ATOM    589  CB  ALA    71       0.017   7.132  -7.169  1.00  0.00           C
ATOM    590  N   GLN    72      -2.518   5.831  -8.368  1.00  0.00           N
ATOM    591  CA  GLN    72      -3.896   5.973  -8.749  1.00  0.00           C
ATOM    592  C   GLN    72      -4.699   4.856  -8.156  1.00  0.00           C
ATOM    593  O   GLN    72      -5.785   5.074  -7.618  1.00  0.00           O
ATOM    594  CB  GLN    72      -4.082   5.868 -10.272  1.00  0.00           C
ATOM    595  CG  GLN    72      -3.332   6.943 -11.056  1.00  0.00           C
ATOM    596  CD  GLN    72      -4.022   8.264 -10.784  1.00  0.00           C
ATOM    597  NE2 GLN    72      -3.234   9.372 -10.803  1.00  0.00           N
ATOM    598  OE1 GLN    72      -5.230   8.310 -10.555  1.00  0.00           O
ATOM    599  N   THR    73      -4.168   3.624  -8.227  1.00  0.00           N
ATOM    600  CA  THR    73      -4.891   2.474  -7.769  1.00  0.00           C
ATOM    601  C   THR    73      -5.146   2.611  -6.304  1.00  0.00           C
ATOM    602  O   THR    73      -6.244   2.323  -5.832  1.00  0.00           O
ATOM    603  CB  THR    73      -4.123   1.197  -7.946  1.00  0.00           C
ATOM    604  CG2 THR    73      -4.978   0.036  -7.408  1.00  0.00           C
ATOM    605  OG1 THR    73      -3.810   0.987  -9.315  1.00  0.00           O
ATOM    606  N   ASP    74      -4.128   3.058  -5.545  1.00  0.00           N
ATOM    607  CA  ASP    74      -4.244   3.172  -4.120  1.00  0.00           C
ATOM    608  C   ASP    74      -5.272   4.190  -3.743  1.00  0.00           C
ATOM    609  O   ASP    74      -5.921   4.051  -2.708  1.00  0.00           O
ATOM    610  CB  ASP    74      -2.934   3.540  -3.401  1.00  0.00           C
ATOM    611  CG  ASP    74      -2.122   2.263  -3.249  1.00  0.00           C
ATOM    612  OD1 ASP    74      -2.545   1.222  -3.820  1.00  0.00           O
ATOM    613  OD2 ASP    74      -1.078   2.304  -2.547  1.00  0.00           O
ATOM    614  N   ARG    75      -5.431   5.265  -4.537  1.00  0.00           N
ATOM    615  CA  ARG    75      -6.442   6.211  -4.159  1.00  0.00           C
ATOM    616  C   ARG    75      -7.763   5.515  -4.208  1.00  0.00           C
ATOM    617  O   ARG    75      -8.597   5.687  -3.320  1.00  0.00           O
ATOM    618  CB  ARG    75      -6.616   7.431  -5.089  1.00  0.00           C
ATOM    619  CG  ARG    75      -5.584   8.556  -4.978  1.00  0.00           C
ATOM    620  CD  ARG    75      -4.345   8.362  -5.845  1.00  0.00           C
ATOM    621  NE  ARG    75      -3.528   9.604  -5.772  1.00  0.00           N
ATOM    622  CZ  ARG    75      -3.699  10.596  -6.695  1.00  0.00           C
ATOM    623  NH1 ARG    75      -4.660  10.481  -7.658  1.00  0.00           N
ATOM    624  NH2 ARG    75      -2.905  11.707  -6.655  1.00  0.00           N
ATOM    625  N   VAL    76      -7.981   4.708  -5.264  1.00  0.00           N
ATOM    626  CA  VAL    76      -9.223   4.018  -5.453  1.00  0.00           C
ATOM    627  C   VAL    76      -9.420   3.091  -4.297  1.00  0.00           C
ATOM    628  O   VAL    76     -10.512   2.992  -3.740  1.00  0.00           O
ATOM    629  CB  VAL    76      -9.224   3.166  -6.694  1.00  0.00           C
ATOM    630  CG1 VAL    76     -10.593   2.470  -6.799  1.00  0.00           C
ATOM    631  CG2 VAL    76      -8.847   4.027  -7.915  1.00  0.00           C
ATOM    632  N   SER    77      -8.339   2.396  -3.906  1.00  0.00           N
ATOM    633  CA  SER    77      -8.396   1.421  -2.861  1.00  0.00           C
ATOM    634  C   SER    77      -8.788   2.081  -1.571  1.00  0.00           C
ATOM    635  O   SER    77      -9.593   1.543  -0.813  1.00  0.00           O
ATOM    636  CB  SER    77      -7.037   0.734  -2.643  1.00  0.00           C
ATOM    637  OG  SER    77      -7.136  -0.222  -1.600  1.00  0.00           O
ATOM    638  N   LEU    78      -8.238   3.278  -1.290  1.00  0.00           N
ATOM    639  CA  LEU    78      -8.527   3.965  -0.057  1.00  0.00           C
ATOM    640  C   LEU    78      -9.986   4.296  -0.016  1.00  0.00           C
ATOM    641  O   LEU    78     -10.622   4.188   1.031  1.00  0.00           O
ATOM    642  CB  LEU    78      -7.738   5.280   0.081  1.00  0.00           C
ATOM    643  CG  LEU    78      -6.221   5.074   0.246  1.00  0.00           C
ATOM    644  CD1 LEU    78      -5.485   6.414   0.381  1.00  0.00           C
ATOM    645  CD2 LEU    78      -5.916   4.133   1.424  1.00  0.00           C
ATOM    646  N   ARG    79     -10.558   4.721  -1.158  1.00  0.00           N
ATOM    647  CA  ARG    79     -11.950   5.063  -1.190  1.00  0.00           C
ATOM    648  C   ARG    79     -12.760   3.836  -0.898  1.00  0.00           C
ATOM    649  O   ARG    79     -13.719   3.888  -0.130  1.00  0.00           O
ATOM    650  CB  ARG    79     -12.410   5.591  -2.560  1.00  0.00           C
ATOM    651  CG  ARG    79     -11.765   6.921  -2.956  1.00  0.00           C
ATOM    652  CD  ARG    79     -12.356   7.531  -4.228  1.00  0.00           C
ATOM    653  NE  ARG    79     -11.927   6.698  -5.383  1.00  0.00           N
ATOM    654  CZ  ARG    79     -10.798   7.035  -6.073  1.00  0.00           C
ATOM    655  NH1 ARG    79     -10.049   8.109  -5.689  1.00  0.00           N
ATOM    656  NH2 ARG    79     -10.422   6.296  -7.155  1.00  0.00           N
ATOM    657  N   ASN    80     -12.379   2.690  -1.498  1.00  0.00           N
ATOM    658  CA  ASN    80     -13.127   1.472  -1.347  1.00  0.00           C
ATOM    659  C   ASN    80     -13.113   1.040   0.088  1.00  0.00           C
ATOM    660  O   ASN    80     -14.147   0.660   0.635  1.00  0.00           O
ATOM    661  CB  ASN    80     -12.547   0.298  -2.162  1.00  0.00           C
ATOM    662  CG  ASN    80     -12.756   0.563  -3.647  1.00  0.00           C
ATOM    663  ND2 ASN    80     -11.719   0.246  -4.466  1.00  0.00           N
ATOM    664  OD1 ASN    80     -13.809   1.037  -4.070  1.00  0.00           O
ATOM    665  N   LEU    81     -11.934   1.102   0.731  1.00  0.00           N
ATOM    666  CA  LEU    81     -11.774   0.653   2.088  1.00  0.00           C
ATOM    667  C   LEU    81     -12.599   1.496   3.003  1.00  0.00           C
ATOM    668  O   LEU    81     -13.172   0.991   3.967  1.00  0.00           O
ATOM    669  CB  LEU    81     -10.309   0.681   2.555  1.00  0.00           C
ATOM    670  CG  LEU    81      -9.471  -0.425   1.890  1.00  0.00           C
ATOM    671  CD1 LEU    81      -8.016  -0.402   2.352  1.00  0.00           C
ATOM    672  CD2 LEU    81     -10.110  -1.800   2.122  1.00  0.00           C
ATOM    673  N   ARG    82     -12.685   2.808   2.728  1.00  0.00           N
ATOM    674  CA  ARG    82     -13.463   3.670   3.568  1.00  0.00           C
ATOM    675  C   ARG    82     -14.862   3.141   3.546  1.00  0.00           C
ATOM    676  O   ARG    82     -15.517   3.040   4.581  1.00  0.00           O
ATOM    677  CB  ARG    82     -13.501   5.117   3.037  1.00  0.00           C
ATOM    678  CG  ARG    82     -14.318   6.090   3.895  1.00  0.00           C
ATOM    679  CD  ARG    82     -14.499   7.474   3.257  1.00  0.00           C
ATOM    680  NE  ARG    82     -13.169   8.147   3.216  1.00  0.00           N
ATOM    681  CZ  ARG    82     -12.897   9.073   2.250  1.00  0.00           C
ATOM    682  NH1 ARG    82     -13.814   9.339   1.275  1.00  0.00           N
ATOM    683  NH2 ARG    82     -11.705   9.741   2.260  1.00  0.00           N
ATOM    684  N   GLY    83     -15.349   2.767   2.348  1.00  0.00           N
ATOM    685  CA  GLY    83     -16.684   2.267   2.175  1.00  0.00           C
ATOM    686  C   GLY    83     -16.874   0.959   2.889  1.00  0.00           C
ATOM    687  O   GLY    83     -17.920   0.727   3.492  1.00  0.00           O
ATOM    688  N   TYR    84     -15.870   0.063   2.844  1.00  0.00           N
ATOM    689  CA  TYR    84     -16.042  -1.248   3.409  1.00  0.00           C
ATOM    690  C   TYR    84     -16.309  -1.118   4.874  1.00  0.00           C
ATOM    691  O   TYR    84     -17.102  -1.873   5.434  1.00  0.00           O
ATOM    692  CB  TYR    84     -14.824  -2.175   3.241  1.00  0.00           C
ATOM    693  CG  TYR    84     -14.616  -2.416   1.783  1.00  0.00           C
ATOM    694  CD1 TYR    84     -15.613  -2.975   1.017  1.00  0.00           C
ATOM    695  CD2 TYR    84     -13.411  -2.122   1.187  1.00  0.00           C
ATOM    696  CE1 TYR    84     -15.424  -3.209  -0.326  1.00  0.00           C
ATOM    697  CE2 TYR    84     -13.216  -2.355  -0.154  1.00  0.00           C
ATOM    698  CZ  TYR    84     -14.223  -2.896  -0.916  1.00  0.00           C
ATOM    699  OH  TYR    84     -14.025  -3.134  -2.294  1.00  0.00           O
ATOM    700  N   TYR    85     -15.574  -0.203   5.529  1.00  0.00           N
ATOM    701  CA  TYR    85     -15.672   0.141   6.918  1.00  0.00           C
ATOM    702  C   TYR    85     -16.877   1.000   7.204  1.00  0.00           C
ATOM    703  O   TYR    85     -17.356   1.044   8.336  1.00  0.00           O
ATOM    704  CB  TYR    85     -14.385   0.790   7.451  1.00  0.00           C
ATOM    705  CG  TYR    85     -13.389  -0.319   7.422  1.00  0.00           C
ATOM    706  CD1 TYR    85     -13.382  -1.255   8.429  1.00  0.00           C
ATOM    707  CD2 TYR    85     -12.475  -0.438   6.399  1.00  0.00           C
ATOM    708  CE1 TYR    85     -12.481  -2.293   8.427  1.00  0.00           C
ATOM    709  CE2 TYR    85     -11.571  -1.476   6.391  1.00  0.00           C
ATOM    710  CZ  TYR    85     -11.573  -2.405   7.404  1.00  0.00           C
ATOM    711  OH  TYR    85     -10.646  -3.469   7.395  1.00  0.00           O
ATOM    712  N   ASN    86     -17.382   1.749   6.204  1.00  0.00           N
ATOM    713  CA  ASN    86     -18.474   2.660   6.422  1.00  0.00           C
ATOM    714  C   ASN    86     -17.969   3.782   7.269  1.00  0.00           C
ATOM    715  O   ASN    86     -18.680   4.325   8.110  1.00  0.00           O
ATOM    716  CB  ASN    86     -19.685   2.014   7.117  1.00  0.00           C
ATOM    717  CG  ASN    86     -20.282   1.011   6.141  1.00  0.00           C
ATOM    718  ND2 ASN    86     -20.603  -0.210   6.648  1.00  0.00           N
ATOM    719  OD1 ASN    86     -20.449   1.300   4.958  1.00  0.00           O
ATOM    720  N   GLN    87     -16.694   4.153   7.035  1.00  0.00           N
ATOM    721  CA  GLN    87     -16.050   5.219   7.744  1.00  0.00           C
ATOM    722  C   GLN    87     -16.333   6.507   7.038  1.00  0.00           C
ATOM    723  O   GLN    87     -16.696   6.524   5.863  1.00  0.00           O
ATOM    724  CB  GLN    87     -14.529   5.028   7.837  1.00  0.00           C
ATOM    725  CG  GLN    87     -14.157   3.766   8.619  1.00  0.00           C
ATOM    726  CD  GLN    87     -12.648   3.586   8.580  1.00  0.00           C
ATOM    727  NE2 GLN    87     -12.060   3.158   9.728  1.00  0.00           N
ATOM    728  OE1 GLN    87     -12.006   3.817   7.556  1.00  0.00           O
ATOM    729  N   SER    88     -16.187   7.628   7.770  1.00  0.00           N
ATOM    730  CA  SER    88     -16.457   8.938   7.250  1.00  0.00           C
ATOM    731  C   SER    88     -15.341   9.365   6.352  1.00  0.00           C
ATOM    732  O   SER    88     -14.238   8.823   6.391  1.00  0.00           O
ATOM    733  CB  SER    88     -16.599  10.005   8.348  1.00  0.00           C
ATOM    734  OG  SER    88     -16.870  11.272   7.770  1.00  0.00           O
ATOM    735  N   GLU    89     -15.636  10.349   5.481  1.00  0.00           N
ATOM    736  CA  GLU    89     -14.696  10.919   4.555  1.00  0.00           C
ATOM    737  C   GLU    89     -13.714  11.777   5.296  1.00  0.00           C
ATOM    738  O   GLU    89     -12.600  12.007   4.832  1.00  0.00           O
ATOM    739  CB  GLU    89     -15.341  11.783   3.462  1.00  0.00           C
ATOM    740  CG  GLU    89     -16.060  13.011   4.001  1.00  0.00           C
ATOM    741  CD  GLU    89     -16.292  13.945   2.824  1.00  0.00           C
ATOM    742  OE1 GLU    89     -17.056  13.564   1.897  1.00  0.00           O
ATOM    743  OE2 GLU    89     -15.695  15.054   2.833  1.00  0.00           O
ATOM    744  N   ALA    90     -14.130  12.299   6.464  1.00  0.00           N
ATOM    745  CA  ALA    90     -13.374  13.245   7.239  1.00  0.00           C
ATOM    746  C   ALA    90     -12.048  12.707   7.700  1.00  0.00           C
ATOM    747  O   ALA    90     -11.070  13.450   7.729  1.00  0.00           O
ATOM    748  CB  ALA    90     -14.127  13.706   8.501  1.00  0.00           C
ATOM    749  N   GLY    91     -11.963  11.420   8.091  1.00  0.00           N
ATOM    750  CA  GLY    91     -10.742  10.926   8.675  1.00  0.00           C
ATOM    751  C   GLY    91      -9.689  10.597   7.656  1.00  0.00           C
ATOM    752  O   GLY    91      -9.958  10.431   6.467  1.00  0.00           O
ATOM    753  N   SER    92      -8.433  10.468   8.146  1.00  0.00           N
ATOM    754  CA  SER    92      -7.317  10.112   7.320  1.00  0.00           C
ATOM    755  C   SER    92      -7.038   8.670   7.592  1.00  0.00           C
ATOM    756  O   SER    92      -7.159   8.210   8.728  1.00  0.00           O
ATOM    757  CB  SER    92      -6.025  10.882   7.645  1.00  0.00           C
ATOM    758  OG  SER    92      -6.185  12.265   7.365  1.00  0.00           O
ATOM    759  N   HIS    93      -6.666   7.906   6.546  1.00  0.00           N
ATOM    760  CA  HIS    93      -6.428   6.512   6.765  1.00  0.00           C
ATOM    761  C   HIS    93      -5.221   6.107   5.991  1.00  0.00           C
ATOM    762  O   HIS    93      -4.773   6.822   5.094  1.00  0.00           O
ATOM    763  CB  HIS    93      -7.613   5.627   6.359  1.00  0.00           C
ATOM    764  CG  HIS    93      -8.816   5.925   7.203  1.00  0.00           C
ATOM    765  CD2 HIS    93      -9.963   6.589   6.894  1.00  0.00           C
ATOM    766  ND1 HIS    93      -8.936   5.564   8.526  1.00  0.00           N
ATOM    767  CE1 HIS    93     -10.141   6.024   8.949  1.00  0.00           C
ATOM    768  NE2 HIS    93     -10.801   6.651   7.994  1.00  0.00           N
ATOM    769  N   THR    94      -4.645   4.940   6.344  1.00  0.00           N
ATOM    770  CA  THR    94      -3.434   4.529   5.703  1.00  0.00           C
ATOM    771  C   THR    94      -3.578   3.132   5.191  1.00  0.00           C
ATOM    772  O   THR    94      -4.147   2.264   5.851  1.00  0.00           O
ATOM    773  CB  THR    94      -2.270   4.529   6.645  1.00  0.00           C
ATOM    774  CG2 THR    94      -1.000   4.151   5.865  1.00  0.00           C
ATOM    775  OG1 THR    94      -2.119   5.816   7.222  1.00  0.00           O
ATOM    776  N   LEU    95      -3.059   2.898   3.970  1.00  0.00           N
ATOM    777  CA  LEU    95      -3.035   1.595   3.368  1.00  0.00           C
ATOM    778  C   LEU    95      -1.590   1.276   3.154  1.00  0.00           C
ATOM    779  O   LEU    95      -0.852   2.078   2.580  1.00  0.00           O
ATOM    780  CB  LEU    95      -3.720   1.560   1.990  1.00  0.00           C
ATOM    781  CG  LEU    95      -3.619   0.208   1.264  1.00  0.00           C
ATOM    782  CD1 LEU    95      -4.319  -0.908   2.051  1.00  0.00           C
ATOM    783  CD2 LEU    95      -4.121   0.327  -0.185  1.00  0.00           C
ATOM    784  N   GLN    96      -1.139   0.094   3.620  1.00  0.00           N
ATOM    785  CA  GLN    96       0.249  -0.241   3.472  1.00  0.00           C
ATOM    786  C   GLN    96       0.353  -1.581   2.814  1.00  0.00           C
ATOM    787  O   GLN    96      -0.456  -2.474   3.066  1.00  0.00           O
ATOM    788  CB  GLN    96       0.982  -0.296   4.822  1.00  0.00           C
ATOM    789  CG  GLN    96       1.109   1.082   5.479  1.00  0.00           C
ATOM    790  CD  GLN    96       1.547   0.898   6.925  1.00  0.00           C
ATOM    791  NE2 GLN    96       2.748   1.430   7.279  1.00  0.00           N
ATOM    792  OE1 GLN    96       0.825   0.298   7.720  1.00  0.00           O
ATOM    793  N   ARG    97       1.352  -1.745   1.919  1.00  0.00           N
ATOM    794  CA  ARG    97       1.543  -3.009   1.266  1.00  0.00           C
ATOM    795  C   ARG    97       2.999  -3.346   1.350  1.00  0.00           C
ATOM    796  O   ARG    97       3.861  -2.482   1.186  1.00  0.00           O
ATOM    797  CB  ARG    97       1.138  -3.019  -0.223  1.00  0.00           C
ATOM    798  CG  ARG    97       1.021  -4.431  -0.807  1.00  0.00           C
ATOM    799  CD  ARG    97       0.522  -4.488  -2.255  1.00  0.00           C
ATOM    800  NE  ARG    97       0.138  -5.904  -2.522  1.00  0.00           N
ATOM    801  CZ  ARG    97      -0.813  -6.203  -3.456  1.00  0.00           C
ATOM    802  NH1 ARG    97      -1.338  -5.229  -4.252  1.00  0.00           N
ATOM    803  NH2 ARG    97      -1.259  -7.484  -3.594  1.00  0.00           N
ATOM    804  N   MET    98       3.303  -4.626   1.638  1.00  0.00           N
ATOM    805  CA  MET    98       4.660  -5.083   1.746  1.00  0.00           C
ATOM    806  C   MET    98       4.747  -6.337   0.930  1.00  0.00           C
ATOM    807  O   MET    98       3.952  -7.254   1.130  1.00  0.00           O
ATOM    808  CB  MET    98       5.025  -5.517   3.176  1.00  0.00           C
ATOM    809  CG  MET    98       6.502  -5.857   3.380  1.00  0.00           C
ATOM    810  SD  MET    98       6.831  -6.911   4.826  1.00  0.00           S
ATOM    811  CE  MET    98       5.739  -6.004   5.958  1.00  0.00           C
ATOM    812  N   TYR    99       5.693  -6.420  -0.029  1.00  0.00           N
ATOM    813  CA  TYR    99       5.772  -7.654  -0.758  1.00  0.00           C
ATOM    814  C   TYR    99       7.187  -7.886  -1.190  1.00  0.00           C
ATOM    815  O   TYR    99       7.993  -6.956  -1.236  1.00  0.00           O
ATOM    816  CB  TYR    99       4.829  -7.699  -1.980  1.00  0.00           C
ATOM    817  CG  TYR    99       5.312  -6.766  -3.033  1.00  0.00           C
ATOM    818  CD1 TYR    99       5.574  -5.450  -2.757  1.00  0.00           C
ATOM    819  CD2 TYR    99       5.453  -7.195  -4.328  1.00  0.00           C
ATOM    820  CE1 TYR    99       6.007  -4.593  -3.741  1.00  0.00           C
ATOM    821  CE2 TYR    99       5.883  -6.344  -5.319  1.00  0.00           C
ATOM    822  CZ  TYR    99       6.172  -5.038  -5.026  1.00  0.00           C
ATOM    823  OH  TYR    99       6.616  -4.161  -6.039  1.00  0.00           O
ATOM    824  N   GLY   100       7.543  -9.152  -1.501  1.00  0.00           N
ATOM    825  CA  GLY   100       8.888  -9.385  -1.940  1.00  0.00           C
ATOM    826  C   GLY   100       9.216 -10.837  -1.858  1.00  0.00           C
ATOM    827  O   GLY   100       8.372 -11.671  -1.533  1.00  0.00           O
ATOM    828  N   CYS   101      10.489 -11.170  -2.157  1.00  0.00           N
ATOM    829  CA  CYS   101      10.892 -12.545  -2.185  1.00  0.00           C
ATOM    830  C   CYS   101      12.115 -12.748  -1.334  1.00  0.00           C
ATOM    831  O   CYS   101      12.909 -11.834  -1.116  1.00  0.00           O
ATOM    832  CB  CYS   101      11.186 -13.042  -3.619  1.00  0.00           C
ATOM    833  SG  CYS   101      12.339 -11.966  -4.533  1.00  0.00           S
ATOM    834  N   ASP   102      12.260 -13.985  -0.804  1.00  0.00           N
ATOM    835  CA  ASP   102      13.364 -14.385   0.025  1.00  0.00           C
ATOM    836  C   ASP   102      14.105 -15.448  -0.731  1.00  0.00           C
ATOM    837  O   ASP   102      13.490 -16.355  -1.288  1.00  0.00           O
ATOM    838  CB  ASP   102      12.906 -15.033   1.343  1.00  0.00           C
ATOM    839  CG  ASP   102      12.136 -13.998   2.151  1.00  0.00           C
ATOM    840  OD1 ASP   102      12.371 -12.779   1.937  1.00  0.00           O
ATOM    841  OD2 ASP   102      11.294 -14.416   2.991  1.00  0.00           O
ATOM    842  N   VAL   103      15.453 -15.363  -0.778  1.00  0.00           N
ATOM    843  CA  VAL   103      16.222 -16.348  -1.494  1.00  0.00           C
ATOM    844  C   VAL   103      17.307 -16.863  -0.596  1.00  0.00           C
ATOM    845  O   VAL   103      17.718 -16.187   0.345  1.00  0.00           O
ATOM    846  CB  VAL   103      16.882 -15.795  -2.727  1.00  0.00           C
ATOM    847  CG1 VAL   103      15.785 -15.346  -3.709  1.00  0.00           C
ATOM    848  CG2 VAL   103      17.830 -14.659  -2.306  1.00  0.00           C
ATOM    849  N   GLY   104      17.775 -18.104  -0.860  1.00  0.00           N
ATOM    850  CA  GLY   104      18.829 -18.703  -0.085  1.00  0.00           C
ATOM    851  C   GLY   104      20.141 -18.337  -0.717  1.00  0.00           C
ATOM    852  O   GLY   104      20.192 -17.578  -1.682  1.00  0.00           O
ATOM    853  N   PRO   105      21.214 -18.873  -0.196  1.00  0.00           N
ATOM    854  CA  PRO   105      22.511 -18.572  -0.739  1.00  0.00           C
ATOM    855  C   PRO   105      22.633 -19.063  -2.145  1.00  0.00           C
ATOM    856  O   PRO   105      23.444 -18.523  -2.899  1.00  0.00           O
ATOM    857  CB  PRO   105      23.514 -19.158   0.246  1.00  0.00           C
ATOM    858  CG  PRO   105      22.772 -19.069   1.593  1.00  0.00           C
ATOM    859  CD  PRO   105      21.282 -19.173   1.225  1.00  0.00           C
ATOM    860  N   ASP   106      21.857 -20.106  -2.491  1.00  0.00           N
ATOM    861  CA  ASP   106      21.808 -20.678  -3.803  1.00  0.00           C
ATOM    862  C   ASP   106      21.113 -19.734  -4.740  1.00  0.00           C
ATOM    863  O   ASP   106      21.332 -19.782  -5.949  1.00  0.00           O
ATOM    864  CB  ASP   106      21.167 -22.079  -3.824  1.00  0.00           C
ATOM    865  CG  ASP   106      19.790 -22.032  -3.186  1.00  0.00           C
ATOM    866  OD1 ASP   106      19.309 -20.913  -2.869  1.00  0.00           O
ATOM    867  OD2 ASP   106      19.203 -23.130  -2.991  1.00  0.00           O
ATOM    868  N   GLY   107      20.239 -18.854  -4.216  1.00  0.00           N
ATOM    869  CA  GLY   107      19.591 -17.900  -5.073  1.00  0.00           C
ATOM    870  C   GLY   107      18.223 -18.400  -5.423  1.00  0.00           C
ATOM    871  O   GLY   107      17.493 -17.738  -6.161  1.00  0.00           O
ATOM    872  N   ARG   108      17.841 -19.592  -4.923  1.00  0.00           N
ATOM    873  CA  ARG   108      16.521 -20.073  -5.221  1.00  0.00           C
ATOM    874  C   ARG   108      15.553 -19.517  -4.219  1.00  0.00           C
ATOM    875  O   ARG   108      15.908 -19.180  -3.091  1.00  0.00           O
ATOM    876  CB  ARG   108      16.381 -21.604  -5.286  1.00  0.00           C
ATOM    877  CG  ARG   108      16.781 -22.329  -4.005  1.00  0.00           C
ATOM    878  CD  ARG   108      16.626 -23.848  -4.106  1.00  0.00           C
ATOM    879  NE  ARG   108      17.143 -24.277  -5.439  1.00  0.00           N
ATOM    880  CZ  ARG   108      16.297 -24.848  -6.346  1.00  0.00           C
ATOM    881  NH1 ARG   108      14.988 -25.055  -6.020  1.00  0.00           N
ATOM    882  NH2 ARG   108      16.757 -25.212  -7.580  1.00  0.00           N
ATOM    883  N   LEU   109      14.279 -19.402  -4.639  1.00  0.00           N
ATOM    884  CA  LEU   109      13.262 -18.775  -3.843  1.00  0.00           C
ATOM    885  C   LEU   109      12.937 -19.595  -2.634  1.00  0.00           C
ATOM    886  O   LEU   109      12.591 -20.770  -2.729  1.00  0.00           O
ATOM    887  CB  LEU   109      11.960 -18.559  -4.638  1.00  0.00           C
ATOM    888  CG  LEU   109      10.829 -17.890  -3.841  1.00  0.00           C
ATOM    889  CD1 LEU   109      11.220 -16.465  -3.413  1.00  0.00           C
ATOM    890  CD2 LEU   109       9.508 -17.931  -4.625  1.00  0.00           C
ATOM    891  N   LEU   110      13.133 -18.992  -1.441  1.00  0.00           N
ATOM    892  CA  LEU   110      12.739 -19.617  -0.214  1.00  0.00           C
ATOM    893  C   LEU   110      11.254 -19.448  -0.053  1.00  0.00           C
ATOM    894  O   LEU   110      10.529 -20.407   0.208  1.00  0.00           O
ATOM    895  CB  LEU   110      13.462 -18.988   0.994  1.00  0.00           C
ATOM    896  CG  LEU   110      13.398 -19.790   2.310  1.00  0.00           C
ATOM    897  CD1 LEU   110      14.157 -19.046   3.422  1.00  0.00           C
ATOM    898  CD2 LEU   110      11.964 -20.154   2.713  1.00  0.00           C
ATOM    899  N   ARG   111      10.756 -18.202  -0.237  1.00  0.00           N
ATOM    900  CA  ARG   111       9.357 -17.946  -0.047  1.00  0.00           C
ATOM    901  C   ARG   111       9.044 -16.567  -0.557  1.00  0.00           C
ATOM    902  O   ARG   111       9.934 -15.733  -0.718  1.00  0.00           O
ATOM    903  CB  ARG   111       8.929 -17.994   1.431  1.00  0.00           C
ATOM    904  CG  ARG   111       7.441 -17.716   1.600  1.00  0.00           C
ATOM    905  CD  ARG   111       6.979 -17.449   3.029  1.00  0.00           C
ATOM    906  NE  ARG   111       5.584 -16.942   2.905  1.00  0.00           N
ATOM    907  CZ  ARG   111       4.847 -16.640   4.012  1.00  0.00           C
ATOM    908  NH1 ARG   111       5.366 -16.844   5.257  1.00  0.00           N
ATOM    909  NH2 ARG   111       3.587 -16.136   3.874  1.00  0.00           N
ATOM    910  N   GLY   112       7.745 -16.295  -0.816  1.00  0.00           N
ATOM    911  CA  GLY   112       7.316 -15.019  -1.314  1.00  0.00           C
ATOM    912  C   GLY   112       6.368 -14.428  -0.317  1.00  0.00           C
ATOM    913  O   GLY   112       5.763 -15.143   0.481  1.00  0.00           O
ATOM    914  N   HIS   113       6.222 -13.085  -0.345  1.00  0.00           N
ATOM    915  CA  HIS   113       5.349 -12.429   0.587  1.00  0.00           C
ATOM    916  C   HIS   113       4.593 -11.360  -0.136  1.00  0.00           C
ATOM    917  O   HIS   113       5.088 -10.767  -1.093  1.00  0.00           O
ATOM    918  CB  HIS   113       6.103 -11.732   1.734  1.00  0.00           C
ATOM    919  CG  HIS   113       6.895 -12.697   2.562  1.00  0.00           C
ATOM    920  CD2 HIS   113       8.154 -13.177   2.376  1.00  0.00           C
ATOM    921  ND1 HIS   113       6.429 -13.305   3.707  1.00  0.00           N
ATOM    922  CE1 HIS   113       7.423 -14.113   4.156  1.00  0.00           C
ATOM    923  NE2 HIS   113       8.493 -14.066   3.382  1.00  0.00           N
ATOM    924  N   ASP   114       3.339 -11.120   0.293  1.00  0.00           N
ATOM    925  CA  ASP   114       2.544 -10.068  -0.270  1.00  0.00           C
ATOM    926  C   ASP   114       1.456  -9.814   0.723  1.00  0.00           C
ATOM    927  O   ASP   114       0.490 -10.574   0.788  1.00  0.00           O
ATOM    928  CB  ASP   114       1.869 -10.452  -1.601  1.00  0.00           C
ATOM    929  CG  ASP   114       1.194  -9.223  -2.194  1.00  0.00           C
ATOM    930  OD1 ASP   114       1.258  -8.135  -1.562  1.00  0.00           O
ATOM    931  OD2 ASP   114       0.600  -9.364  -3.296  1.00  0.00           O
ATOM    932  N   GLN   115       1.577  -8.751   1.541  1.00  0.00           N
ATOM    933  CA  GLN   115       0.536  -8.536   2.506  1.00  0.00           C
ATOM    934  C   GLN   115       0.202  -7.082   2.595  1.00  0.00           C
ATOM    935  O   GLN   115       1.000  -6.228   2.214  1.00  0.00           O
ATOM    936  CB  GLN   115       0.878  -9.096   3.897  1.00  0.00           C
ATOM    937  CG  GLN   115       2.129  -8.506   4.543  1.00  0.00           C
ATOM    938  CD  GLN   115       2.399  -9.316   5.804  1.00  0.00           C
ATOM    939  NE2 GLN   115       3.429 -10.202   5.735  1.00  0.00           N
ATOM    940  OE1 GLN   115       1.712  -9.177   6.816  1.00  0.00           O
ATOM    941  N   SER   116      -1.025  -6.772   3.080  1.00  0.00           N
ATOM    942  CA  SER   116      -1.468  -5.409   3.170  1.00  0.00           C
ATOM    943  C   SER   116      -2.108  -5.174   4.505  1.00  0.00           C
ATOM    944  O   SER   116      -2.632  -6.095   5.131  1.00  0.00           O
ATOM    945  CB  SER   116      -2.513  -5.034   2.105  1.00  0.00           C
ATOM    946  OG  SER   116      -1.947  -5.150   0.807  1.00  0.00           O
ATOM    947  N   ALA   117      -2.068  -3.904   4.971  1.00  0.00           N
ATOM    948  CA  ALA   117      -2.642  -3.532   6.235  1.00  0.00           C
ATOM    949  C   ALA   117      -3.410  -2.257   6.042  1.00  0.00           C
ATOM    950  O   ALA   117      -3.101  -1.453   5.163  1.00  0.00           O
ATOM    951  CB  ALA   117      -1.591  -3.271   7.326  1.00  0.00           C
ATOM    952  N   TYR   118      -4.467  -2.060   6.858  1.00  0.00           N
ATOM    953  CA  TYR   118      -5.260  -0.868   6.780  1.00  0.00           C
ATOM    954  C   TYR   118      -5.279  -0.281   8.157  1.00  0.00           C
ATOM    955  O   TYR   118      -5.665  -0.937   9.123  1.00  0.00           O
ATOM    956  CB  TYR   118      -6.703  -1.178   6.331  1.00  0.00           C
ATOM    957  CG  TYR   118      -7.518   0.068   6.253  1.00  0.00           C
ATOM    958  CD1 TYR   118      -7.265   1.018   5.290  1.00  0.00           C
ATOM    959  CD2 TYR   118      -8.571   0.260   7.118  1.00  0.00           C
ATOM    960  CE1 TYR   118      -8.027   2.160   5.216  1.00  0.00           C
ATOM    961  CE2 TYR   118      -9.336   1.398   7.049  1.00  0.00           C
ATOM    962  CZ  TYR   118      -9.067   2.350   6.096  1.00  0.00           C
ATOM    963  OH  TYR   118      -9.856   3.517   6.022  1.00  0.00           O
ATOM    964  N   ASP   119      -4.842   0.988   8.278  1.00  0.00           N
ATOM    965  CA  ASP   119      -4.791   1.668   9.542  1.00  0.00           C
ATOM    966  C   ASP   119      -3.967   0.884  10.518  1.00  0.00           C
ATOM    967  O   ASP   119      -4.226   0.913  11.722  1.00  0.00           O
ATOM    968  CB  ASP   119      -6.173   1.926  10.166  1.00  0.00           C
ATOM    969  CG  ASP   119      -6.834   3.056   9.391  1.00  0.00           C
ATOM    970  OD1 ASP   119      -6.202   4.138   9.259  1.00  0.00           O
ATOM    971  OD2 ASP   119      -7.988   2.859   8.931  1.00  0.00           O
ATOM    972  N   GLY   120      -2.934   0.173  10.032  1.00  0.00           N
ATOM    973  CA  GLY   120      -2.031  -0.505  10.920  1.00  0.00           C
ATOM    974  C   GLY   120      -2.533  -1.870  11.297  1.00  0.00           C
ATOM    975  O   GLY   120      -1.914  -2.539  12.122  1.00  0.00           O
ATOM    976  N   LYS   121      -3.658  -2.332  10.718  1.00  0.00           N
ATOM    977  CA  LYS   121      -4.143  -3.643  11.062  1.00  0.00           C
ATOM    978  C   LYS   121      -3.984  -4.498   9.840  1.00  0.00           C
ATOM    979  O   LYS   121      -4.228  -4.034   8.729  1.00  0.00           O
ATOM    980  CB  LYS   121      -5.651  -3.679  11.361  1.00  0.00           C
ATOM    981  CG  LYS   121      -6.120  -2.746  12.477  1.00  0.00           C
ATOM    982  CD  LYS   121      -7.640  -2.550  12.464  1.00  0.00           C
ATOM    983  CE  LYS   121      -8.163  -1.558  13.504  1.00  0.00           C
ATOM    984  NZ  LYS   121      -9.629  -1.407  13.358  1.00  0.00           N
ATOM    985  N   ASP   122      -3.578  -5.778  10.002  1.00  0.00           N
ATOM    986  CA  ASP   122      -3.407  -6.609   8.841  1.00  0.00           C
ATOM    987  C   ASP   122      -4.738  -6.871   8.192  1.00  0.00           C
ATOM    988  O   ASP   122      -5.667  -7.360   8.832  1.00  0.00           O
ATOM    989  CB  ASP   122      -2.654  -7.928   9.117  1.00  0.00           C
ATOM    990  CG  ASP   122      -3.378  -8.741  10.178  1.00  0.00           C
ATOM    991  OD1 ASP   122      -4.318  -8.197  10.814  1.00  0.00           O
ATOM    992  OD2 ASP   122      -2.985  -9.921  10.375  1.00  0.00           O
ATOM    993  N   TYR   123      -4.885  -6.394   6.932  1.00  0.00           N
ATOM    994  CA  TYR   123      -6.060  -6.532   6.109  1.00  0.00           C
ATOM    995  C   TYR   123      -6.166  -7.845   5.376  1.00  0.00           C
ATOM    996  O   TYR   123      -7.139  -8.585   5.524  1.00  0.00           O
ATOM    997  CB  TYR   123      -6.076  -5.413   5.057  1.00  0.00           C
ATOM    998  CG  TYR   123      -7.383  -5.339   4.348  1.00  0.00           C
ATOM    999  CD1 TYR   123      -8.451  -4.712   4.946  1.00  0.00           C
ATOM   1000  CD2 TYR   123      -7.540  -5.863   3.085  1.00  0.00           C
ATOM   1001  CE1 TYR   123      -9.662  -4.616   4.304  1.00  0.00           C
ATOM   1002  CE2 TYR   123      -8.749  -5.771   2.436  1.00  0.00           C
ATOM   1003  CZ  TYR   123      -9.812  -5.145   3.045  1.00  0.00           C
ATOM   1004  OH  TYR   123     -11.052  -5.048   2.377  1.00  0.00           O
ATOM   1005  N   ILE   124      -5.142  -8.168   4.552  1.00  0.00           N
ATOM   1006  CA  ILE   124      -5.197  -9.360   3.748  1.00  0.00           C
ATOM   1007  C   ILE   124      -3.793  -9.774   3.433  1.00  0.00           C
ATOM   1008  O   ILE   124      -2.899  -8.936   3.335  1.00  0.00           O
ATOM   1009  CB  ILE   124      -5.931  -9.174   2.447  1.00  0.00           C
ATOM   1010  CG1 ILE   124      -6.215 -10.541   1.802  1.00  0.00           C
ATOM   1011  CG2 ILE   124      -5.128  -8.206   1.557  1.00  0.00           C
ATOM   1012  CD1 ILE   124      -7.246 -10.489   0.674  1.00  0.00           C
ATOM   1013  N   ALA   125      -3.554 -11.090   3.260  1.00  0.00           N
ATOM   1014  CA  ALA   125      -2.217 -11.499   2.945  1.00  0.00           C
ATOM   1015  C   ALA   125      -2.270 -12.668   2.021  1.00  0.00           C
ATOM   1016  O   ALA   125      -3.186 -13.489   2.079  1.00  0.00           O
ATOM   1017  CB  ALA   125      -1.403 -11.934   4.177  1.00  0.00           C
ATOM   1018  N   LEU   126      -1.279 -12.749   1.113  1.00  0.00           N
ATOM   1019  CA  LEU   126      -1.192 -13.867   0.221  1.00  0.00           C
ATOM   1020  C   LEU   126      -0.560 -14.960   1.025  1.00  0.00           C
ATOM   1021  O   LEU   126       0.399 -14.726   1.759  1.00  0.00           O
ATOM   1022  CB  LEU   126      -0.332 -13.561  -1.023  1.00  0.00           C
ATOM   1023  CG  LEU   126      -0.234 -14.698  -2.058  1.00  0.00           C
ATOM   1024  CD1 LEU   126      -1.614 -15.070  -2.623  1.00  0.00           C
ATOM   1025  CD2 LEU   126       0.762 -14.334  -3.169  1.00  0.00           C
ATOM   1026  N   ASN   127      -1.096 -16.191   0.922  1.00  0.00           N
ATOM   1027  CA  ASN   127      -0.577 -17.282   1.697  1.00  0.00           C
ATOM   1028  C   ASN   127       0.717 -17.733   1.092  1.00  0.00           C
ATOM   1029  O   ASN   127       1.076 -17.331  -0.012  1.00  0.00           O
ATOM   1030  CB  ASN   127      -1.527 -18.489   1.786  1.00  0.00           C
ATOM   1031  CG  ASN   127      -2.667 -18.088   2.709  1.00  0.00           C
ATOM   1032  ND2 ASN   127      -3.914 -18.501   2.368  1.00  0.00           N
ATOM   1033  OD1 ASN   127      -2.455 -17.417   3.717  1.00  0.00           O
ATOM   1034  N   GLU   128       1.446 -18.601   1.822  1.00  0.00           N
ATOM   1035  CA  GLU   128       2.742 -19.068   1.414  1.00  0.00           C
ATOM   1036  C   GLU   128       2.624 -19.778   0.104  1.00  0.00           C
ATOM   1037  O   GLU   128       3.557 -19.772  -0.698  1.00  0.00           O
ATOM   1038  CB  GLU   128       3.388 -20.063   2.396  1.00  0.00           C
ATOM   1039  CG  GLU   128       3.839 -19.431   3.713  1.00  0.00           C
ATOM   1040  CD  GLU   128       4.551 -20.503   4.525  1.00  0.00           C
ATOM   1041  OE1 GLU   128       4.397 -21.704   4.182  1.00  0.00           O
ATOM   1042  OE2 GLU   128       5.260 -20.133   5.498  1.00  0.00           O
ATOM   1043  N   ASP   129       1.474 -20.429  -0.138  1.00  0.00           N
ATOM   1044  CA  ASP   129       1.258 -21.176  -1.343  1.00  0.00           C
ATOM   1045  C   ASP   129       1.284 -20.251  -2.526  1.00  0.00           C
ATOM   1046  O   ASP   129       1.539 -20.690  -3.648  1.00  0.00           O
ATOM   1047  CB  ASP   129      -0.043 -22.013  -1.322  1.00  0.00           C
ATOM   1048  CG  ASP   129      -1.272 -21.134  -1.124  1.00  0.00           C
ATOM   1049  OD1 ASP   129      -1.137 -19.883  -1.137  1.00  0.00           O
ATOM   1050  OD2 ASP   129      -2.374 -21.719  -0.943  1.00  0.00           O
ATOM   1051  N   LEU   130       1.009 -18.949  -2.305  1.00  0.00           N
ATOM   1052  CA  LEU   130       1.009 -17.952  -3.339  1.00  0.00           C
ATOM   1053  C   LEU   130      -0.195 -18.163  -4.206  1.00  0.00           C
ATOM   1054  O   LEU   130      -0.321 -17.539  -5.260  1.00  0.00           O
ATOM   1055  CB  LEU   130       2.266 -18.000  -4.228  1.00  0.00           C
ATOM   1056  CG  LEU   130       3.564 -17.706  -3.452  1.00  0.00           C
ATOM   1057  CD1 LEU   130       4.784 -17.668  -4.388  1.00  0.00           C
ATOM   1058  CD2 LEU   130       3.428 -16.439  -2.595  1.00  0.00           C
ATOM   1059  N   SER   131      -1.054 -19.129  -3.825  1.00  0.00           N
ATOM   1060  CA  SER   131      -2.293 -19.414  -4.500  1.00  0.00           C
ATOM   1061  C   SER   131      -3.506 -18.788  -3.862  1.00  0.00           C
ATOM   1062  O   SER   131      -4.473 -18.475  -4.557  1.00  0.00           O
ATOM   1063  CB  SER   131      -2.584 -20.921  -4.557  1.00  0.00           C
ATOM   1064  OG  SER   131      -1.517 -21.592  -5.209  1.00  0.00           O
ATOM   1065  N   SER   132      -3.513 -18.605  -2.521  1.00  0.00           N
ATOM   1066  CA  SER   132      -4.739 -18.221  -1.865  1.00  0.00           C
ATOM   1067  C   SER   132      -4.511 -17.051  -0.958  1.00  0.00           C
ATOM   1068  O   SER   132      -3.377 -16.632  -0.736  1.00  0.00           O
ATOM   1069  CB  SER   132      -5.341 -19.351  -1.013  1.00  0.00           C
ATOM   1070  OG  SER   132      -4.438 -19.716   0.018  1.00  0.00           O
ATOM   1071  N   TRP   133      -5.615 -16.499  -0.404  1.00  0.00           N
ATOM   1072  CA  TRP   133      -5.533 -15.304   0.386  1.00  0.00           C
ATOM   1073  C   TRP   133      -6.119 -15.558   1.739  1.00  0.00           C
ATOM   1074  O   TRP   133      -6.972 -16.427   1.912  1.00  0.00           O
ATOM   1075  CB  TRP   133      -6.389 -14.169  -0.201  1.00  0.00           C
ATOM   1076  CG  TRP   133      -6.047 -13.824  -1.630  1.00  0.00           C
ATOM   1077  CD1 TRP   133      -6.628 -14.272  -2.780  1.00  0.00           C
ATOM   1078  CD2 TRP   133      -4.986 -12.944  -2.024  1.00  0.00           C
ATOM   1079  CE2 TRP   133      -4.977 -12.909  -3.419  1.00  0.00           C
ATOM   1080  CE3 TRP   133      -4.091 -12.225  -1.284  1.00  0.00           C
ATOM   1081  NE1 TRP   133      -5.989 -13.729  -3.871  1.00  0.00           N
ATOM   1082  CZ2 TRP   133      -4.068 -12.150  -4.097  1.00  0.00           C
ATOM   1083  CZ3 TRP   133      -3.176 -11.459  -1.970  1.00  0.00           C
ATOM   1084  CH2 TRP   133      -3.166 -11.424  -3.350  1.00  0.00           C
ATOM   1085  N   THR   134      -5.642 -14.793   2.743  1.00  0.00           N
ATOM   1086  CA  THR   134      -6.190 -14.852   4.067  1.00  0.00           C
ATOM   1087  C   THR   134      -6.711 -13.477   4.350  1.00  0.00           C
ATOM   1088  O   THR   134      -5.954 -12.506   4.321  1.00  0.00           O
ATOM   1089  CB  THR   134      -5.167 -15.160   5.117  1.00  0.00           C
ATOM   1090  CG2 THR   134      -5.863 -15.206   6.486  1.00  0.00           C
ATOM   1091  OG1 THR   134      -4.545 -16.407   4.844  1.00  0.00           O
ATOM   1092  N   ALA   135      -8.026 -13.363   4.634  1.00  0.00           N
ATOM   1093  CA  ALA   135      -8.624 -12.076   4.872  1.00  0.00           C
ATOM   1094  C   ALA   135      -8.872 -11.936   6.340  1.00  0.00           C
ATOM   1095  O   ALA   135      -9.366 -12.855   6.990  1.00  0.00           O
ATOM   1096  CB  ALA   135      -9.978 -11.893   4.167  1.00  0.00           C
ATOM   1097  N   ALA   136      -8.493 -10.768   6.896  1.00  0.00           N
ATOM   1098  CA  ALA   136      -8.633 -10.469   8.295  1.00  0.00           C
ATOM   1099  C   ALA   136     -10.072 -10.344   8.705  1.00  0.00           C
ATOM   1100  O   ALA   136     -10.456 -10.844   9.762  1.00  0.00           O
ATOM   1101  CB  ALA   136      -7.934  -9.157   8.692  1.00  0.00           C
ATOM   1102  N   ASP   137     -10.909  -9.661   7.896  1.00  0.00           N
ATOM   1103  CA  ASP   137     -12.269  -9.442   8.306  1.00  0.00           C
ATOM   1104  C   ASP   137     -13.180  -9.487   7.117  1.00  0.00           C
ATOM   1105  O   ASP   137     -12.774  -9.845   6.013  1.00  0.00           O
ATOM   1106  CB  ASP   137     -12.460  -8.102   9.046  1.00  0.00           C
ATOM   1107  CG  ASP   137     -12.017  -6.940   8.158  1.00  0.00           C
ATOM   1108  OD1 ASP   137     -11.730  -7.167   6.953  1.00  0.00           O
ATOM   1109  OD2 ASP   137     -11.949  -5.800   8.689  1.00  0.00           O
ATOM   1110  N   THR   138     -14.457  -9.119   7.336  1.00  0.00           N
ATOM   1111  CA  THR   138     -15.480  -9.155   6.330  1.00  0.00           C
ATOM   1112  C   THR   138     -15.130  -8.208   5.225  1.00  0.00           C
ATOM   1113  O   THR   138     -15.414  -8.480   4.061  1.00  0.00           O
ATOM   1114  CB  THR   138     -16.816  -8.728   6.852  1.00  0.00           C
ATOM   1115  CG2 THR   138     -17.838  -8.833   5.708  1.00  0.00           C
ATOM   1116  OG1 THR   138     -17.208  -9.559   7.934  1.00  0.00           O
ATOM   1117  N   ALA   139     -14.547  -7.045   5.564  1.00  0.00           N
ATOM   1118  CA  ALA   139     -14.203  -6.079   4.560  1.00  0.00           C
ATOM   1119  C   ALA   139     -13.163  -6.661   3.649  1.00  0.00           C
ATOM   1120  O   ALA   139     -13.255  -6.543   2.428  1.00  0.00           O
ATOM   1121  CB  ALA   139     -13.623  -4.787   5.163  1.00  0.00           C
ATOM   1122  N   ALA   140     -12.161  -7.339   4.233  1.00  0.00           N
ATOM   1123  CA  ALA   140     -11.061  -7.917   3.509  1.00  0.00           C
ATOM   1124  C   ALA   140     -11.589  -8.957   2.574  1.00  0.00           C
ATOM   1125  O   ALA   140     -11.027  -9.191   1.504  1.00  0.00           O
ATOM   1126  CB  ALA   140     -10.028  -8.598   4.427  1.00  0.00           C
ATOM   1127  N   GLN   141     -12.676  -9.629   2.983  1.00  0.00           N
ATOM   1128  CA  GLN   141     -13.271 -10.685   2.220  1.00  0.00           C
ATOM   1129  C   GLN   141     -13.710 -10.138   0.901  1.00  0.00           C
ATOM   1130  O   GLN   141     -13.604 -10.815  -0.120  1.00  0.00           O
ATOM   1131  CB  GLN   141     -14.517 -11.266   2.907  1.00  0.00           C
ATOM   1132  CG  GLN   141     -14.218 -11.947   4.245  1.00  0.00           C
ATOM   1133  CD  GLN   141     -15.547 -12.288   4.904  1.00  0.00           C
ATOM   1134  NE2 GLN   141     -15.500 -13.129   5.972  1.00  0.00           N
ATOM   1135  OE1 GLN   141     -16.601 -11.813   4.483  1.00  0.00           O
ATOM   1136  N   ILE   142     -14.232  -8.899   0.879  1.00  0.00           N
ATOM   1137  CA  ILE   142     -14.686  -8.385  -0.377  1.00  0.00           C
ATOM   1138  C   ILE   142     -13.512  -8.264  -1.296  1.00  0.00           C
ATOM   1139  O   ILE   142     -13.600  -8.606  -2.475  1.00  0.00           O
ATOM   1140  CB  ILE   142     -15.391  -7.060  -0.296  1.00  0.00           C
ATOM   1141  CG1 ILE   142     -16.183  -6.848  -1.592  1.00  0.00           C
ATOM   1142  CG2 ILE   142     -14.370  -5.947  -0.010  1.00  0.00           C
ATOM   1143  CD1 ILE   142     -17.303  -7.873  -1.786  1.00  0.00           C
ATOM   1144  N   THR   143     -12.371  -7.781  -0.772  1.00  0.00           N
ATOM   1145  CA  THR   143     -11.191  -7.613  -1.564  1.00  0.00           C
ATOM   1146  C   THR   143     -10.742  -8.952  -2.052  1.00  0.00           C
ATOM   1147  O   THR   143     -10.339  -9.096  -3.205  1.00  0.00           O
ATOM   1148  CB  THR   143     -10.068  -6.997  -0.786  1.00  0.00           C
ATOM   1149  CG2 THR   143      -8.841  -6.874  -1.701  1.00  0.00           C
ATOM   1150  OG1 THR   143     -10.453  -5.717  -0.308  1.00  0.00           O
ATOM   1151  N   GLN   144     -10.803  -9.985  -1.190  1.00  0.00           N
ATOM   1152  CA  GLN   144     -10.317 -11.257  -1.635  1.00  0.00           C
ATOM   1153  C   GLN   144     -11.175 -11.760  -2.754  1.00  0.00           C
ATOM   1154  O   GLN   144     -10.668 -12.344  -3.708  1.00  0.00           O
ATOM   1155  CB  GLN   144     -10.239 -12.358  -0.559  1.00  0.00           C
ATOM   1156  CG  GLN   144     -11.575 -12.900  -0.061  1.00  0.00           C
ATOM   1157  CD  GLN   144     -11.255 -14.034   0.902  1.00  0.00           C
ATOM   1158  NE2 GLN   144     -11.515 -15.295   0.463  1.00  0.00           N
ATOM   1159  OE1 GLN   144     -10.774 -13.807   2.011  1.00  0.00           O
ATOM   1160  N   ARG   145     -12.503 -11.545  -2.677  1.00  0.00           N
ATOM   1161  CA  ARG   145     -13.389 -12.036  -3.697  1.00  0.00           C
ATOM   1162  C   ARG   145     -13.033 -11.381  -4.993  1.00  0.00           C
ATOM   1163  O   ARG   145     -13.010 -12.027  -6.040  1.00  0.00           O
ATOM   1164  CB  ARG   145     -14.866 -11.704  -3.423  1.00  0.00           C
ATOM   1165  CG  ARG   145     -15.423 -12.358  -2.158  1.00  0.00           C
ATOM   1166  CD  ARG   145     -16.892 -12.016  -1.908  1.00  0.00           C
ATOM   1167  NE  ARG   145     -17.293 -12.648  -0.621  1.00  0.00           N
ATOM   1168  CZ  ARG   145     -18.261 -12.058   0.138  1.00  0.00           C
ATOM   1169  NH1 ARG   145     -18.855 -10.908  -0.291  1.00  0.00           N
ATOM   1170  NH2 ARG   145     -18.624 -12.605   1.333  1.00  0.00           N
ATOM   1171  N   LYS   146     -12.741 -10.070  -4.946  1.00  0.00           N
ATOM   1172  CA  LYS   146     -12.436  -9.314  -6.125  1.00  0.00           C
ATOM   1173  C   LYS   146     -11.198  -9.875  -6.752  1.00  0.00           C
ATOM   1174  O   LYS   146     -11.139 -10.083  -7.963  1.00  0.00           O
ATOM   1175  CB  LYS   146     -12.151  -7.836  -5.793  1.00  0.00           C
ATOM   1176  CG  LYS   146     -12.100  -6.915  -7.012  1.00  0.00           C
ATOM   1177  CD  LYS   146     -12.013  -5.424  -6.665  1.00  0.00           C
ATOM   1178  CE  LYS   146     -13.184  -4.893  -5.834  1.00  0.00           C
ATOM   1179  NZ  LYS   146     -12.798  -4.814  -4.408  1.00  0.00           N
ATOM   1180  N   TRP   147     -10.173 -10.141  -5.925  1.00  0.00           N
ATOM   1181  CA  TRP   147      -8.905 -10.627  -6.385  1.00  0.00           C
ATOM   1182  C   TRP   147      -9.042 -12.015  -6.923  1.00  0.00           C
ATOM   1183  O   TRP   147      -8.368 -12.385  -7.884  1.00  0.00           O
ATOM   1184  CB  TRP   147      -7.830 -10.579  -5.291  1.00  0.00           C
ATOM   1185  CG  TRP   147      -7.451  -9.151  -4.978  1.00  0.00           C
ATOM   1186  CD1 TRP   147      -7.855  -8.012  -5.610  1.00  0.00           C
ATOM   1187  CD2 TRP   147      -6.570  -8.738  -3.924  1.00  0.00           C
ATOM   1188  CE2 TRP   147      -6.481  -7.348  -3.982  1.00  0.00           C
ATOM   1189  CE3 TRP   147      -5.890  -9.457  -2.985  1.00  0.00           C
ATOM   1190  NE1 TRP   147      -7.272  -6.916  -5.025  1.00  0.00           N
ATOM   1191  CZ2 TRP   147      -5.707  -6.652  -3.099  1.00  0.00           C
ATOM   1192  CZ3 TRP   147      -5.113  -8.750  -2.093  1.00  0.00           C
ATOM   1193  CH2 TRP   147      -5.023  -7.376  -2.149  1.00  0.00           C
ATOM   1194  N   GLU   148      -9.906 -12.832  -6.298  1.00  0.00           N
ATOM   1195  CA  GLU   148     -10.098 -14.185  -6.731  1.00  0.00           C
ATOM   1196  C   GLU   148     -10.682 -14.172  -8.113  1.00  0.00           C
ATOM   1197  O   GLU   148     -10.270 -14.943  -8.978  1.00  0.00           O
ATOM   1198  CB  GLU   148     -11.048 -14.950  -5.790  1.00  0.00           C
ATOM   1199  CG  GLU   148     -10.467 -15.104  -4.380  1.00  0.00           C
ATOM   1200  CD  GLU   148     -11.472 -15.808  -3.480  1.00  0.00           C
ATOM   1201  OE1 GLU   148     -12.591 -16.122  -3.965  1.00  0.00           O
ATOM   1202  OE2 GLU   148     -11.133 -16.035  -2.288  1.00  0.00           O
ATOM   1203  N   ALA   149     -11.661 -13.281  -8.365  1.00  0.00           N
ATOM   1204  CA  ALA   149     -12.284 -13.217  -9.658  1.00  0.00           C
ATOM   1205  C   ALA   149     -11.249 -12.816 -10.665  1.00  0.00           C
ATOM   1206  O   ALA   149     -11.214 -13.341 -11.777  1.00  0.00           O
ATOM   1207  CB  ALA   149     -13.429 -12.190  -9.718  1.00  0.00           C
ATOM   1208  N   ALA   150     -10.390 -11.853 -10.282  1.00  0.00           N
ATOM   1209  CA  ALA   150      -9.319 -11.305 -11.070  1.00  0.00           C
ATOM   1210  C   ALA   150      -8.259 -12.345 -11.305  1.00  0.00           C
ATOM   1211  O   ALA   150      -7.559 -12.305 -12.315  1.00  0.00           O
ATOM   1212  CB  ALA   150      -8.647 -10.094 -10.400  1.00  0.00           C
ATOM   1213  N   ARG   151      -8.092 -13.299 -10.371  1.00  0.00           N
ATOM   1214  CA  ARG   151      -7.025 -14.257 -10.476  1.00  0.00           C
ATOM   1215  C   ARG   151      -5.738 -13.522 -10.267  1.00  0.00           C
ATOM   1216  O   ARG   151      -4.729 -13.806 -10.913  1.00  0.00           O
ATOM   1217  CB  ARG   151      -6.964 -14.955 -11.848  1.00  0.00           C
ATOM   1218  CG  ARG   151      -8.218 -15.769 -12.184  1.00  0.00           C
ATOM   1219  CD  ARG   151      -8.167 -17.221 -11.702  1.00  0.00           C
ATOM   1220  NE  ARG   151      -8.264 -17.194 -10.217  1.00  0.00           N
ATOM   1221  CZ  ARG   151      -8.736 -18.283  -9.544  1.00  0.00           C
ATOM   1222  NH1 ARG   151      -9.115 -19.399 -10.232  1.00  0.00           N
ATOM   1223  NH2 ARG   151      -8.833 -18.251  -8.184  1.00  0.00           N
ATOM   1224  N   GLU   152      -5.752 -12.553  -9.328  1.00  0.00           N
ATOM   1225  CA  GLU   152      -4.594 -11.757  -9.034  1.00  0.00           C
ATOM   1226  C   GLU   152      -3.510 -12.594  -8.428  1.00  0.00           C
ATOM   1227  O   GLU   152      -2.330 -12.319  -8.631  1.00  0.00           O
ATOM   1228  CB  GLU   152      -4.821 -10.562  -8.092  1.00  0.00           C
ATOM   1229  CG  GLU   152      -3.568  -9.679  -8.057  1.00  0.00           C
ATOM   1230  CD  GLU   152      -3.770  -8.492  -7.131  1.00  0.00           C
ATOM   1231  OE1 GLU   152      -4.308  -8.694  -6.011  1.00  0.00           O
ATOM   1232  OE2 GLU   152      -3.371  -7.366  -7.529  1.00  0.00           O
ATOM   1233  N   ALA   153      -3.871 -13.646  -7.671  1.00  0.00           N
ATOM   1234  CA  ALA   153      -2.879 -14.433  -6.991  1.00  0.00           C
ATOM   1235  C   ALA   153      -1.921 -14.981  -8.002  1.00  0.00           C
ATOM   1236  O   ALA   153      -0.720 -15.046  -7.742  1.00  0.00           O
ATOM   1237  CB  ALA   153      -3.486 -15.624  -6.230  1.00  0.00           C
ATOM   1238  N   GLU   154      -2.420 -15.388  -9.185  1.00  0.00           N
ATOM   1239  CA  GLU   154      -1.542 -15.942 -10.177  1.00  0.00           C
ATOM   1240  C   GLU   154      -0.539 -14.904 -10.584  1.00  0.00           C
ATOM   1241  O   GLU   154       0.632 -15.221 -10.778  1.00  0.00           O
ATOM   1242  CB  GLU   154      -2.257 -16.411 -11.460  1.00  0.00           C
ATOM   1243  CG  GLU   154      -3.034 -17.723 -11.312  1.00  0.00           C
ATOM   1244  CD  GLU   154      -4.353 -17.428 -10.615  1.00  0.00           C
ATOM   1245  OE1 GLU   154      -4.381 -17.470  -9.356  1.00  0.00           O
ATOM   1246  OE2 GLU   154      -5.349 -17.151 -11.335  1.00  0.00           O
ATOM   1247  N   GLN   155      -0.968 -13.633 -10.724  1.00  0.00           N
ATOM   1248  CA  GLN   155      -0.070 -12.593 -11.144  1.00  0.00           C
ATOM   1249  C   GLN   155       1.012 -12.427 -10.127  1.00  0.00           C
ATOM   1250  O   GLN   155       2.189 -12.330 -10.469  1.00  0.00           O
ATOM   1251  CB  GLN   155      -0.760 -11.220 -11.263  1.00  0.00           C
ATOM   1252  CG  GLN   155      -1.661 -11.053 -12.488  1.00  0.00           C
ATOM   1253  CD  GLN   155      -0.793 -10.563 -13.640  1.00  0.00           C
ATOM   1254  NE2 GLN   155      -0.728  -9.214 -13.799  1.00  0.00           N
ATOM   1255  OE1 GLN   155      -0.187 -11.342 -14.374  1.00  0.00           O
ATOM   1256  N   TRP   156       0.640 -12.399  -8.836  1.00  0.00           N
ATOM   1257  CA  TRP   156       1.618 -12.191  -7.807  1.00  0.00           C
ATOM   1258  C   TRP   156       2.580 -13.334  -7.758  1.00  0.00           C
ATOM   1259  O   TRP   156       3.779 -13.136  -7.572  1.00  0.00           O
ATOM   1260  CB  TRP   156       1.013 -11.930  -6.420  1.00  0.00           C
ATOM   1261  CG  TRP   156       0.445 -10.534  -6.330  1.00  0.00           C
ATOM   1262  CD1 TRP   156      -0.846 -10.096  -6.397  1.00  0.00           C
ATOM   1263  CD2 TRP   156       1.268  -9.364  -6.194  1.00  0.00           C
ATOM   1264  CE2 TRP   156       0.417  -8.260  -6.186  1.00  0.00           C
ATOM   1265  CE3 TRP   156       2.622  -9.224  -6.088  1.00  0.00           C
ATOM   1266  NE1 TRP   156      -0.878  -8.724  -6.311  1.00  0.00           N
ATOM   1267  CZ2 TRP   156       0.911  -6.992  -6.071  1.00  0.00           C
ATOM   1268  CZ3 TRP   156       3.116  -7.945  -5.968  1.00  0.00           C
ATOM   1269  CH2 TRP   156       2.277  -6.850  -5.960  1.00  0.00           C
ATOM   1270  N   ARG   157       2.083 -14.567  -7.931  1.00  0.00           N
ATOM   1271  CA  ARG   157       2.930 -15.723  -7.873  1.00  0.00           C
ATOM   1272  C   ARG   157       3.943 -15.642  -8.974  1.00  0.00           C
ATOM   1273  O   ARG   157       5.125 -15.907  -8.762  1.00  0.00           O
ATOM   1274  CB  ARG   157       2.134 -17.023  -8.072  1.00  0.00           C
ATOM   1275  CG  ARG   157       2.942 -18.296  -7.821  1.00  0.00           C
ATOM   1276  CD  ARG   157       2.120 -19.571  -8.025  1.00  0.00           C
ATOM   1277  NE  ARG   157       2.911 -20.712  -7.488  1.00  0.00           N
ATOM   1278  CZ  ARG   157       2.260 -21.796  -6.976  1.00  0.00           C
ATOM   1279  NH1 ARG   157       0.896 -21.838  -6.984  1.00  0.00           N
ATOM   1280  NH2 ARG   157       2.970 -22.839  -6.458  1.00  0.00           N
ATOM   1281  N   ALA   158       3.506 -15.245 -10.185  1.00  0.00           N
ATOM   1282  CA  ALA   158       4.393 -15.210 -11.310  1.00  0.00           C
ATOM   1283  C   ALA   158       5.497 -14.238 -11.027  1.00  0.00           C
ATOM   1284  O   ALA   158       6.660 -14.513 -11.315  1.00  0.00           O
ATOM   1285  CB  ALA   158       3.697 -14.761 -12.605  1.00  0.00           C
ATOM   1286  N   TYR   159       5.152 -13.070 -10.453  1.00  0.00           N
ATOM   1287  CA  TYR   159       6.104 -12.033 -10.162  1.00  0.00           C
ATOM   1288  C   TYR   159       7.077 -12.491  -9.119  1.00  0.00           C
ATOM   1289  O   TYR   159       8.290 -12.357  -9.281  1.00  0.00           O
ATOM   1290  CB  TYR   159       5.400 -10.774  -9.623  1.00  0.00           C
ATOM   1291  CG  TYR   159       6.404  -9.766  -9.177  1.00  0.00           C
ATOM   1292  CD1 TYR   159       7.042  -8.958 -10.088  1.00  0.00           C
ATOM   1293  CD2 TYR   159       6.694  -9.615  -7.840  1.00  0.00           C
ATOM   1294  CE1 TYR   159       7.964  -8.024  -9.676  1.00  0.00           C
ATOM   1295  CE2 TYR   159       7.613  -8.682  -7.422  1.00  0.00           C
ATOM   1296  CZ  TYR   159       8.252  -7.884  -8.340  1.00  0.00           C
ATOM   1297  OH  TYR   159       9.196  -6.924  -7.915  1.00  0.00           O
ATOM   1298  N   LEU   160       6.566 -13.077  -8.022  1.00  0.00           N
ATOM   1299  CA  LEU   160       7.399 -13.435  -6.915  1.00  0.00           C
ATOM   1300  C   LEU   160       8.383 -14.479  -7.328  1.00  0.00           C
ATOM   1301  O   LEU   160       9.548 -14.435  -6.933  1.00  0.00           O
ATOM   1302  CB  LEU   160       6.595 -13.991  -5.728  1.00  0.00           C
ATOM   1303  CG  LEU   160       5.616 -12.962  -5.128  1.00  0.00           C
ATOM   1304  CD1 LEU   160       4.836 -13.551  -3.942  1.00  0.00           C
ATOM   1305  CD2 LEU   160       6.334 -11.647  -4.777  1.00  0.00           C
ATOM   1306  N   GLU   161       7.919 -15.488  -8.084  1.00  0.00           N
ATOM   1307  CA  GLU   161       8.791 -16.539  -8.510  1.00  0.00           C
ATOM   1308  C   GLU   161       9.713 -16.092  -9.611  1.00  0.00           C
ATOM   1309  O   GLU   161      10.881 -16.473  -9.621  1.00  0.00           O
ATOM   1310  CB  GLU   161       8.000 -17.770  -8.983  1.00  0.00           C
ATOM   1311  CG  GLU   161       7.238 -18.430  -7.829  1.00  0.00           C
ATOM   1312  CD  GLU   161       6.441 -19.611  -8.359  1.00  0.00           C
ATOM   1313  OE1 GLU   161       5.478 -19.379  -9.139  1.00  0.00           O
ATOM   1314  OE2 GLU   161       6.781 -20.764  -7.982  1.00  0.00           O
ATOM   1315  N   GLY   162       9.197 -15.390 -10.644  1.00  0.00           N
ATOM   1316  CA  GLY   162      10.096 -15.028 -11.710  1.00  0.00           C
ATOM   1317  C   GLY   162      10.954 -13.795 -11.546  1.00  0.00           C
ATOM   1318  O   GLY   162      12.145 -13.871 -11.251  1.00  0.00           O
ATOM   1319  N   LEU   163      10.311 -12.611 -11.657  1.00  0.00           N
ATOM   1320  CA  LEU   163      10.984 -11.339 -11.756  1.00  0.00           C
ATOM   1321  C   LEU   163      11.645 -10.967 -10.475  1.00  0.00           C
ATOM   1322  O   LEU   163      12.772 -10.470 -10.464  1.00  0.00           O
ATOM   1323  CB  LEU   163      10.021 -10.204 -12.147  1.00  0.00           C
ATOM   1324  CG  LEU   163       9.450 -10.359 -13.570  1.00  0.00           C
ATOM   1325  CD1 LEU   163       8.490  -9.215 -13.933  1.00  0.00           C
ATOM   1326  CD2 LEU   163      10.573 -10.516 -14.601  1.00  0.00           C
ATOM   1327  N   CYS   164      10.951 -11.208  -9.353  1.00  0.00           N
ATOM   1328  CA  CYS   164      11.460 -10.772  -8.089  1.00  0.00           C
ATOM   1329  C   CYS   164      12.777 -11.429  -7.851  1.00  0.00           C
ATOM   1330  O   CYS   164      13.750 -10.767  -7.492  1.00  0.00           O
ATOM   1331  CB  CYS   164      10.551 -11.139  -6.895  1.00  0.00           C
ATOM   1332  SG  CYS   164      11.167 -10.490  -5.307  1.00  0.00           S
ATOM   1333  N   VAL   165      12.843 -12.755  -8.061  1.00  0.00           N
ATOM   1334  CA  VAL   165      14.049 -13.489  -7.815  1.00  0.00           C
ATOM   1335  C   VAL   165      15.120 -13.049  -8.761  1.00  0.00           C
ATOM   1336  O   VAL   165      16.268 -12.871  -8.359  1.00  0.00           O
ATOM   1337  CB  VAL   165      13.897 -14.970  -8.013  1.00  0.00           C
ATOM   1338  CG1 VAL   165      15.287 -15.617  -7.886  1.00  0.00           C
ATOM   1339  CG2 VAL   165      12.868 -15.502  -6.999  1.00  0.00           C
ATOM   1340  N   GLU   166      14.768 -12.862 -10.047  1.00  0.00           N
ATOM   1341  CA  GLU   166      15.745 -12.552 -11.052  1.00  0.00           C
ATOM   1342  C   GLU   166      16.386 -11.233 -10.747  1.00  0.00           C
ATOM   1343  O   GLU   166      17.608 -11.107 -10.797  1.00  0.00           O
ATOM   1344  CB  GLU   166      15.134 -12.435 -12.459  1.00  0.00           C
ATOM   1345  CG  GLU   166      14.395 -13.692 -12.928  1.00  0.00           C
ATOM   1346  CD  GLU   166      15.320 -14.893 -12.791  1.00  0.00           C
ATOM   1347  OE1 GLU   166      16.535 -14.745 -13.086  1.00  0.00           O
ATOM   1348  OE2 GLU   166      14.819 -15.975 -12.381  1.00  0.00           O
ATOM   1349  N   TRP   167      15.575 -10.213 -10.420  1.00  0.00           N
ATOM   1350  CA  TRP   167      16.094  -8.904 -10.148  1.00  0.00           C
ATOM   1351  C   TRP   167      16.913  -8.918  -8.898  1.00  0.00           C
ATOM   1352  O   TRP   167      17.946  -8.257  -8.819  1.00  0.00           O
ATOM   1353  CB  TRP   167      15.002  -7.836  -9.993  1.00  0.00           C
ATOM   1354  CG  TRP   167      14.388  -7.447 -11.312  1.00  0.00           C
ATOM   1355  CD1 TRP   167      13.253  -7.890 -11.927  1.00  0.00           C
ATOM   1356  CD2 TRP   167      14.986  -6.489 -12.194  1.00  0.00           C
ATOM   1357  CE2 TRP   167      14.169  -6.399 -13.318  1.00  0.00           C
ATOM   1358  CE3 TRP   167      16.130  -5.750 -12.075  1.00  0.00           C
ATOM   1359  NE1 TRP   167      13.107  -7.262 -13.141  1.00  0.00           N
ATOM   1360  CZ2 TRP   167      14.485  -5.561 -14.349  1.00  0.00           C
ATOM   1361  CZ3 TRP   167      16.444  -4.904 -13.116  1.00  0.00           C
ATOM   1362  CH2 TRP   167      15.636  -4.814 -14.230  1.00  0.00           C
ATOM   1363  N   LEU   168      16.467  -9.672  -7.881  1.00  0.00           N
ATOM   1364  CA  LEU   168      17.148  -9.705  -6.622  1.00  0.00           C
ATOM   1365  C   LEU   168      18.536 -10.206  -6.870  1.00  0.00           C
ATOM   1366  O   LEU   168      19.507  -9.644  -6.366  1.00  0.00           O
ATOM   1367  CB  LEU   168      16.468 -10.684  -5.640  1.00  0.00           C
ATOM   1368  CG  LEU   168      16.988 -10.681  -4.185  1.00  0.00           C
ATOM   1369  CD1 LEU   168      18.451 -11.120  -4.072  1.00  0.00           C
ATOM   1370  CD2 LEU   168      16.717  -9.336  -3.506  1.00  0.00           C
ATOM   1371  N   ARG   169      18.669 -11.275  -7.679  1.00  0.00           N
ATOM   1372  CA  ARG   169      19.967 -11.832  -7.911  1.00  0.00           C
ATOM   1373  C   ARG   169      20.821 -10.844  -8.642  1.00  0.00           C
ATOM   1374  O   ARG   169      22.020 -10.751  -8.388  1.00  0.00           O
ATOM   1375  CB  ARG   169      19.940 -13.194  -8.625  1.00  0.00           C
ATOM   1376  CG  ARG   169      19.387 -14.267  -7.680  1.00  0.00           C
ATOM   1377  CD  ARG   169      19.793 -15.711  -7.987  1.00  0.00           C
ATOM   1378  NE  ARG   169      18.947 -16.226  -9.097  1.00  0.00           N
ATOM   1379  CZ  ARG   169      19.375 -16.133 -10.387  1.00  0.00           C
ATOM   1380  NH1 ARG   169      20.541 -15.487 -10.680  1.00  0.00           N
ATOM   1381  NH2 ARG   169      18.645 -16.720 -11.379  1.00  0.00           N
ATOM   1382  N   ARG   170      20.223 -10.074  -9.568  1.00  0.00           N
ATOM   1383  CA  ARG   170      20.944  -9.091 -10.324  1.00  0.00           C
ATOM   1384  C   ARG   170      21.502  -8.063  -9.385  1.00  0.00           C
ATOM   1385  O   ARG   170      22.674  -7.702  -9.474  1.00  0.00           O
ATOM   1386  CB  ARG   170      20.014  -8.356 -11.305  1.00  0.00           C
ATOM   1387  CG  ARG   170      20.631  -7.153 -12.016  1.00  0.00           C
ATOM   1388  CD  ARG   170      19.609  -6.396 -12.869  1.00  0.00           C
ATOM   1389  NE  ARG   170      20.249  -5.132 -13.327  1.00  0.00           N
ATOM   1390  CZ  ARG   170      20.991  -5.115 -14.472  1.00  0.00           C
ATOM   1391  NH1 ARG   170      21.129  -6.253 -15.209  1.00  0.00           N
ATOM   1392  NH2 ARG   170      21.594  -3.962 -14.884  1.00  0.00           N
ATOM   1393  N   TYR   171      20.672  -7.582  -8.438  1.00  0.00           N
ATOM   1394  CA  TYR   171      21.096  -6.552  -7.533  1.00  0.00           C
ATOM   1395  C   TYR   171      22.200  -7.074  -6.668  1.00  0.00           C
ATOM   1396  O   TYR   171      23.166  -6.367  -6.387  1.00  0.00           O
ATOM   1397  CB  TYR   171      19.991  -6.027  -6.594  1.00  0.00           C
ATOM   1398  CG  TYR   171      18.921  -5.358  -7.396  1.00  0.00           C
ATOM   1399  CD1 TYR   171      19.213  -4.300  -8.227  1.00  0.00           C
ATOM   1400  CD2 TYR   171      17.612  -5.765  -7.274  1.00  0.00           C
ATOM   1401  CE1 TYR   171      18.220  -3.679  -8.952  1.00  0.00           C
ATOM   1402  CE2 TYR   171      16.617  -5.148  -7.992  1.00  0.00           C
ATOM   1403  CZ  TYR   171      16.919  -4.106  -8.835  1.00  0.00           C
ATOM   1404  OH  TYR   171      15.896  -3.473  -9.572  1.00  0.00           O
ATOM   1405  N   LEU   172      22.092  -8.336  -6.220  1.00  0.00           N
ATOM   1406  CA  LEU   172      23.089  -8.881  -5.347  1.00  0.00           C
ATOM   1407  C   LEU   172      24.404  -8.844  -6.055  1.00  0.00           C
ATOM   1408  O   LEU   172      25.423  -8.522  -5.448  1.00  0.00           O
ATOM   1409  CB  LEU   172      22.810 -10.343  -4.944  1.00  0.00           C
ATOM   1410  CG  LEU   172      21.597 -10.511  -4.010  1.00  0.00           C
ATOM   1411  CD1 LEU   172      21.362 -11.987  -3.648  1.00  0.00           C
ATOM   1412  CD2 LEU   172      21.742  -9.629  -2.762  1.00  0.00           C
ATOM   1413  N   GLU   173      24.420  -9.179  -7.359  1.00  0.00           N
ATOM   1414  CA  GLU   173      25.650  -9.204  -8.100  1.00  0.00           C
ATOM   1415  C   GLU   173      26.243  -7.832  -8.226  1.00  0.00           C
ATOM   1416  O   GLU   173      27.424  -7.634  -7.944  1.00  0.00           O
ATOM   1417  CB  GLU   173      25.469  -9.720  -9.538  1.00  0.00           C
ATOM   1418  CG  GLU   173      25.255 -11.229  -9.625  1.00  0.00           C
ATOM   1419  CD  GLU   173      26.609 -11.884  -9.401  1.00  0.00           C
ATOM   1420  OE1 GLU   173      27.573 -11.512 -10.124  1.00  0.00           O
ATOM   1421  OE2 GLU   173      26.699 -12.764  -8.503  1.00  0.00           O
ATOM   1422  N   ASN   174      25.441  -6.834  -8.640  1.00  0.00           N
ATOM   1423  CA  ASN   174      25.979  -5.522  -8.886  1.00  0.00           C
ATOM   1424  C   ASN   174      26.437  -4.882  -7.603  1.00  0.00           C
ATOM   1425  O   ASN   174      27.435  -4.166  -7.574  1.00  0.00           O
ATOM   1426  CB  ASN   174      24.967  -4.576  -9.558  1.00  0.00           C
ATOM   1427  CG  ASN   174      24.760  -5.058 -10.987  1.00  0.00           C
ATOM   1428  ND2 ASN   174      23.564  -4.757 -11.560  1.00  0.00           N
ATOM   1429  OD1 ASN   174      25.640  -5.679 -11.579  1.00  0.00           O
ATOM   1430  N   GLY   175      25.636  -5.083  -6.544  1.00  0.00           N
ATOM   1431  CA  GLY   175      25.722  -4.649  -5.175  1.00  0.00           C
ATOM   1432  C   GLY   175      26.702  -5.408  -4.327  1.00  0.00           C
ATOM   1433  O   GLY   175      26.904  -5.041  -3.172  1.00  0.00           O
ATOM   1434  N   LYS   176      27.286  -6.508  -4.836  1.00  0.00           N
ATOM   1435  CA  LYS   176      27.984  -7.485  -4.039  1.00  0.00           C
ATOM   1436  C   LYS   176      28.922  -6.888  -3.039  1.00  0.00           C
ATOM   1437  O   LYS   176      29.069  -7.458  -1.958  1.00  0.00           O
ATOM   1438  CB  LYS   176      28.825  -8.472  -4.869  1.00  0.00           C
ATOM   1439  CG  LYS   176      27.992  -9.450  -5.695  1.00  0.00           C
ATOM   1440  CD  LYS   176      28.812 -10.334  -6.634  1.00  0.00           C
ATOM   1441  CE  LYS   176      29.336  -9.611  -7.874  1.00  0.00           C
ATOM   1442  NZ  LYS   176      30.086 -10.559  -8.731  1.00  0.00           N
ATOM   1443  N   GLU   177      29.588  -5.758  -3.331  1.00  0.00           N
ATOM   1444  CA  GLU   177      30.535  -5.257  -2.373  1.00  0.00           C
ATOM   1445  C   GLU   177      29.849  -5.011  -1.053  1.00  0.00           C
ATOM   1446  O   GLU   177      30.328  -5.480  -0.022  1.00  0.00           O
ATOM   1447  CB  GLU   177      31.132  -3.901  -2.788  1.00  0.00           C
ATOM   1448  CG  GLU   177      31.810  -3.911  -4.158  1.00  0.00           C
ATOM   1449  CD  GLU   177      30.709  -3.717  -5.190  1.00  0.00           C
ATOM   1450  OE1 GLU   177      29.533  -3.561  -4.764  1.00  0.00           O
ATOM   1451  OE2 GLU   177      31.023  -3.717  -6.410  1.00  0.00           O
ATOM   1452  N   THR   178      28.752  -4.223  -1.042  1.00  0.00           N
ATOM   1453  CA  THR   178      28.007  -3.933   0.161  1.00  0.00           C
ATOM   1454  C   THR   178      27.006  -4.984   0.570  1.00  0.00           C
ATOM   1455  O   THR   178      26.968  -5.397   1.729  1.00  0.00           O
ATOM   1456  CB  THR   178      27.254  -2.640   0.073  1.00  0.00           C
ATOM   1457  CG2 THR   178      28.263  -1.501  -0.147  1.00  0.00           C
ATOM   1458  OG1 THR   178      26.314  -2.686  -0.990  1.00  0.00           O
ATOM   1459  N   LEU   179      26.169  -5.452  -0.383  1.00  0.00           N
ATOM   1460  CA  LEU   179      25.062  -6.335  -0.094  1.00  0.00           C
ATOM   1461  C   LEU   179      25.548  -7.642   0.446  1.00  0.00           C
ATOM   1462  O   LEU   179      24.936  -8.222   1.342  1.00  0.00           O
ATOM   1463  CB  LEU   179      24.227  -6.652  -1.349  1.00  0.00           C
ATOM   1464  CG  LEU   179      23.366  -5.484  -1.875  1.00  0.00           C
ATOM   1465  CD1 LEU   179      22.117  -5.262  -1.014  1.00  0.00           C
ATOM   1466  CD2 LEU   179      24.189  -4.199  -2.013  1.00  0.00           C
ATOM   1467  N   GLN   180      26.629  -8.160  -0.151  1.00  0.00           N
ATOM   1468  CA  GLN   180      27.273  -9.401   0.167  1.00  0.00           C
ATOM   1469  C   GLN   180      28.076  -9.306   1.429  1.00  0.00           C
ATOM   1470  O   GLN   180      28.420 -10.336   1.999  1.00  0.00           O
ATOM   1471  CB  GLN   180      28.216  -9.863  -0.955  1.00  0.00           C
ATOM   1472  CG  GLN   180      27.484 -10.217  -2.253  1.00  0.00           C
ATOM   1473  CD  GLN   180      27.030 -11.666  -2.163  1.00  0.00           C
ATOM   1474  NE2 GLN   180      26.472 -12.201  -3.281  1.00  0.00           N
ATOM   1475  OE1 GLN   180      27.178 -12.311  -1.127  1.00  0.00           O
ATOM   1476  N   ARG   181      28.475  -8.086   1.847  1.00  0.00           N
ATOM   1477  CA  ARG   181      29.387  -7.909   2.948  1.00  0.00           C
ATOM   1478  C   ARG   181      28.665  -7.760   4.254  1.00  0.00           C
ATOM   1479  O   ARG   181      27.750  -6.950   4.401  1.00  0.00           O
ATOM   1480  CB  ARG   181      30.252  -6.640   2.780  1.00  0.00           C
ATOM   1481  CG  ARG   181      31.247  -6.391   3.914  1.00  0.00           C
ATOM   1482  CD  ARG   181      32.102  -5.130   3.737  1.00  0.00           C
ATOM   1483  NE  ARG   181      31.340  -3.959   4.268  1.00  0.00           N
ATOM   1484  CZ  ARG   181      30.644  -3.145   3.420  1.00  0.00           C
ATOM   1485  NH1 ARG   181      30.596  -3.427   2.085  1.00  0.00           N
ATOM   1486  NH2 ARG   181      30.015  -2.034   3.904  1.00  0.00           N
ATOM   1487  N   ALA   182      29.091  -8.550   5.267  1.00  0.00           N
ATOM   1488  CA  ALA   182      28.523  -8.423   6.576  1.00  0.00           C
ATOM   1489  C   ALA   182      29.559  -7.732   7.404  1.00  0.00           C
ATOM   1490  O   ALA   182      30.732  -8.102   7.377  1.00  0.00           O
ATOM   1491  CB  ALA   182      28.217  -9.767   7.255  1.00  0.00           C
ATOM   1492  N   ASP   183      29.146  -6.687   8.148  1.00  0.00           N
ATOM   1493  CA  ASP   183      30.064  -5.947   8.965  1.00  0.00           C
ATOM   1494  C   ASP   183      29.811  -6.362  10.382  1.00  0.00           C
ATOM   1495  O   ASP   183      28.720  -6.145  10.909  1.00  0.00           O
ATOM   1496  CB  ASP   183      29.825  -4.426   8.900  1.00  0.00           C
ATOM   1497  CG  ASP   183      30.133  -3.957   7.486  1.00  0.00           C
ATOM   1498  OD1 ASP   183      31.039  -4.560   6.852  1.00  0.00           O
ATOM   1499  OD2 ASP   183      29.465  -2.997   7.018  1.00  0.00           O
ATOM   1500  N   PRO   184      30.785  -6.966  11.010  1.00  0.00           N
ATOM   1501  CA  PRO   184      30.687  -7.435  12.365  1.00  0.00           C
ATOM   1502  C   PRO   184      30.511  -6.282  13.302  1.00  0.00           C
ATOM   1503  O   PRO   184      30.932  -5.171  12.983  1.00  0.00           O
ATOM   1504  CB  PRO   184      32.012  -8.140  12.637  1.00  0.00           C
ATOM   1505  CG  PRO   184      33.001  -7.385  11.729  1.00  0.00           C
ATOM   1506  CD  PRO   184      32.149  -6.976  10.514  1.00  0.00           C
ATOM   1507  N   PRO   185      29.893  -6.521  14.425  1.00  0.00           N
ATOM   1508  CA  PRO   185      29.703  -5.490  15.405  1.00  0.00           C
ATOM   1509  C   PRO   185      30.973  -5.213  16.143  1.00  0.00           C
ATOM   1510  O   PRO   185      31.758  -6.136  16.360  1.00  0.00           O
ATOM   1511  CB  PRO   185      28.576  -5.979  16.317  1.00  0.00           C
ATOM   1512  CG  PRO   185      28.488  -7.493  16.042  1.00  0.00           C
ATOM   1513  CD  PRO   185      28.962  -7.622  14.586  1.00  0.00           C
ATOM   1514  N   LYS   186      31.197  -3.944  16.529  1.00  0.00           N
ATOM   1515  CA  LYS   186      32.316  -3.633  17.367  1.00  0.00           C
ATOM   1516  C   LYS   186      31.714  -3.659  18.731  1.00  0.00           C
ATOM   1517  O   LYS   186      30.697  -3.009  18.968  1.00  0.00           O
ATOM   1518  CB  LYS   186      32.909  -2.234  17.128  1.00  0.00           C
ATOM   1519  CG  LYS   186      33.595  -2.088  15.766  1.00  0.00           C
ATOM   1520  CD  LYS   186      33.972  -0.646  15.417  1.00  0.00           C
ATOM   1521  CE  LYS   186      34.711  -0.510  14.084  1.00  0.00           C
ATOM   1522  NZ  LYS   186      35.067   0.906  13.843  1.00  0.00           N
ATOM   1523  N   THR   187      32.310  -4.421  19.669  1.00  0.00           N
ATOM   1524  CA  THR   187      31.633  -4.569  20.926  1.00  0.00           C
ATOM   1525  C   THR   187      32.511  -4.191  22.075  1.00  0.00           C
ATOM   1526  O   THR   187      33.733  -4.314  22.020  1.00  0.00           O
ATOM   1527  CB  THR   187      31.168  -5.979  21.164  1.00  0.00           C
ATOM   1528  CG2 THR   187      30.156  -6.368  20.070  1.00  0.00           C
ATOM   1529  OG1 THR   187      32.274  -6.868  21.146  1.00  0.00           O
ATOM   1530  N   HIS   188      31.873  -3.682  23.152  1.00  0.00           N
ATOM   1531  CA  HIS   188      32.565  -3.340  24.360  1.00  0.00           C
ATOM   1532  C   HIS   188      31.553  -3.284  25.464  1.00  0.00           C
ATOM   1533  O   HIS   188      30.352  -3.171  25.216  1.00  0.00           O
ATOM   1534  CB  HIS   188      33.290  -1.981  24.309  1.00  0.00           C
ATOM   1535  CG  HIS   188      32.375  -0.801  24.158  1.00  0.00           C
ATOM   1536  CD2 HIS   188      31.907   0.071  25.093  1.00  0.00           C
ATOM   1537  ND1 HIS   188      31.850  -0.380  22.955  1.00  0.00           N
ATOM   1538  CE1 HIS   188      31.097   0.718  23.219  1.00  0.00           C
ATOM   1539  NE2 HIS   188      31.100   1.030  24.504  1.00  0.00           N
ATOM   1540  N   VAL   189      32.022  -3.387  26.724  1.00  0.00           N
ATOM   1541  CA  VAL   189      31.125  -3.346  27.841  1.00  0.00           C
ATOM   1542  C   VAL   189      31.454  -2.127  28.641  1.00  0.00           C
ATOM   1543  O   VAL   189      32.622  -1.805  28.862  1.00  0.00           O
ATOM   1544  CB  VAL   189      31.253  -4.534  28.747  1.00  0.00           C
ATOM   1545  CG1 VAL   189      30.306  -4.340  29.943  1.00  0.00           C
ATOM   1546  CG2 VAL   189      30.972  -5.807  27.927  1.00  0.00           C
ATOM   1547  N   THR   190      30.404  -1.420  29.106  1.00  0.00           N
ATOM   1548  CA  THR   190      30.588  -0.205  29.844  1.00  0.00           C
ATOM   1549  C   THR   190      30.083  -0.462  31.231  1.00  0.00           C
ATOM   1550  O   THR   190      29.254  -1.346  31.442  1.00  0.00           O
ATOM   1551  CB  THR   190      29.757   0.923  29.312  1.00  0.00           C
ATOM   1552  CG2 THR   190      30.194   2.196  30.031  1.00  0.00           C
ATOM   1553  OG1 THR   190      29.966   1.101  27.921  1.00  0.00           O
ATOM   1554  N   HIS   191      30.585   0.305  32.222  1.00  0.00           N
ATOM   1555  CA  HIS   191      30.184   0.123  33.586  1.00  0.00           C
ATOM   1556  C   HIS   191      29.731   1.457  34.102  1.00  0.00           C
ATOM   1557  O   HIS   191      30.417   2.461  33.919  1.00  0.00           O
ATOM   1558  CB  HIS   191      31.351  -0.370  34.459  1.00  0.00           C
ATOM   1559  CG  HIS   191      30.983  -0.706  35.872  1.00  0.00           C
ATOM   1560  CD2 HIS   191      30.562  -1.881  36.415  1.00  0.00           C
ATOM   1561  ND1 HIS   191      31.036   0.192  36.913  1.00  0.00           N
ATOM   1562  CE1 HIS   191      30.648  -0.478  38.026  1.00  0.00           C
ATOM   1563  NE2 HIS   191      30.352  -1.740  37.774  1.00  0.00           N
ATOM   1564  N   HIS   192      28.545   1.508  34.748  1.00  0.00           N
ATOM   1565  CA  HIS   192      28.070   2.767  35.256  1.00  0.00           C
ATOM   1566  C   HIS   192      27.578   2.531  36.656  1.00  0.00           C
ATOM   1567  O   HIS   192      26.588   1.828  36.843  1.00  0.00           O
ATOM   1568  CB  HIS   192      26.859   3.300  34.471  1.00  0.00           C
ATOM   1569  CG  HIS   192      27.030   3.195  32.982  1.00  0.00           C
ATOM   1570  CD2 HIS   192      27.691   3.994  32.101  1.00  0.00           C
ATOM   1571  ND1 HIS   192      26.491   2.176  32.230  1.00  0.00           N
ATOM   1572  CE1 HIS   192      26.847   2.407  30.942  1.00  0.00           C
ATOM   1573  NE2 HIS   192      27.576   3.500  30.813  1.00  0.00           N
ATOM   1574  N   PRO   193      28.217   3.081  37.657  1.00  0.00           N
ATOM   1575  CA  PRO   193      27.724   2.859  38.994  1.00  0.00           C
ATOM   1576  C   PRO   193      26.432   3.573  39.241  1.00  0.00           C
ATOM   1577  O   PRO   193      26.380   4.784  39.037  1.00  0.00           O
ATOM   1578  CB  PRO   193      28.856   3.273  39.932  1.00  0.00           C
ATOM   1579  CG  PRO   193      30.122   3.019  39.092  1.00  0.00           C
ATOM   1580  CD  PRO   193      29.665   3.216  37.633  1.00  0.00           C
ATOM   1581  N   ILE   194      25.369   2.836  39.618  1.00  0.00           N
ATOM   1582  CA  ILE   194      24.097   3.400  39.971  1.00  0.00           C
ATOM   1583  C   ILE   194      24.119   3.927  41.373  1.00  0.00           C
ATOM   1584  O   ILE   194      23.691   5.047  41.647  1.00  0.00           O
ATOM   1585  CB  ILE   194      22.999   2.384  39.887  1.00  0.00           C
ATOM   1586  CG1 ILE   194      22.929   1.809  38.462  1.00  0.00           C
ATOM   1587  CG2 ILE   194      21.692   3.049  40.345  1.00  0.00           C
ATOM   1588  CD1 ILE   194      22.061   0.555  38.347  1.00  0.00           C
ATOM   1589  N   SER   195      24.650   3.098  42.292  1.00  0.00           N
ATOM   1590  CA  SER   195      24.594   3.346  43.701  1.00  0.00           C
ATOM   1591  C   SER   195      25.767   2.644  44.307  1.00  0.00           C
ATOM   1592  O   SER   195      26.578   2.040  43.606  1.00  0.00           O
ATOM   1593  CB  SER   195      23.315   2.727  44.296  1.00  0.00           C
ATOM   1594  OG  SER   195      23.247   2.916  45.699  1.00  0.00           O
ATOM   1595  N   ASP   196      25.895   2.712  45.641  1.00  0.00           N
ATOM   1596  CA  ASP   196      26.992   2.071  46.296  1.00  0.00           C
ATOM   1597  C   ASP   196      26.897   0.595  46.036  1.00  0.00           C
ATOM   1598  O   ASP   196      27.914  -0.060  45.817  1.00  0.00           O
ATOM   1599  CB  ASP   196      26.954   2.273  47.820  1.00  0.00           C
ATOM   1600  CG  ASP   196      28.278   1.818  48.412  1.00  0.00           C
ATOM   1601  OD1 ASP   196      29.265   1.675  47.641  1.00  0.00           O
ATOM   1602  OD2 ASP   196      28.321   1.621  49.654  1.00  0.00           O
ATOM   1603  N   HIS   197      25.672   0.032  46.125  1.00  0.00           N
ATOM   1604  CA  HIS   197      25.407  -1.374  45.945  1.00  0.00           C
ATOM   1605  C   HIS   197      25.343  -1.847  44.517  1.00  0.00           C
ATOM   1606  O   HIS   197      25.704  -2.991  44.250  1.00  0.00           O
ATOM   1607  CB  HIS   197      24.145  -1.870  46.693  1.00  0.00           C
ATOM   1608  CG  HIS   197      22.852  -1.221  46.297  1.00  0.00           C
ATOM   1609  CD2 HIS   197      21.830  -1.693  45.530  1.00  0.00           C
ATOM   1610  ND1 HIS   197      22.466   0.037  46.702  1.00  0.00           N
ATOM   1611  CE1 HIS   197      21.241   0.262  46.164  1.00  0.00           C
ATOM   1612  NE2 HIS   197      20.813  -0.759  45.446  1.00  0.00           N
ATOM   1613  N   GLU   198      24.873  -1.020  43.556  1.00  0.00           N
ATOM   1614  CA  GLU   198      24.628  -1.546  42.235  1.00  0.00           C
ATOM   1615  C   GLU   198      25.379  -0.792  41.178  1.00  0.00           C
ATOM   1616  O   GLU   198      25.855   0.321  41.393  1.00  0.00           O
ATOM   1617  CB  GLU   198      23.154  -1.431  41.812  1.00  0.00           C
ATOM   1618  CG  GLU   198      22.189  -2.298  42.618  1.00  0.00           C
ATOM   1619  CD  GLU   198      20.775  -1.859  42.264  1.00  0.00           C
ATOM   1620  OE1 GLU   198      20.628  -0.797  41.603  1.00  0.00           O
ATOM   1621  OE2 GLU   198      19.818  -2.577  42.658  1.00  0.00           O
ATOM   1622  N   ALA   199      25.494  -1.424  39.985  1.00  0.00           N
ATOM   1623  CA  ALA   199      26.132  -0.821  38.850  1.00  0.00           C
ATOM   1624  C   ALA   199      25.469  -1.366  37.616  1.00  0.00           C
ATOM   1625  O   ALA   199      24.924  -2.469  37.627  1.00  0.00           O
ATOM   1626  CB  ALA   199      27.630  -1.153  38.751  1.00  0.00           C
ATOM   1627  N   THR   200      25.499  -0.600  36.504  1.00  0.00           N
ATOM   1628  CA  THR   200      24.874  -1.055  35.293  1.00  0.00           C
ATOM   1629  C   THR   200      25.957  -1.480  34.357  1.00  0.00           C
ATOM   1630  O   THR   200      26.963  -0.791  34.191  1.00  0.00           O
ATOM   1631  CB  THR   200      24.076   0.012  34.590  1.00  0.00           C
ATOM   1632  CG2 THR   200      23.462  -0.578  33.308  1.00  0.00           C
ATOM   1633  OG1 THR   200      23.051   0.501  35.443  1.00  0.00           O
ATOM   1634  N   LEU   201      25.781  -2.672  33.750  1.00  0.00           N
ATOM   1635  CA  LEU   201      26.712  -3.150  32.772  1.00  0.00           C
ATOM   1636  C   LEU   201      25.999  -3.066  31.464  1.00  0.00           C
ATOM   1637  O   LEU   201      24.910  -3.618  31.308  1.00  0.00           O
ATOM   1638  CB  LEU   201      27.127  -4.619  32.975  1.00  0.00           C
ATOM   1639  CG  LEU   201      27.977  -4.857  34.236  1.00  0.00           C
ATOM   1640  CD1 LEU   201      28.352  -6.339  34.385  1.00  0.00           C
ATOM   1641  CD2 LEU   201      29.210  -3.939  34.264  1.00  0.00           C
ATOM   1642  N   ARG   202      26.587  -2.352  30.486  1.00  0.00           N
ATOM   1643  CA  ARG   202      25.919  -2.241  29.224  1.00  0.00           C
ATOM   1644  C   ARG   202      26.815  -2.817  28.176  1.00  0.00           C
ATOM   1645  O   ARG   202      27.976  -2.426  28.058  1.00  0.00           O
ATOM   1646  CB  ARG   202      25.604  -0.791  28.832  1.00  0.00           C
ATOM   1647  CG  ARG   202      24.849  -0.650  27.512  1.00  0.00           C
ATOM   1648  CD  ARG   202      24.267   0.750  27.335  1.00  0.00           C
ATOM   1649  NE  ARG   202      23.466   1.011  28.563  1.00  0.00           N
ATOM   1650  CZ  ARG   202      23.144   2.288  28.914  1.00  0.00           C
ATOM   1651  NH1 ARG   202      23.429   3.313  28.063  1.00  0.00           N
ATOM   1652  NH2 ARG   202      22.540   2.540  30.111  1.00  0.00           N
ATOM   1653  N   CYS   203      26.288  -3.775  27.386  1.00  0.00           N
ATOM   1654  CA  CYS   203      27.074  -4.385  26.350  1.00  0.00           C
ATOM   1655  C   CYS   203      26.651  -3.731  25.068  1.00  0.00           C
ATOM   1656  O   CYS   203      25.464  -3.669  24.747  1.00  0.00           O
ATOM   1657  CB  CYS   203      26.894  -5.930  26.289  1.00  0.00           C
ATOM   1658  SG  CYS   203      27.951  -6.820  25.093  1.00  0.00           S
ATOM   1659  N   TRP   204      27.636  -3.206  24.308  1.00  0.00           N
ATOM   1660  CA  TRP   204      27.343  -2.452  23.121  1.00  0.00           C
ATOM   1661  C   TRP   204      27.757  -3.197  21.894  1.00  0.00           C
ATOM   1662  O   TRP   204      28.755  -3.916  21.882  1.00  0.00           O
ATOM   1663  CB  TRP   204      28.101  -1.116  23.036  1.00  0.00           C
ATOM   1664  CG  TRP   204      27.636  -0.050  23.992  1.00  0.00           C
ATOM   1665  CD1 TRP   204      27.956   0.159  25.302  1.00  0.00           C
ATOM   1666  CD2 TRP   204      26.730   0.999  23.619  1.00  0.00           C
ATOM   1667  CE2 TRP   204      26.545   1.800  24.744  1.00  0.00           C
ATOM   1668  CE3 TRP   204      26.107   1.271  22.435  1.00  0.00           C
ATOM   1669  NE1 TRP   204      27.302   1.274  25.770  1.00  0.00           N
ATOM   1670  CZ2 TRP   204      25.728   2.894  24.701  1.00  0.00           C
ATOM   1671  CZ3 TRP   204      25.283   2.373  22.396  1.00  0.00           C
ATOM   1672  CH2 TRP   204      25.099   3.168  23.508  1.00  0.00           C
ATOM   1673  N   ALA   205      26.948  -3.041  20.826  1.00  0.00           N
ATOM   1674  CA  ALA   205      27.269  -3.560  19.527  1.00  0.00           C
ATOM   1675  C   ALA   205      27.098  -2.397  18.592  1.00  0.00           C
ATOM   1676  O   ALA   205      26.018  -1.811  18.524  1.00  0.00           O
ATOM   1677  CB  ALA   205      26.315  -4.677  19.065  1.00  0.00           C
ATOM   1678  N   LEU   206      28.161  -2.030  17.841  1.00  0.00           N
ATOM   1679  CA  LEU   206      28.079  -0.875  16.985  1.00  0.00           C
ATOM   1680  C   LEU   206      28.644  -1.192  15.630  1.00  0.00           C
ATOM   1681  O   LEU   206      29.525  -2.037  15.487  1.00  0.00           O
ATOM   1682  CB  LEU   206      28.909   0.327  17.480  1.00  0.00           C
ATOM   1683  CG  LEU   206      28.442   0.990  18.790  1.00  0.00           C
ATOM   1684  CD1 LEU   206      27.107   1.712  18.615  1.00  0.00           C
ATOM   1685  CD2 LEU   206      28.394   0.002  19.954  1.00  0.00           C
ATOM   1686  N   GLY   207      28.117  -0.503  14.593  1.00  0.00           N
ATOM   1687  CA  GLY   207      28.658  -0.548  13.260  1.00  0.00           C
ATOM   1688  C   GLY   207      28.431  -1.860  12.571  1.00  0.00           C
ATOM   1689  O   GLY   207      29.233  -2.241  11.721  1.00  0.00           O
ATOM   1690  N   PHE   208      27.333  -2.580  12.874  1.00  0.00           N
ATOM   1691  CA  PHE   208      27.154  -3.856  12.239  1.00  0.00           C
ATOM   1692  C   PHE   208      26.089  -3.807  11.185  1.00  0.00           C
ATOM   1693  O   PHE   208      25.178  -2.982  11.220  1.00  0.00           O
ATOM   1694  CB  PHE   208      26.815  -4.990  13.227  1.00  0.00           C
ATOM   1695  CG  PHE   208      25.590  -4.648  14.013  1.00  0.00           C
ATOM   1696  CD1 PHE   208      25.692  -3.877  15.149  1.00  0.00           C
ATOM   1697  CD2 PHE   208      24.348  -5.105  13.633  1.00  0.00           C
ATOM   1698  CE1 PHE   208      24.579  -3.559  15.890  1.00  0.00           C
ATOM   1699  CE2 PHE   208      23.227  -4.791  14.369  1.00  0.00           C
ATOM   1700  CZ  PHE   208      23.344  -4.020  15.501  1.00  0.00           C
ATOM   1701  N   TYR   209      26.251  -4.669  10.156  1.00  0.00           N
ATOM   1702  CA  TYR   209      25.290  -4.819   9.098  1.00  0.00           C
ATOM   1703  C   TYR   209      25.306  -6.276   8.752  1.00  0.00           C
ATOM   1704  O   TYR   209      26.393  -6.847   8.663  1.00  0.00           O
ATOM   1705  CB  TYR   209      25.691  -4.021   7.847  1.00  0.00           C
ATOM   1706  CG  TYR   209      24.653  -4.189   6.797  1.00  0.00           C
ATOM   1707  CD1 TYR   209      24.679  -5.267   5.944  1.00  0.00           C
ATOM   1708  CD2 TYR   209      23.653  -3.254   6.661  1.00  0.00           C
ATOM   1709  CE1 TYR   209      23.715  -5.410   4.973  1.00  0.00           C
ATOM   1710  CE2 TYR   209      22.688  -3.392   5.692  1.00  0.00           C
ATOM   1711  CZ  TYR   209      22.718  -4.472   4.846  1.00  0.00           C
ATOM   1712  OH  TYR   209      21.727  -4.615   3.851  1.00  0.00           O
ATOM   1713  N   PRO   210      24.202  -6.950   8.538  1.00  0.00           N
ATOM   1714  CA  PRO   210      22.861  -6.435   8.595  1.00  0.00           C
ATOM   1715  C   PRO   210      22.410  -6.258  10.011  1.00  0.00           C
ATOM   1716  O   PRO   210      23.171  -6.541  10.932  1.00  0.00           O
ATOM   1717  CB  PRO   210      21.985  -7.429   7.832  1.00  0.00           C
ATOM   1718  CG  PRO   210      22.814  -8.723   7.814  1.00  0.00           C
ATOM   1719  CD  PRO   210      24.264  -8.221   7.836  1.00  0.00           C
ATOM   1720  N   ALA   211      21.163  -5.779  10.185  1.00  0.00           N
ATOM   1721  CA  ALA   211      20.572  -5.450  11.450  1.00  0.00           C
ATOM   1722  C   ALA   211      20.436  -6.637  12.362  1.00  0.00           C
ATOM   1723  O   ALA   211      20.585  -6.497  13.575  1.00  0.00           O
ATOM   1724  CB  ALA   211      19.171  -4.836  11.297  1.00  0.00           C
ATOM   1725  N   GLU   212      20.129  -7.834  11.828  1.00  0.00           N
ATOM   1726  CA  GLU   212      19.866  -8.948  12.702  1.00  0.00           C
ATOM   1727  C   GLU   212      21.047  -9.207  13.586  1.00  0.00           C
ATOM   1728  O   GLU   212      22.177  -9.346  13.118  1.00  0.00           O
ATOM   1729  CB  GLU   212      19.523 -10.239  11.938  1.00  0.00           C
ATOM   1730  CG  GLU   212      18.861 -11.322  12.793  1.00  0.00           C
ATOM   1731  CD  GLU   212      19.924 -12.268  13.333  1.00  0.00           C
ATOM   1732  OE1 GLU   212      21.134 -11.929  13.259  1.00  0.00           O
ATOM   1733  OE2 GLU   212      19.529 -13.357  13.826  1.00  0.00           O
ATOM   1734  N   ILE   213      20.805  -9.260  14.915  1.00  0.00           N
ATOM   1735  CA  ILE   213      21.865  -9.513  15.852  1.00  0.00           C
ATOM   1736  C   ILE   213      21.257 -10.105  17.092  1.00  0.00           C
ATOM   1737  O   ILE   213      20.069  -9.916  17.354  1.00  0.00           O
ATOM   1738  CB  ILE   213      22.588  -8.255  16.247  1.00  0.00           C
ATOM   1739  CG1 ILE   213      23.901  -8.568  16.981  1.00  0.00           C
ATOM   1740  CG2 ILE   213      21.617  -7.376  17.053  1.00  0.00           C
ATOM   1741  CD1 ILE   213      24.805  -7.345  17.130  1.00  0.00           C
ATOM   1742  N   THR   214      22.054 -10.863  17.880  1.00  0.00           N
ATOM   1743  CA  THR   214      21.568 -11.409  19.120  1.00  0.00           C
ATOM   1744  C   THR   214      22.492 -10.942  20.208  1.00  0.00           C
ATOM   1745  O   THR   214      23.694 -11.204  20.164  1.00  0.00           O
ATOM   1746  CB  THR   214      21.560 -12.909  19.144  1.00  0.00           C
ATOM   1747  CG2 THR   214      21.018 -13.385  20.503  1.00  0.00           C
ATOM   1748  OG1 THR   214      20.744 -13.404  18.094  1.00  0.00           O
ATOM   1749  N   LEU   215      21.940 -10.239  21.220  1.00  0.00           N
ATOM   1750  CA  LEU   215      22.746  -9.681  22.270  1.00  0.00           C
ATOM   1751  C   LEU   215      22.121 -10.134  23.562  1.00  0.00           C
ATOM   1752  O   LEU   215      20.973  -9.791  23.842  1.00  0.00           O
ATOM   1753  CB  LEU   215      22.663  -8.142  22.235  1.00  0.00           C
ATOM   1754  CG  LEU   215      23.719  -7.380  23.054  1.00  0.00           C
ATOM   1755  CD1 LEU   215      23.716  -7.809  24.525  1.00  0.00           C
ATOM   1756  CD2 LEU   215      25.102  -7.446  22.390  1.00  0.00           C
ATOM   1757  N   THR   216      22.855 -10.904  24.396  1.00  0.00           N
ATOM   1758  CA  THR   216      22.243 -11.415  25.591  1.00  0.00           C
ATOM   1759  C   THR   216      23.218 -11.318  26.729  1.00  0.00           C
ATOM   1760  O   THR   216      24.430 -11.288  26.519  1.00  0.00           O
ATOM   1761  CB  THR   216      21.917 -12.875  25.479  1.00  0.00           C
ATOM   1762  CG2 THR   216      21.125 -13.275  26.724  1.00  0.00           C
ATOM   1763  OG1 THR   216      21.130 -13.130  24.328  1.00  0.00           O
ATOM   1764  N   TRP   217      22.699 -11.265  27.977  1.00  0.00           N
ATOM   1765  CA  TRP   217      23.548 -11.276  29.136  1.00  0.00           C
ATOM   1766  C   TRP   217      23.269 -12.535  29.892  1.00  0.00           C
ATOM   1767  O   TRP   217      22.140 -13.021  29.934  1.00  0.00           O
ATOM   1768  CB  TRP   217      23.325 -10.121  30.132  1.00  0.00           C
ATOM   1769  CG  TRP   217      23.948  -8.800  29.754  1.00  0.00           C
ATOM   1770  CD1 TRP   217      23.430  -7.722  29.101  1.00  0.00           C
ATOM   1771  CD2 TRP   217      25.305  -8.472  30.077  1.00  0.00           C
ATOM   1772  CE2 TRP   217      25.545  -7.187  29.594  1.00  0.00           C
ATOM   1773  CE3 TRP   217      26.269  -9.185  30.730  1.00  0.00           C
ATOM   1774  NE1 TRP   217      24.386  -6.736  28.996  1.00  0.00           N
ATOM   1775  CZ2 TRP   217      26.763  -6.591  29.757  1.00  0.00           C
ATOM   1776  CZ3 TRP   217      27.498  -8.586  30.886  1.00  0.00           C
ATOM   1777  CH2 TRP   217      27.738  -7.314  30.409  1.00  0.00           C
ATOM   1778  N   GLN   218      24.325 -13.109  30.498  1.00  0.00           N
ATOM   1779  CA  GLN   218      24.157 -14.305  31.274  1.00  0.00           C
ATOM   1780  C   GLN   218      24.829 -14.103  32.591  1.00  0.00           C
ATOM   1781  O   GLN   218      25.846 -13.414  32.689  1.00  0.00           O
ATOM   1782  CB  GLN   218      24.777 -15.557  30.632  1.00  0.00           C
ATOM   1783  CG  GLN   218      24.086 -15.994  29.339  1.00  0.00           C
ATOM   1784  CD  GLN   218      24.803 -17.234  28.824  1.00  0.00           C
ATOM   1785  NE2 GLN   218      24.357 -17.757  27.650  1.00  0.00           N
ATOM   1786  OE1 GLN   218      25.729 -17.732  29.463  1.00  0.00           O
ATOM   1787  N   ARG   219      24.237 -14.675  33.660  1.00  0.00           N
ATOM   1788  CA  ARG   219      24.869 -14.651  34.945  1.00  0.00           C
ATOM   1789  C   ARG   219      25.112 -16.076  35.305  1.00  0.00           C
ATOM   1790  O   ARG   219      24.190 -16.891  35.319  1.00  0.00           O
ATOM   1791  CB  ARG   219      24.018 -14.102  36.094  1.00  0.00           C
ATOM   1792  CG  ARG   219      24.765 -14.247  37.421  1.00  0.00           C
ATOM   1793  CD  ARG   219      23.863 -14.269  38.652  1.00  0.00           C
ATOM   1794  NE  ARG   219      23.448 -12.874  38.937  1.00  0.00           N
ATOM   1795  CZ  ARG   219      23.494 -12.418  40.222  1.00  0.00           C
ATOM   1796  NH1 ARG   219      23.927 -13.237  41.225  1.00  0.00           N
ATOM   1797  NH2 ARG   219      23.103 -11.142  40.498  1.00  0.00           N
ATOM   1798  N   ASP   220      26.375 -16.415  35.605  1.00  0.00           N
ATOM   1799  CA  ASP   220      26.688 -17.760  35.978  1.00  0.00           C
ATOM   1800  C   ASP   220      26.238 -18.668  34.877  1.00  0.00           C
ATOM   1801  O   ASP   220      25.915 -19.830  35.119  1.00  0.00           O
ATOM   1802  CB  ASP   220      25.984 -18.207  37.272  1.00  0.00           C
ATOM   1803  CG  ASP   220      26.580 -17.438  38.443  1.00  0.00           C
ATOM   1804  OD1 ASP   220      27.734 -16.946  38.316  1.00  0.00           O
ATOM   1805  OD2 ASP   220      25.881 -17.332  39.487  1.00  0.00           O
ATOM   1806  N   GLY   221      26.217 -18.161  33.629  1.00  0.00           N
ATOM   1807  CA  GLY   221      25.888 -18.994  32.510  1.00  0.00           C
ATOM   1808  C   GLY   221      24.402 -19.112  32.325  1.00  0.00           C
ATOM   1809  O   GLY   221      23.960 -19.890  31.482  1.00  0.00           O
ATOM   1810  N   GLU   222      23.581 -18.357  33.086  1.00  0.00           N
ATOM   1811  CA  GLU   222      22.154 -18.469  32.907  1.00  0.00           C
ATOM   1812  C   GLU   222      21.654 -17.216  32.250  1.00  0.00           C
ATOM   1813  O   GLU   222      22.124 -16.120  32.547  1.00  0.00           O
ATOM   1814  CB  GLU   222      21.358 -18.623  34.218  1.00  0.00           C
ATOM   1815  CG  GLU   222      21.495 -19.992  34.889  1.00  0.00           C
ATOM   1816  CD  GLU   222      20.620 -20.996  34.149  1.00  0.00           C
ATOM   1817  OE1 GLU   222      21.028 -21.447  33.046  1.00  0.00           O
ATOM   1818  OE2 GLU   222      19.529 -21.329  34.685  1.00  0.00           O
ATOM   1819  N   ASP   223      20.676 -17.360  31.330  1.00  0.00           N
ATOM   1820  CA  ASP   223      20.122 -16.249  30.604  1.00  0.00           C
ATOM   1821  C   ASP   223      19.389 -15.344  31.550  1.00  0.00           C
ATOM   1822  O   ASP   223      18.602 -15.774  32.390  1.00  0.00           O
ATOM   1823  CB  ASP   223      19.107 -16.662  29.523  1.00  0.00           C
ATOM   1824  CG  ASP   223      19.852 -17.347  28.389  1.00  0.00           C
ATOM   1825  OD1 ASP   223      21.000 -16.925  28.090  1.00  0.00           O
ATOM   1826  OD2 ASP   223      19.281 -18.309  27.811  1.00  0.00           O
ATOM   1827  N   GLN   224      19.721 -14.050  31.428  1.00  0.00           N
ATOM   1828  CA  GLN   224      19.278 -12.864  32.106  1.00  0.00           C
ATOM   1829  C   GLN   224      18.047 -12.225  31.529  1.00  0.00           C
ATOM   1830  O   GLN   224      17.735 -11.101  31.916  1.00  0.00           O
ATOM   1831  CB  GLN   224      20.390 -11.820  32.262  1.00  0.00           C
ATOM   1832  CG  GLN   224      21.568 -12.378  33.071  1.00  0.00           C
ATOM   1833  CD  GLN   224      21.040 -12.895  34.407  1.00  0.00           C
ATOM   1834  NE2 GLN   224      20.633 -14.193  34.429  1.00  0.00           N
ATOM   1835  OE1 GLN   224      20.985 -12.174  35.402  1.00  0.00           O
ATOM   1836  N   THR   225      17.379 -12.844  30.534  1.00  0.00           N
ATOM   1837  CA  THR   225      16.354 -12.202  29.745  1.00  0.00           C
ATOM   1838  C   THR   225      15.378 -11.393  30.560  1.00  0.00           C
ATOM   1839  O   THR   225      15.067 -10.267  30.177  1.00  0.00           O
ATOM   1840  CB  THR   225      15.576 -13.183  28.920  1.00  0.00           C
ATOM   1841  CG2 THR   225      16.544 -13.890  27.957  1.00  0.00           C
ATOM   1842  OG1 THR   225      14.941 -14.135  29.759  1.00  0.00           O
ATOM   1843  N   GLN   226      14.872 -11.892  31.698  1.00  0.00           N
ATOM   1844  CA  GLN   226      13.899 -11.117  32.423  1.00  0.00           C
ATOM   1845  C   GLN   226      14.509  -9.815  32.880  1.00  0.00           C
ATOM   1846  O   GLN   226      13.889  -8.758  32.770  1.00  0.00           O
ATOM   1847  CB  GLN   226      13.423 -11.851  33.688  1.00  0.00           C
ATOM   1848  CG  GLN   226      12.844 -13.242  33.413  1.00  0.00           C
ATOM   1849  CD  GLN   226      11.536 -13.086  32.650  1.00  0.00           C
ATOM   1850  NE2 GLN   226      11.103 -11.819  32.405  1.00  0.00           N
ATOM   1851  OE1 GLN   226      10.910 -14.077  32.277  1.00  0.00           O
ATOM   1852  N   ASP   227      15.740  -9.880  33.420  1.00  0.00           N
ATOM   1853  CA  ASP   227      16.497  -8.794  33.993  1.00  0.00           C
ATOM   1854  C   ASP   227      17.131  -7.862  32.993  1.00  0.00           C
ATOM   1855  O   ASP   227      17.607  -6.794  33.375  1.00  0.00           O
ATOM   1856  CB  ASP   227      17.594  -9.277  34.955  1.00  0.00           C
ATOM   1857  CG  ASP   227      16.884  -9.755  36.212  1.00  0.00           C
ATOM   1858  OD1 ASP   227      15.960  -9.035  36.676  1.00  0.00           O
ATOM   1859  OD2 ASP   227      17.243 -10.851  36.719  1.00  0.00           O
ATOM   1860  N   THR   228      17.233  -8.238  31.704  1.00  0.00           N
ATOM   1861  CA  THR   228      17.990  -7.401  30.807  1.00  0.00           C
ATOM   1862  C   THR   228      17.131  -6.392  30.109  1.00  0.00           C
ATOM   1863  O   THR   228      15.998  -6.667  29.718  1.00  0.00           O
ATOM   1864  CB  THR   228      18.684  -8.180  29.733  1.00  0.00           C
ATOM   1865  CG2 THR   228      19.456  -7.206  28.825  1.00  0.00           C
ATOM   1866  OG1 THR   228      19.574  -9.124  30.311  1.00  0.00           O
ATOM   1867  N   GLU   229      17.681  -5.165  29.951  1.00  0.00           N
ATOM   1868  CA  GLU   229      17.025  -4.119  29.221  1.00  0.00           C
ATOM   1869  C   GLU   229      17.635  -4.160  27.855  1.00  0.00           C
ATOM   1870  O   GLU   229      18.847  -3.997  27.706  1.00  0.00           O
ATOM   1871  CB  GLU   229      17.274  -2.711  29.786  1.00  0.00           C
ATOM   1872  CG  GLU   229      16.563  -1.615  28.991  1.00  0.00           C
ATOM   1873  CD  GLU   229      16.959  -0.266  29.574  1.00  0.00           C
ATOM   1874  OE1 GLU   229      17.903  -0.232  30.407  1.00  0.00           O
ATOM   1875  OE2 GLU   229      16.323   0.749  29.185  1.00  0.00           O
ATOM   1876  N   LEU   230      16.810  -4.397  26.815  1.00  0.00           N
ATOM   1877  CA  LEU   230      17.368  -4.535  25.501  1.00  0.00           C
ATOM   1878  C   LEU   230      16.675  -3.542  24.612  1.00  0.00           C
ATOM   1879  O   LEU   230      15.464  -3.614  24.413  1.00  0.00           O
ATOM   1880  CB  LEU   230      17.135  -5.964  24.964  1.00  0.00           C
ATOM   1881  CG  LEU   230      17.948  -6.355  23.718  1.00  0.00           C
ATOM   1882  CD1 LEU   230      17.574  -5.490  22.516  1.00  0.00           C
ATOM   1883  CD2 LEU   230      19.456  -6.362  24.011  1.00  0.00           C
ATOM   1884  N   VAL   231      17.436  -2.578  24.054  1.00  0.00           N
ATOM   1885  CA  VAL   231      16.868  -1.554  23.218  1.00  0.00           C
ATOM   1886  C   VAL   231      16.744  -2.076  21.823  1.00  0.00           C
ATOM   1887  O   VAL   231      17.485  -2.962  21.403  1.00  0.00           O
ATOM   1888  CB  VAL   231      17.688  -0.299  23.167  1.00  0.00           C
ATOM   1889  CG1 VAL   231      17.708   0.323  24.573  1.00  0.00           C
ATOM   1890  CG2 VAL   231      19.083  -0.638  22.615  1.00  0.00           C
ATOM   1891  N   GLU   232      15.773  -1.534  21.063  1.00  0.00           N
ATOM   1892  CA  GLU   232      15.577  -1.966  19.712  1.00  0.00           C
ATOM   1893  C   GLU   232      16.772  -1.551  18.914  1.00  0.00           C
ATOM   1894  O   GLU   232      17.398  -0.526  19.186  1.00  0.00           O
ATOM   1895  CB  GLU   232      14.326  -1.361  19.051  1.00  0.00           C
ATOM   1896  CG  GLU   232      14.108  -1.823  17.609  1.00  0.00           C
ATOM   1897  CD  GLU   232      12.804  -1.216  17.112  1.00  0.00           C
ATOM   1898  OE1 GLU   232      11.748  -1.510  17.734  1.00  0.00           O
ATOM   1899  OE2 GLU   232      12.841  -0.452  16.111  1.00  0.00           O
ATOM   1900  N   THR   233      17.128  -2.360  17.897  1.00  0.00           N
ATOM   1901  CA  THR   233      18.286  -2.031  17.121  1.00  0.00           C
ATOM   1902  C   THR   233      17.937  -0.786  16.370  1.00  0.00           C
ATOM   1903  O   THR   233      16.802  -0.615  15.926  1.00  0.00           O
ATOM   1904  CB  THR   233      18.692  -3.090  16.136  1.00  0.00           C
ATOM   1905  CG2 THR   233      17.884  -2.892  14.845  1.00  0.00           C
ATOM   1906  OG1 THR   233      20.075  -2.974  15.838  1.00  0.00           O
ATOM   1907  N   ARG   234      18.916   0.131  16.228  1.00  0.00           N
ATOM   1908  CA  ARG   234      18.641   1.397  15.612  1.00  0.00           C
ATOM   1909  C   ARG   234      19.662   1.668  14.550  1.00  0.00           C
ATOM   1910  O   ARG   234      20.810   1.234  14.637  1.00  0.00           O
ATOM   1911  CB  ARG   234      18.708   2.549  16.625  1.00  0.00           C
ATOM   1912  CG  ARG   234      20.075   2.643  17.310  1.00  0.00           C
ATOM   1913  CD  ARG   234      20.080   3.522  18.561  1.00  0.00           C
ATOM   1914  NE  ARG   234      21.463   3.503  19.116  1.00  0.00           N
ATOM   1915  CZ  ARG   234      21.720   4.087  20.324  1.00  0.00           C
ATOM   1916  NH1 ARG   234      20.707   4.664  21.034  1.00  0.00           N
ATOM   1917  NH2 ARG   234      22.989   4.095  20.823  1.00  0.00           N
ATOM   1918  N   PRO   235      19.239   2.357  13.519  1.00  0.00           N
ATOM   1919  CA  PRO   235      20.119   2.709  12.435  1.00  0.00           C
ATOM   1920  C   PRO   235      21.048   3.835  12.763  1.00  0.00           C
ATOM   1921  O   PRO   235      20.605   4.834  13.329  1.00  0.00           O
ATOM   1922  CB  PRO   235      19.220   2.989  11.227  1.00  0.00           C
ATOM   1923  CG  PRO   235      17.810   3.152  11.823  1.00  0.00           C
ATOM   1924  CD  PRO   235      17.852   2.291  13.094  1.00  0.00           C
ATOM   1925  N   ALA   236      22.346   3.682  12.425  1.00  0.00           N
ATOM   1926  CA  ALA   236      23.343   4.702  12.606  1.00  0.00           C
ATOM   1927  C   ALA   236      23.131   5.815  11.617  1.00  0.00           C
ATOM   1928  O   ALA   236      23.288   6.988  11.954  1.00  0.00           O
ATOM   1929  CB  ALA   236      24.778   4.172  12.447  1.00  0.00           C
ATOM   1930  N   GLY   237      22.754   5.470  10.364  1.00  0.00           N
ATOM   1931  CA  GLY   237      22.588   6.439   9.311  1.00  0.00           C
ATOM   1932  C   GLY   237      23.649   6.190   8.274  1.00  0.00           C
ATOM   1933  O   GLY   237      23.526   6.623   7.129  1.00  0.00           O
ATOM   1934  N   ASP   238      24.744   5.526   8.690  1.00  0.00           N
ATOM   1935  CA  ASP   238      25.878   5.113   7.904  1.00  0.00           C
ATOM   1936  C   ASP   238      25.629   3.810   7.191  1.00  0.00           C
ATOM   1937  O   ASP   238      26.552   3.294   6.562  1.00  0.00           O
ATOM   1938  CB  ASP   238      27.206   5.057   8.688  1.00  0.00           C
ATOM   1939  CG  ASP   238      27.084   4.066   9.829  1.00  0.00           C
ATOM   1940  OD1 ASP   238      25.971   3.504  10.001  1.00  0.00           O
ATOM   1941  OD2 ASP   238      28.098   3.863  10.549  1.00  0.00           O
ATOM   1942  N   ARG   239      24.405   3.233   7.314  1.00  0.00           N
ATOM   1943  CA  ARG   239      23.996   1.943   6.802  1.00  0.00           C
ATOM   1944  C   ARG   239      24.206   0.887   7.848  1.00  0.00           C
ATOM   1945  O   ARG   239      23.660  -0.207   7.722  1.00  0.00           O
ATOM   1946  CB  ARG   239      24.776   1.513   5.543  1.00  0.00           C
ATOM   1947  CG  ARG   239      24.722   0.027   5.189  1.00  0.00           C
ATOM   1948  CD  ARG   239      25.824  -0.347   4.191  1.00  0.00           C
ATOM   1949  NE  ARG   239      25.723  -1.802   3.891  1.00  0.00           N
ATOM   1950  CZ  ARG   239      26.598  -2.703   4.425  1.00  0.00           C
ATOM   1951  NH1 ARG   239      27.578  -2.294   5.281  1.00  0.00           N
ATOM   1952  NH2 ARG   239      26.488  -4.021   4.083  1.00  0.00           N
ATOM   1953  N   THR   240      24.920   1.193   8.951  1.00  0.00           N
ATOM   1954  CA  THR   240      25.107   0.194   9.971  1.00  0.00           C
ATOM   1955  C   THR   240      24.063   0.372  11.037  1.00  0.00           C
ATOM   1956  O   THR   240      23.261   1.303  10.990  1.00  0.00           O
ATOM   1957  CB  THR   240      26.445   0.239  10.652  1.00  0.00           C
ATOM   1958  CG2 THR   240      27.542   0.161   9.576  1.00  0.00           C
ATOM   1959  OG1 THR   240      26.585   1.431  11.410  1.00  0.00           O
ATOM   1960  N   PHE   241      24.054  -0.541  12.038  1.00  0.00           N
ATOM   1961  CA  PHE   241      23.078  -0.498  13.098  1.00  0.00           C
ATOM   1962  C   PHE   241      23.785  -0.534  14.422  1.00  0.00           C
ATOM   1963  O   PHE   241      24.979  -0.819  14.501  1.00  0.00           O
ATOM   1964  CB  PHE   241      22.111  -1.697  13.100  1.00  0.00           C
ATOM   1965  CG  PHE   241      21.323  -1.661  11.835  1.00  0.00           C
ATOM   1966  CD1 PHE   241      21.803  -2.270  10.699  1.00  0.00           C
ATOM   1967  CD2 PHE   241      20.108  -1.018  11.782  1.00  0.00           C
ATOM   1968  CE1 PHE   241      21.080  -2.239   9.531  1.00  0.00           C
ATOM   1969  CE2 PHE   241      19.382  -0.984  10.617  1.00  0.00           C
ATOM   1970  CZ  PHE   241      19.869  -1.594   9.487  1.00  0.00           C
ATOM   1971  N   GLN   242      23.043  -0.210  15.508  1.00  0.00           N
ATOM   1972  CA  GLN   242      23.587  -0.213  16.841  1.00  0.00           C
ATOM   1973  C   GLN   242      22.595  -0.863  17.758  1.00  0.00           C
ATOM   1974  O   GLN   242      21.399  -0.902  17.473  1.00  0.00           O
ATOM   1975  CB  GLN   242      23.859   1.195  17.395  1.00  0.00           C
ATOM   1976  CG  GLN   242      24.907   1.966  16.591  1.00  0.00           C
ATOM   1977  CD  GLN   242      25.083   3.330  17.243  1.00  0.00           C
ATOM   1978  NE2 GLN   242      26.273   3.950  17.020  1.00  0.00           N
ATOM   1979  OE1 GLN   242      24.209   3.813  17.961  1.00  0.00           O
ATOM   1980  N   LYS   243      23.084  -1.417  18.889  1.00  0.00           N
ATOM   1981  CA  LYS   243      22.205  -2.076  19.813  1.00  0.00           C
ATOM   1982  C   LYS   243      22.942  -2.238  21.106  1.00  0.00           C
ATOM   1983  O   LYS   243      24.167  -2.351  21.120  1.00  0.00           O
ATOM   1984  CB  LYS   243      21.848  -3.489  19.328  1.00  0.00           C
ATOM   1985  CG  LYS   243      20.756  -4.200  20.122  1.00  0.00           C
ATOM   1986  CD  LYS   243      20.271  -5.458  19.401  1.00  0.00           C
ATOM   1987  CE  LYS   243      19.053  -6.120  20.041  1.00  0.00           C
ATOM   1988  NZ  LYS   243      18.538  -7.182  19.146  1.00  0.00           N
ATOM   1989  N   TRP   244      22.217  -2.227  22.244  1.00  0.00           N
ATOM   1990  CA  TRP   244      22.876  -2.473  23.495  1.00  0.00           C
ATOM   1991  C   TRP   244      21.941  -3.202  24.403  1.00  0.00           C
ATOM   1992  O   TRP   244      20.723  -3.160  24.226  1.00  0.00           O
ATOM   1993  CB  TRP   244      23.399  -1.213  24.218  1.00  0.00           C
ATOM   1994  CG  TRP   244      22.396  -0.112  24.469  1.00  0.00           C
ATOM   1995  CD1 TRP   244      22.153   1.006  23.724  1.00  0.00           C
ATOM   1996  CD2 TRP   244      21.503  -0.052  25.593  1.00  0.00           C
ATOM   1997  CE2 TRP   244      20.755   1.118  25.465  1.00  0.00           C
ATOM   1998  CE3 TRP   244      21.319  -0.901  26.648  1.00  0.00           C
ATOM   1999  NE1 TRP   244      21.166   1.758  24.314  1.00  0.00           N
ATOM   2000  CZ2 TRP   244      19.810   1.455  26.392  1.00  0.00           C
ATOM   2001  CZ3 TRP   244      20.363  -0.557  27.579  1.00  0.00           C
ATOM   2002  CH2 TRP   244      19.622   0.599  27.456  1.00  0.00           C
ATOM   2003  N   ALA   245      22.511  -3.939  25.379  1.00  0.00           N
ATOM   2004  CA  ALA   245      21.734  -4.641  26.357  1.00  0.00           C
ATOM   2005  C   ALA   245      22.352  -4.329  27.684  1.00  0.00           C
ATOM   2006  O   ALA   245      23.575  -4.287  27.809  1.00  0.00           O
ATOM   2007  CB  ALA   245      21.752  -6.169  26.182  1.00  0.00           C
ATOM   2008  N   ALA   246      21.521  -4.106  28.723  1.00  0.00           N
ATOM   2009  CA  ALA   246      22.100  -3.740  29.983  1.00  0.00           C
ATOM   2010  C   ALA   246      21.469  -4.526  31.090  1.00  0.00           C
ATOM   2011  O   ALA   246      20.324  -4.967  31.001  1.00  0.00           O
ATOM   2012  CB  ALA   246      21.925  -2.250  30.321  1.00  0.00           C
ATOM   2013  N   VAL   247      22.246  -4.743  32.170  1.00  0.00           N
ATOM   2014  CA  VAL   247      21.751  -5.423  33.329  1.00  0.00           C
ATOM   2015  C   VAL   247      22.290  -4.696  34.526  1.00  0.00           C
ATOM   2016  O   VAL   247      23.378  -4.126  34.476  1.00  0.00           O
ATOM   2017  CB  VAL   247      22.221  -6.844  33.428  1.00  0.00           C
ATOM   2018  CG1 VAL   247      21.634  -7.653  32.262  1.00  0.00           C
ATOM   2019  CG2 VAL   247      23.757  -6.837  33.449  1.00  0.00           C
ATOM   2020  N   VAL   248      21.519  -4.676  35.636  1.00  0.00           N
ATOM   2021  CA  VAL   248      21.998  -4.071  36.848  1.00  0.00           C
ATOM   2022  C   VAL   248      22.536  -5.176  37.693  1.00  0.00           C
ATOM   2023  O   VAL   248      21.854  -6.169  37.937  1.00  0.00           O
ATOM   2024  CB  VAL   248      20.959  -3.373  37.678  1.00  0.00           C
ATOM   2025  CG1 VAL   248      20.526  -2.073  36.992  1.00  0.00           C
ATOM   2026  CG2 VAL   248      19.795  -4.351  37.896  1.00  0.00           C
ATOM   2027  N   VAL   249      23.785  -5.018  38.170  1.00  0.00           N
ATOM   2028  CA  VAL   249      24.397  -6.072  38.923  1.00  0.00           C
ATOM   2029  C   VAL   249      24.862  -5.527  40.234  1.00  0.00           C
ATOM   2030  O   VAL   249      25.093  -4.331  40.400  1.00  0.00           O
ATOM   2031  CB  VAL   249      25.593  -6.642  38.226  1.00  0.00           C
ATOM   2032  CG1 VAL   249      25.128  -7.184  36.865  1.00  0.00           C
ATOM   2033  CG2 VAL   249      26.659  -5.541  38.107  1.00  0.00           C
ATOM   2034  N   PRO   250      24.973  -6.419  41.184  1.00  0.00           N
ATOM   2035  CA  PRO   250      25.452  -6.033  42.483  1.00  0.00           C
ATOM   2036  C   PRO   250      26.907  -5.732  42.366  1.00  0.00           C
ATOM   2037  O   PRO   250      27.587  -6.383  41.575  1.00  0.00           O
ATOM   2038  CB  PRO   250      25.127  -7.199  43.410  1.00  0.00           C
ATOM   2039  CG  PRO   250      23.898  -7.850  42.752  1.00  0.00           C
ATOM   2040  CD  PRO   250      24.057  -7.544  41.253  1.00  0.00           C
ATOM   2041  N   SER   251      27.412  -4.766  43.151  1.00  0.00           N
ATOM   2042  CA  SER   251      28.792  -4.406  43.030  1.00  0.00           C
ATOM   2043  C   SER   251      29.638  -5.557  43.478  1.00  0.00           C
ATOM   2044  O   SER   251      29.346  -6.204  44.482  1.00  0.00           O
ATOM   2045  CB  SER   251      29.170  -3.161  43.852  1.00  0.00           C
ATOM   2046  OG  SER   251      28.915  -3.389  45.229  1.00  0.00           O
ATOM   2047  N   GLY   252      30.712  -5.839  42.709  1.00  0.00           N
ATOM   2048  CA  GLY   252      31.670  -6.863  43.028  1.00  0.00           C
ATOM   2049  C   GLY   252      31.348  -8.132  42.285  1.00  0.00           C
ATOM   2050  O   GLY   252      32.208  -8.995  42.119  1.00  0.00           O
ATOM   2051  N   GLU   253      30.080  -8.280  41.864  1.00  0.00           N
ATOM   2052  CA  GLU   253      29.525  -9.409  41.161  1.00  0.00           C
ATOM   2053  C   GLU   253      29.796  -9.390  39.677  1.00  0.00           C
ATOM   2054  O   GLU   253      29.474 -10.352  38.981  1.00  0.00           O
ATOM   2055  CB  GLU   253      28.023  -9.621  41.434  1.00  0.00           C
ATOM   2056  CG  GLU   253      27.791 -10.159  42.852  1.00  0.00           C
ATOM   2057  CD  GLU   253      26.303 -10.382  43.093  1.00  0.00           C
ATOM   2058  OE1 GLU   253      25.599 -10.827  42.147  1.00  0.00           O
ATOM   2059  OE2 GLU   253      25.852 -10.113  44.239  1.00  0.00           O
ATOM   2060  N   GLU   254      30.368  -8.296  39.140  1.00  0.00           N
ATOM   2061  CA  GLU   254      30.466  -8.057  37.722  1.00  0.00           C
ATOM   2062  C   GLU   254      31.066  -9.191  36.927  1.00  0.00           C
ATOM   2063  O   GLU   254      30.623  -9.442  35.807  1.00  0.00           O
ATOM   2064  CB  GLU   254      31.277  -6.791  37.387  1.00  0.00           C
ATOM   2065  CG  GLU   254      30.533  -5.480  37.661  1.00  0.00           C
ATOM   2066  CD  GLU   254      30.585  -5.166  39.150  1.00  0.00           C
ATOM   2067  OE1 GLU   254      31.255  -5.924  39.901  1.00  0.00           O
ATOM   2068  OE2 GLU   254      29.958  -4.150  39.557  1.00  0.00           O
ATOM   2069  N   GLN   255      32.080  -9.905  37.441  1.00  0.00           N
ATOM   2070  CA  GLN   255      32.733 -10.933  36.669  1.00  0.00           C
ATOM   2071  C   GLN   255      31.821 -12.086  36.356  1.00  0.00           C
ATOM   2072  O   GLN   255      32.077 -12.851  35.429  1.00  0.00           O
ATOM   2073  CB  GLN   255      34.049 -11.433  37.284  1.00  0.00           C
ATOM   2074  CG  GLN   255      35.128 -10.350  37.202  1.00  0.00           C
ATOM   2075  CD  GLN   255      35.137  -9.833  35.766  1.00  0.00           C
ATOM   2076  NE2 GLN   255      35.568  -8.557  35.572  1.00  0.00           N
ATOM   2077  OE1 GLN   255      34.756 -10.542  34.838  1.00  0.00           O
ATOM   2078  N   ARG   256      30.765 -12.276  37.159  1.00  0.00           N
ATOM   2079  CA  ARG   256      29.802 -13.333  37.008  1.00  0.00           C
ATOM   2080  C   ARG   256      29.019 -13.159  35.733  1.00  0.00           C
ATOM   2081  O   ARG   256      28.435 -14.122  35.236  1.00  0.00           O
ATOM   2082  CB  ARG   256      28.818 -13.394  38.187  1.00  0.00           C
ATOM   2083  CG  ARG   256      29.519 -13.776  39.493  1.00  0.00           C
ATOM   2084  CD  ARG   256      28.645 -13.664  40.742  1.00  0.00           C
ATOM   2085  NE  ARG   256      27.675 -14.792  40.728  1.00  0.00           N
ATOM   2086  CZ  ARG   256      26.804 -14.935  41.769  1.00  0.00           C
ATOM   2087  NH1 ARG   256      26.823 -14.037  42.796  1.00  0.00           N
ATOM   2088  NH2 ARG   256      25.914 -15.969  41.780  1.00  0.00           N
ATOM   2089  N   TYR   257      28.961 -11.929  35.179  1.00  0.00           N
ATOM   2090  CA  TYR   257      28.134 -11.665  34.028  1.00  0.00           C
ATOM   2091  C   TYR   257      28.937 -11.651  32.760  1.00  0.00           C
ATOM   2092  O   TYR   257      30.043 -11.114  32.708  1.00  0.00           O
ATOM   2093  CB  TYR   257      27.459 -10.280  34.066  1.00  0.00           C
ATOM   2094  CG  TYR   257      26.426 -10.211  35.134  1.00  0.00           C
ATOM   2095  CD1 TYR   257      26.776 -10.064  36.456  1.00  0.00           C
ATOM   2096  CD2 TYR   257      25.093 -10.264  34.797  1.00  0.00           C
ATOM   2097  CE1 TYR   257      25.804  -9.995  37.426  1.00  0.00           C
ATOM   2098  CE2 TYR   257      24.117 -10.192  35.761  1.00  0.00           C
ATOM   2099  CZ  TYR   257      24.473 -10.059  37.081  1.00  0.00           C
ATOM   2100  OH  TYR   257      23.479  -9.983  38.081  1.00  0.00           O
ATOM   2101  N   THR   258      28.381 -12.272  31.690  1.00  0.00           N
ATOM   2102  CA  THR   258      29.024 -12.274  30.404  1.00  0.00           C
ATOM   2103  C   THR   258      28.020 -11.863  29.363  1.00  0.00           C
ATOM   2104  O   THR   258      26.849 -12.232  29.444  1.00  0.00           O
ATOM   2105  CB  THR   258      29.533 -13.623  29.989  1.00  0.00           C
ATOM   2106  CG2 THR   258      30.575 -14.097  31.016  1.00  0.00           C
ATOM   2107  OG1 THR   258      28.459 -14.547  29.912  1.00  0.00           O
ATOM   2108  N   CYS   259      28.449 -11.061  28.357  1.00  0.00           N
ATOM   2109  CA  CYS   259      27.523 -10.729  27.307  1.00  0.00           C
ATOM   2110  C   CYS   259      27.891 -11.533  26.105  1.00  0.00           C
ATOM   2111  O   CYS   259      29.067 -11.756  25.820  1.00  0.00           O
ATOM   2112  CB  CYS   259      27.369  -9.228  26.921  1.00  0.00           C
ATOM   2113  SG  CYS   259      28.772  -8.404  26.108  1.00  0.00           S
ATOM   2114  N   HIS   260      26.867 -12.024  25.381  1.00  0.00           N
ATOM   2115  CA  HIS   260      27.115 -12.880  24.258  1.00  0.00           C
ATOM   2116  C   HIS   260      26.588 -12.207  23.036  1.00  0.00           C
ATOM   2117  O   HIS   260      25.478 -11.670  23.041  1.00  0.00           O
ATOM   2118  CB  HIS   260      26.411 -14.237  24.393  1.00  0.00           C
ATOM   2119  CG  HIS   260      26.868 -14.965  25.622  1.00  0.00           C
ATOM   2120  CD2 HIS   260      26.394 -14.914  26.897  1.00  0.00           C
ATOM   2121  ND1 HIS   260      27.937 -15.832  25.657  1.00  0.00           N
ATOM   2122  CE1 HIS   260      28.057 -16.256  26.939  1.00  0.00           C
ATOM   2123  NE2 HIS   260      27.144 -15.725  27.729  1.00  0.00           N
ATOM   2124  N   VAL   261      27.385 -12.214  21.948  1.00  0.00           N
ATOM   2125  CA  VAL   261      26.977 -11.552  20.745  1.00  0.00           C
ATOM   2126  C   VAL   261      27.005 -12.528  19.612  1.00  0.00           C
ATOM   2127  O   VAL   261      27.974 -13.267  19.430  1.00  0.00           O
ATOM   2128  CB  VAL   261      27.898 -10.427  20.375  1.00  0.00           C
ATOM   2129  CG1 VAL   261      27.398  -9.783  19.072  1.00  0.00           C
ATOM   2130  CG2 VAL   261      27.982  -9.457  21.568  1.00  0.00           C
ATOM   2131  N   GLN   262      25.920 -12.552  18.812  1.00  0.00           N
ATOM   2132  CA  GLN   262      25.865 -13.404  17.663  1.00  0.00           C
ATOM   2133  C   GLN   262      25.508 -12.535  16.497  1.00  0.00           C
ATOM   2134  O   GLN   262      24.559 -11.756  16.559  1.00  0.00           O
ATOM   2135  CB  GLN   262      24.793 -14.505  17.775  1.00  0.00           C
ATOM   2136  CG  GLN   262      25.076 -15.518  18.889  1.00  0.00           C
ATOM   2137  CD  GLN   262      23.956 -16.551  18.898  1.00  0.00           C
ATOM   2138  NE2 GLN   262      24.235 -17.742  19.489  1.00  0.00           N
ATOM   2139  OE1 GLN   262      22.856 -16.305  18.404  1.00  0.00           O
ATOM   2140  N   HIS   263      26.290 -12.633  15.403  1.00  0.00           N
ATOM   2141  CA  HIS   263      26.034 -11.854  14.225  1.00  0.00           C
ATOM   2142  C   HIS   263      26.598 -12.626  13.068  1.00  0.00           C
ATOM   2143  O   HIS   263      27.571 -13.359  13.223  1.00  0.00           O
ATOM   2144  CB  HIS   263      26.716 -10.473  14.259  1.00  0.00           C
ATOM   2145  CG  HIS   263      26.304  -9.567  13.140  1.00  0.00           C
ATOM   2146  CD2 HIS   263      25.263  -8.693  13.059  1.00  0.00           C
ATOM   2147  ND1 HIS   263      26.962  -9.479  11.935  1.00  0.00           N
ATOM   2148  CE1 HIS   263      26.293  -8.564  11.188  1.00  0.00           C
ATOM   2149  NE2 HIS   263      25.254  -8.060  11.829  1.00  0.00           N
ATOM   2150  N   GLU   264      26.016 -12.465  11.862  1.00  0.00           N
ATOM   2151  CA  GLU   264      26.467 -13.232  10.734  1.00  0.00           C
ATOM   2152  C   GLU   264      27.885 -12.867  10.441  1.00  0.00           C
ATOM   2153  O   GLU   264      28.649 -13.671   9.910  1.00  0.00           O
ATOM   2154  CB  GLU   264      25.644 -13.050   9.443  1.00  0.00           C
ATOM   2155  CG  GLU   264      25.745 -11.675   8.781  1.00  0.00           C
ATOM   2156  CD  GLU   264      25.150 -11.822   7.383  1.00  0.00           C
ATOM   2157  OE1 GLU   264      25.572 -12.765   6.665  1.00  0.00           O
ATOM   2158  OE2 GLU   264      24.261 -11.009   7.016  1.00  0.00           O
ATOM   2159  N   GLY   265      28.259 -11.621  10.763  1.00  0.00           N
ATOM   2160  CA  GLY   265      29.574 -11.107  10.530  1.00  0.00           C
ATOM   2161  C   GLY   265      30.586 -11.873  11.332  1.00  0.00           C
ATOM   2162  O   GLY   265      31.755 -11.907  10.955  1.00  0.00           O
ATOM   2163  N   LEU   266      30.198 -12.445  12.491  1.00  0.00           N
ATOM   2164  CA  LEU   266      31.168 -13.116  13.321  1.00  0.00           C
ATOM   2165  C   LEU   266      31.150 -14.599  13.068  1.00  0.00           C
ATOM   2166  O   LEU   266      30.102 -15.243  13.043  1.00  0.00           O
ATOM   2167  CB  LEU   266      30.912 -12.892  14.823  1.00  0.00           C
ATOM   2168  CG  LEU   266      30.990 -11.412  15.243  1.00  0.00           C
ATOM   2169  CD1 LEU   266      30.733 -11.251  16.747  1.00  0.00           C
ATOM   2170  CD2 LEU   266      32.318 -10.769  14.811  1.00  0.00           C
ATOM   2171  N   PRO   267      32.325 -15.141  12.862  1.00  0.00           N
ATOM   2172  CA  PRO   267      32.471 -16.551  12.620  1.00  0.00           C
ATOM   2173  C   PRO   267      32.081 -17.358  13.811  1.00  0.00           C
ATOM   2174  O   PRO   267      31.614 -18.482  13.640  1.00  0.00           O
ATOM   2175  CB  PRO   267      33.922 -16.751  12.187  1.00  0.00           C
ATOM   2176  CG  PRO   267      34.297 -15.399  11.553  1.00  0.00           C
ATOM   2177  CD  PRO   267      33.419 -14.372  12.290  1.00  0.00           C
ATOM   2178  N   LYS   268      32.297 -16.825  15.028  1.00  0.00           N
ATOM   2179  CA  LYS   268      31.901 -17.535  16.207  1.00  0.00           C
ATOM   2180  C   LYS   268      31.321 -16.510  17.124  1.00  0.00           C
ATOM   2181  O   LYS   268      31.696 -15.341  17.069  1.00  0.00           O
ATOM   2182  CB  LYS   268      33.062 -18.228  16.946  1.00  0.00           C
ATOM   2183  CG  LYS   268      34.123 -17.269  17.495  1.00  0.00           C
ATOM   2184  CD  LYS   268      34.865 -16.469  16.424  1.00  0.00           C
ATOM   2185  CE  LYS   268      35.908 -15.509  17.002  1.00  0.00           C
ATOM   2186  NZ  LYS   268      36.635 -14.829  15.910  1.00  0.00           N
ATOM   2187  N   PRO   269      30.420 -16.913  17.975  1.00  0.00           N
ATOM   2188  CA  PRO   269      29.794 -15.966  18.857  1.00  0.00           C
ATOM   2189  C   PRO   269      30.793 -15.409  19.820  1.00  0.00           C
ATOM   2190  O   PRO   269      31.716 -16.124  20.202  1.00  0.00           O
ATOM   2191  CB  PRO   269      28.626 -16.718  19.492  1.00  0.00           C
ATOM   2192  CG  PRO   269      28.238 -17.751  18.416  1.00  0.00           C
ATOM   2193  CD  PRO   269      29.547 -18.031  17.662  1.00  0.00           C
ATOM   2194  N   LEU   270      30.632 -14.130  20.215  1.00  0.00           N
ATOM   2195  CA  LEU   270      31.590 -13.505  21.084  1.00  0.00           C
ATOM   2196  C   LEU   270      31.072 -13.488  22.483  1.00  0.00           C
ATOM   2197  O   LEU   270      29.871 -13.358  22.720  1.00  0.00           O
ATOM   2198  CB  LEU   270      31.906 -12.040  20.734  1.00  0.00           C
ATOM   2199  CG  LEU   270      32.685 -11.847  19.420  1.00  0.00           C
ATOM   2200  CD1 LEU   270      32.953 -10.358  19.145  1.00  0.00           C
ATOM   2201  CD2 LEU   270      33.969 -12.690  19.413  1.00  0.00           C
ATOM   2202  N   THR   271      31.993 -13.658  23.454  1.00  0.00           N
ATOM   2203  CA  THR   271      31.667 -13.534  24.845  1.00  0.00           C
ATOM   2204  C   THR   271      32.518 -12.428  25.372  1.00  0.00           C
ATOM   2205  O   THR   271      33.732 -12.413  25.174  1.00  0.00           O
ATOM   2206  CB  THR   271      31.945 -14.755  25.671  1.00  0.00           C
ATOM   2207  CG2 THR   271      30.950 -15.862  25.320  1.00  0.00           C
ATOM   2208  OG1 THR   271      33.278 -15.190  25.460  1.00  0.00           O
ATOM   2209  N   LEU   272      31.883 -11.462  26.062  1.00  0.00           N
ATOM   2210  CA  LEU   272      32.576 -10.306  26.550  1.00  0.00           C
ATOM   2211  C   LEU   272      32.269 -10.152  28.002  1.00  0.00           C
ATOM   2212  O   LEU   272      31.242 -10.621  28.489  1.00  0.00           O
ATOM   2213  CB  LEU   272      32.076  -9.026  25.863  1.00  0.00           C
ATOM   2214  CG  LEU   272      32.342  -9.010  24.345  1.00  0.00           C
ATOM   2215  CD1 LEU   272      31.591  -7.868  23.657  1.00  0.00           C
ATOM   2216  CD2 LEU   272      33.845  -8.950  24.044  1.00  0.00           C
ATOM   2217  N   ARG   273      33.186  -9.488  28.734  1.00  0.00           N
ATOM   2218  CA  ARG   273      32.989  -9.228  30.129  1.00  0.00           C
ATOM   2219  C   ARG   273      33.432  -7.817  30.348  1.00  0.00           C
ATOM   2220  O   ARG   273      34.082  -7.223  29.491  1.00  0.00           O
ATOM   2221  CB  ARG   273      33.852 -10.118  31.039  1.00  0.00           C
ATOM   2222  CG  ARG   273      33.528 -11.608  30.907  1.00  0.00           C
ATOM   2223  CD  ARG   273      34.390 -12.513  31.787  1.00  0.00           C
ATOM   2224  NE  ARG   273      33.950 -13.915  31.539  1.00  0.00           N
ATOM   2225  CZ  ARG   273      34.410 -14.578  30.439  1.00  0.00           C
ATOM   2226  NH1 ARG   273      35.240 -13.936  29.566  1.00  0.00           N
ATOM   2227  NH2 ARG   273      34.039 -15.870  30.206  1.00  0.00           N
ATOM   2228  N   TRP   274      33.063  -7.228  31.497  1.00  0.00           N
ATOM   2229  CA  TRP   274      33.490  -5.897  31.788  1.00  0.00           C
ATOM   2230  C   TRP   274      34.976  -5.970  31.992  1.00  0.00           C
ATOM   2231  O   TRP   274      35.466  -6.892  32.643  1.00  0.00           O
ATOM   2232  CB  TRP   274      32.868  -5.342  33.071  1.00  0.00           C
ATOM   2233  CG  TRP   274      33.309  -3.946  33.433  1.00  0.00           C
ATOM   2234  CD1 TRP   274      33.600  -2.880  32.634  1.00  0.00           C
ATOM   2235  CD2 TRP   274      33.527  -3.519  34.785  1.00  0.00           C
ATOM   2236  CE2 TRP   274      33.943  -2.190  34.734  1.00  0.00           C
ATOM   2237  CE3 TRP   274      33.397  -4.185  35.970  1.00  0.00           C
ATOM   2238  NE1 TRP   274      33.983  -1.808  33.407  1.00  0.00           N
ATOM   2239  CZ2 TRP   274      34.236  -1.502  35.877  1.00  0.00           C
ATOM   2240  CZ3 TRP   274      33.684  -3.487  37.119  1.00  0.00           C
ATOM   2241  CH2 TRP   274      34.095  -2.172  37.072  1.00  0.00           C
ATOM   2242  N   GLU   275      35.728  -5.015  31.412  1.00  0.00           N
ATOM   2243  CA  GLU   275      37.134  -5.047  31.585  1.00  0.00           C
ATOM   2244  C   GLU   275      37.551  -3.780  32.259  1.00  0.00           C
ATOM   2245  O   GLU   275      37.574  -2.698  31.676  1.00  0.00           O
ATOM   2246  CB  GLU   275      37.891  -5.154  30.237  1.00  0.00           C
ATOM   2247  CG  GLU   275      37.642  -6.500  29.557  1.00  0.00           C
ATOM   2248  CD  GLU   275      38.026  -6.377  28.091  1.00  0.00           C
ATOM   2249  OE1 GLU   275      38.245  -5.222  27.638  1.00  0.00           O
ATOM   2250  OE2 GLU   275      38.094  -7.431  27.404  1.00  0.00           O
ATOM   2251  N   PRO   276      37.860  -3.918  33.512  1.00  0.00           N
ATOM   2252  CA  PRO   276      38.261  -2.777  34.285  1.00  0.00           C
ATOM   2253  C   PRO   276      39.673  -2.445  33.963  1.00  0.00           C
ATOM   2254  O   PRO   276      40.262  -3.122  33.079  1.00  0.00           O
ATOM   2255  CB  PRO   276      38.039  -3.147  35.739  1.00  0.00           C
ATOM   2256  CG  PRO   276      36.927  -4.216  35.684  1.00  0.00           C
ATOM   2257  CD  PRO   276      37.131  -4.889  34.327  1.00  0.00           C
ATOM   2258  OXT PRO   276      40.219  -1.503  34.597  1.00  0.00           O
TER    2259      PRO   276
MASTER        3    0    0    0    0    0    0    0 2258    1    0    0
END
