# Supplementary material for: Informatics investigations into anti-thyroid drug induced agranulocytosis associated with multiple HLA-B alleles
Source: PLoS One. 2020 Feb 6;15(2):e0220754. doi: 10.1371/journal.pone.0220754 (PMC7004376; doi:10.1371/journal.pone.0220754)
Supplement: S1 Models — Homology models used for alleles without crystal structures available. (ZIP) [file pone.0220754.s002.zip › B5401_M.pdb]

REMARK   4
REMARK   4 File created by VEGA ZZ 3.1.1
REMARK   4
ATOM      1  N   GLY     1      24.453 -15.912   2.094  1.00  0.00           N
ATOM      2  CA  GLY     1      23.364 -16.661   2.762  1.00  0.00           C
ATOM      3  C   GLY     1      22.076 -16.443   2.046  1.00  0.00           C
ATOM      4  O   GLY     1      22.037 -16.378   0.817  1.00  0.00           O
ATOM      5  N   SER     2      20.969 -16.349   2.808  1.00  0.00           N
ATOM      6  CA  SER     2      19.716 -16.112   2.166  1.00  0.00           C
ATOM      7  C   SER     2      19.597 -14.637   1.955  1.00  0.00           C
ATOM      8  O   SER     2      20.272 -13.844   2.612  1.00  0.00           O
ATOM      9  CB  SER     2      18.488 -16.575   2.968  1.00  0.00           C
ATOM     10  OG  SER     2      17.303 -16.293   2.239  1.00  0.00           O
ATOM     11  N   HIS     3      18.733 -14.232   1.003  1.00  0.00           N
ATOM     12  CA  HIS     3      18.559 -12.834   0.739  1.00  0.00           C
ATOM     13  C   HIS     3      17.110 -12.599   0.454  1.00  0.00           C
ATOM     14  O   HIS     3      16.355 -13.533   0.192  1.00  0.00           O
ATOM     15  CB  HIS     3      19.344 -12.328  -0.486  1.00  0.00           C
ATOM     16  CG  HIS     3      20.833 -12.278  -0.283  1.00  0.00           C
ATOM     17  CD2 HIS     3      21.798 -13.188  -0.588  1.00  0.00           C
ATOM     18  ND1 HIS     3      21.493 -11.207   0.275  1.00  0.00           N
ATOM     19  CE1 HIS     3      22.815 -11.518   0.279  1.00  0.00           C
ATOM     20  NE2 HIS     3      23.048 -12.710  -0.236  1.00  0.00           N
ATOM     21  N   SER     4      16.676 -11.325   0.525  1.00  0.00           N
ATOM     22  CA  SER     4      15.301 -11.040   0.248  1.00  0.00           C
ATOM     23  C   SER     4      15.209  -9.665  -0.327  1.00  0.00           C
ATOM     24  O   SER     4      16.085  -8.827  -0.112  1.00  0.00           O
ATOM     25  CB  SER     4      14.407 -11.055   1.500  1.00  0.00           C
ATOM     26  OG  SER     4      14.791 -10.017   2.389  1.00  0.00           O
ATOM     27  N   MET     5      14.141  -9.416  -1.111  1.00  0.00           N
ATOM     28  CA  MET     5      13.893  -8.099  -1.615  1.00  0.00           C
ATOM     29  C   MET     5      12.497  -7.767  -1.195  1.00  0.00           C
ATOM     30  O   MET     5      11.597  -8.601  -1.294  1.00  0.00           O
ATOM     31  CB  MET     5      13.980  -7.976  -3.145  1.00  0.00           C
ATOM     32  CG  MET     5      13.816  -6.535  -3.632  1.00  0.00           C
ATOM     33  SD  MET     5      14.016  -6.315  -5.425  1.00  0.00           S
ATOM     34  CE  MET     5      12.509  -7.232  -5.862  1.00  0.00           C
ATOM     35  N   ARG     6      12.286  -6.535  -0.692  1.00  0.00           N
ATOM     36  CA  ARG     6      10.986  -6.177  -0.198  1.00  0.00           C
ATOM     37  C   ARG     6      10.658  -4.782  -0.626  1.00  0.00           C
ATOM     38  O   ARG     6      11.535  -3.937  -0.805  1.00  0.00           O
ATOM     39  CB  ARG     6      10.909  -6.157   1.339  1.00  0.00           C
ATOM     40  CG  ARG     6      11.059  -7.526   2.004  1.00  0.00           C
ATOM     41  CD  ARG     6       9.713  -8.192   2.289  1.00  0.00           C
ATOM     42  NE  ARG     6       9.977  -9.461   3.025  1.00  0.00           N
ATOM     43  CZ  ARG     6      10.235 -10.607   2.333  1.00  0.00           C
ATOM     44  NH1 ARG     6      10.323 -10.579   0.971  1.00  0.00           N
ATOM     45  NH2 ARG     6      10.403 -11.781   3.010  1.00  0.00           N
ATOM     46  N   TYR     7       9.351  -4.515  -0.808  1.00  0.00           N
ATOM     47  CA  TYR     7       8.877  -3.200  -1.115  1.00  0.00           C
ATOM     48  C   TYR     7       7.865  -2.868  -0.072  1.00  0.00           C
ATOM     49  O   TYR     7       7.104  -3.735   0.357  1.00  0.00           O
ATOM     50  CB  TYR     7       8.157  -3.074  -2.470  1.00  0.00           C
ATOM     51  CG  TYR     7       9.166  -3.109  -3.565  1.00  0.00           C
ATOM     52  CD1 TYR     7       9.839  -1.958  -3.912  1.00  0.00           C
ATOM     53  CD2 TYR     7       9.435  -4.272  -4.247  1.00  0.00           C
ATOM     54  CE1 TYR     7      10.772  -1.962  -4.923  1.00  0.00           C
ATOM     55  CE2 TYR     7      10.366  -4.283  -5.258  1.00  0.00           C
ATOM     56  CZ  TYR     7      11.035  -3.130  -5.597  1.00  0.00           C
ATOM     57  OH  TYR     7      11.990  -3.141  -6.636  1.00  0.00           O
ATOM     58  N   PHE     8       7.860  -1.600   0.388  1.00  0.00           N
ATOM     59  CA  PHE     8       6.901  -1.188   1.367  1.00  0.00           C
ATOM     60  C   PHE     8       6.170  -0.015   0.791  1.00  0.00           C
ATOM     61  O   PHE     8       6.776   0.978   0.389  1.00  0.00           O
ATOM     62  CB  PHE     8       7.540  -0.710   2.682  1.00  0.00           C
ATOM     63  CG  PHE     8       8.331  -1.840   3.247  1.00  0.00           C
ATOM     64  CD1 PHE     8       9.646  -2.019   2.889  1.00  0.00           C
ATOM     65  CD2 PHE     8       7.766  -2.725   4.133  1.00  0.00           C
ATOM     66  CE1 PHE     8      10.384  -3.058   3.407  1.00  0.00           C
ATOM     67  CE2 PHE     8       8.499  -3.766   4.654  1.00  0.00           C
ATOM     68  CZ  PHE     8       9.812  -3.936   4.293  1.00  0.00           C
ATOM     69  N   TYR     9       4.828  -0.098   0.751  1.00  0.00           N
ATOM     70  CA  TYR     9       4.035   0.955   0.183  1.00  0.00           C
ATOM     71  C   TYR     9       3.177   1.518   1.262  1.00  0.00           C
ATOM     72  O   TYR     9       2.595   0.781   2.058  1.00  0.00           O
ATOM     73  CB  TYR     9       3.038   0.473  -0.883  1.00  0.00           C
ATOM     74  CG  TYR     9       3.737   0.096  -2.145  1.00  0.00           C
ATOM     75  CD1 TYR     9       4.693  -0.890  -2.176  1.00  0.00           C
ATOM     76  CD2 TYR     9       3.384   0.705  -3.323  1.00  0.00           C
ATOM     77  CE1 TYR     9       5.310  -1.222  -3.360  1.00  0.00           C
ATOM     78  CE2 TYR     9       3.992   0.379  -4.510  1.00  0.00           C
ATOM     79  CZ  TYR     9       4.964  -0.587  -4.529  1.00  0.00           C
ATOM     80  OH  TYR     9       5.596  -0.931  -5.742  1.00  0.00           O
ATOM     81  N   THR    10       3.098   2.860   1.334  1.00  0.00           N
ATOM     82  CA  THR    10       2.214   3.425   2.300  1.00  0.00           C
ATOM     83  C   THR    10       1.396   4.476   1.612  1.00  0.00           C
ATOM     84  O   THR    10       1.925   5.380   0.966  1.00  0.00           O
ATOM     85  CB  THR    10       2.920   4.009   3.494  1.00  0.00           C
ATOM     86  CG2 THR    10       3.622   5.319   3.108  1.00  0.00           C
ATOM     87  OG1 THR    10       1.990   4.244   4.535  1.00  0.00           O
ATOM     88  N   ALA    11       0.057   4.359   1.705  1.00  0.00           N
ATOM     89  CA  ALA    11      -0.792   5.347   1.111  1.00  0.00           C
ATOM     90  C   ALA    11      -1.631   5.894   2.214  1.00  0.00           C
ATOM     91  O   ALA    11      -2.246   5.141   2.971  1.00  0.00           O
ATOM     92  CB  ALA    11      -1.738   4.786   0.038  1.00  0.00           C
ATOM     93  N   MET    12      -1.675   7.234   2.338  1.00  0.00           N
ATOM     94  CA  MET    12      -2.438   7.820   3.401  1.00  0.00           C
ATOM     95  C   MET    12      -3.355   8.848   2.822  1.00  0.00           C
ATOM     96  O   MET    12      -2.941   9.698   2.036  1.00  0.00           O
ATOM     97  CB  MET    12      -1.576   8.549   4.442  1.00  0.00           C
ATOM     98  CG  MET    12      -2.398   9.169   5.573  1.00  0.00           C
ATOM     99  SD  MET    12      -1.418  10.076   6.805  1.00  0.00           S
ATOM    100  CE  MET    12      -1.019  11.449   5.685  1.00  0.00           C
ATOM    101  N   SER    13      -4.645   8.785   3.200  1.00  0.00           N
ATOM    102  CA  SER    13      -5.593   9.748   2.729  1.00  0.00           C
ATOM    103  C   SER    13      -5.549  10.927   3.646  1.00  0.00           C
ATOM    104  O   SER    13      -5.324  10.788   4.847  1.00  0.00           O
ATOM    105  CB  SER    13      -7.037   9.222   2.721  1.00  0.00           C
ATOM    106  OG  SER    13      -7.452   8.926   4.046  1.00  0.00           O
ATOM    107  N   ARG    14      -5.734  12.138   3.090  1.00  0.00           N
ATOM    108  CA  ARG    14      -5.781  13.299   3.927  1.00  0.00           C
ATOM    109  C   ARG    14      -6.901  14.159   3.444  1.00  0.00           C
ATOM    110  O   ARG    14      -6.832  14.820   2.408  1.00  0.00           O
ATOM    111  CB  ARG    14      -4.445  14.057   3.956  1.00  0.00           C
ATOM    112  CG  ARG    14      -3.865  14.385   2.580  1.00  0.00           C
ATOM    113  CD  ARG    14      -2.389  14.780   2.655  1.00  0.00           C
ATOM    114  NE  ARG    14      -1.840  14.805   1.272  1.00  0.00           N
ATOM    115  CZ  ARG    14      -0.494  14.931   1.080  1.00  0.00           C
ATOM    116  NH1 ARG    14       0.342  15.059   2.150  1.00  0.00           N
ATOM    117  NH2 ARG    14       0.014  14.922  -0.186  1.00  0.00           N
ATOM    118  N   PRO    15      -7.953  14.143   4.209  1.00  0.00           N
ATOM    119  CA  PRO    15      -9.115  14.883   3.818  1.00  0.00           C
ATOM    120  C   PRO    15      -8.928  16.355   3.912  1.00  0.00           C
ATOM    121  O   PRO    15      -8.438  16.835   4.934  1.00  0.00           O
ATOM    122  CB  PRO    15     -10.264  14.354   4.675  1.00  0.00           C
ATOM    123  CG  PRO    15      -9.838  12.907   4.985  1.00  0.00           C
ATOM    124  CD  PRO    15      -8.301  12.949   4.961  1.00  0.00           C
ATOM    125  N   GLY    16      -9.309  17.074   2.842  1.00  0.00           N
ATOM    126  CA  GLY    16      -9.306  18.504   2.818  1.00  0.00           C
ATOM    127  C   GLY    16      -7.950  18.984   2.422  1.00  0.00           C
ATOM    128  O   GLY    16      -7.819  20.043   1.811  1.00  0.00           O
ATOM    129  N   ARG    17      -6.900  18.228   2.790  1.00  0.00           N
ATOM    130  CA  ARG    17      -5.566  18.653   2.481  1.00  0.00           C
ATOM    131  C   ARG    17      -5.266  18.496   1.024  1.00  0.00           C
ATOM    132  O   ARG    17      -4.646  19.368   0.417  1.00  0.00           O
ATOM    133  CB  ARG    17      -4.492  17.934   3.308  1.00  0.00           C
ATOM    134  CG  ARG    17      -4.680  18.178   4.805  1.00  0.00           C
ATOM    135  CD  ARG    17      -3.372  18.191   5.591  1.00  0.00           C
ATOM    136  NE  ARG    17      -2.665  16.911   5.322  1.00  0.00           N
ATOM    137  CZ  ARG    17      -2.778  15.858   6.183  1.00  0.00           C
ATOM    138  NH1 ARG    17      -3.577  15.942   7.284  1.00  0.00           N
ATOM    139  NH2 ARG    17      -2.065  14.718   5.944  1.00  0.00           N
ATOM    140  N   GLY    18      -5.709  17.382   0.411  1.00  0.00           N
ATOM    141  CA  GLY    18      -5.393  17.160  -0.970  1.00  0.00           C
ATOM    142  C   GLY    18      -5.554  15.700  -1.234  1.00  0.00           C
ATOM    143  O   GLY    18      -6.263  14.999  -0.515  1.00  0.00           O
ATOM    144  N   GLU    19      -4.886  15.209  -2.293  1.00  0.00           N
ATOM    145  CA  GLU    19      -4.983  13.828  -2.658  1.00  0.00           C
ATOM    146  C   GLU    19      -4.121  13.031  -1.733  1.00  0.00           C
ATOM    147  O   GLU    19      -3.296  13.568  -0.994  1.00  0.00           O
ATOM    148  CB  GLU    19      -4.575  13.558  -4.114  1.00  0.00           C
ATOM    149  CG  GLU    19      -5.577  14.173  -5.092  1.00  0.00           C
ATOM    150  CD  GLU    19      -5.127  13.876  -6.512  1.00  0.00           C
ATOM    151  OE1 GLU    19      -3.925  14.102  -6.808  1.00  0.00           O
ATOM    152  OE2 GLU    19      -5.980  13.418  -7.319  1.00  0.00           O
ATOM    153  N   PRO    20      -4.333  11.745  -1.743  1.00  0.00           N
ATOM    154  CA  PRO    20      -3.631  10.872  -0.845  1.00  0.00           C
ATOM    155  C   PRO    20      -2.174  10.809  -1.155  1.00  0.00           C
ATOM    156  O   PRO    20      -1.807  10.871  -2.327  1.00  0.00           O
ATOM    157  CB  PRO    20      -4.324   9.518  -0.966  1.00  0.00           C
ATOM    158  CG  PRO    20      -5.756   9.872  -1.404  1.00  0.00           C
ATOM    159  CD  PRO    20      -5.602  11.189  -2.180  1.00  0.00           C
ATOM    160  N   ARG    21      -1.331  10.683  -0.110  1.00  0.00           N
ATOM    161  CA  ARG    21       0.088  10.616  -0.285  1.00  0.00           C
ATOM    162  C   ARG    21       0.460   9.190  -0.527  1.00  0.00           C
ATOM    163  O   ARG    21      -0.074   8.278   0.105  1.00  0.00           O
ATOM    164  CB  ARG    21       0.870  11.093   0.949  1.00  0.00           C
ATOM    165  CG  ARG    21       2.385  11.146   0.738  1.00  0.00           C
ATOM    166  CD  ARG    21       3.146  11.623   1.975  1.00  0.00           C
ATOM    167  NE  ARG    21       4.577  11.789   1.599  1.00  0.00           N
ATOM    168  CZ  ARG    21       5.452  12.334   2.495  1.00  0.00           C
ATOM    169  NH1 ARG    21       5.011  12.686   3.737  1.00  0.00           N
ATOM    170  NH2 ARG    21       6.758  12.530   2.153  1.00  0.00           N
ATOM    171  N   PHE    22       1.398   8.965  -1.464  1.00  0.00           N
ATOM    172  CA  PHE    22       1.833   7.637  -1.774  1.00  0.00           C
ATOM    173  C   PHE    22       3.327   7.605  -1.679  1.00  0.00           C
ATOM    174  O   PHE    22       4.021   8.362  -2.355  1.00  0.00           O
ATOM    175  CB  PHE    22       1.415   7.248  -3.201  1.00  0.00           C
ATOM    176  CG  PHE    22       1.981   5.920  -3.541  1.00  0.00           C
ATOM    177  CD1 PHE    22       1.411   4.759  -3.073  1.00  0.00           C
ATOM    178  CD2 PHE    22       3.084   5.850  -4.356  1.00  0.00           C
ATOM    179  CE1 PHE    22       1.952   3.542  -3.411  1.00  0.00           C
ATOM    180  CE2 PHE    22       3.628   4.639  -4.697  1.00  0.00           C
ATOM    181  CZ  PHE    22       3.060   3.485  -4.222  1.00  0.00           C
ATOM    182  N   ILE    23       3.862   6.712  -0.821  1.00  0.00           N
ATOM    183  CA  ILE    23       5.284   6.598  -0.673  1.00  0.00           C
ATOM    184  C   ILE    23       5.637   5.150  -0.788  1.00  0.00           C
ATOM    185  O   ILE    23       4.891   4.281  -0.339  1.00  0.00           O
ATOM    186  CB  ILE    23       5.791   7.064   0.661  1.00  0.00           C
ATOM    187  CG1 ILE    23       5.482   8.551   0.877  1.00  0.00           C
ATOM    188  CG2 ILE    23       7.292   6.746   0.736  1.00  0.00           C
ATOM    189  CD1 ILE    23       5.739   9.018   2.309  1.00  0.00           C
ATOM    190  N   ALA    24       6.785   4.848  -1.428  1.00  0.00           N
ATOM    191  CA  ALA    24       7.204   3.482  -1.530  1.00  0.00           C
ATOM    192  C   ALA    24       8.690   3.450  -1.367  1.00  0.00           C
ATOM    193  O   ALA    24       9.400   4.352  -1.811  1.00  0.00           O
ATOM    194  CB  ALA    24       6.888   2.841  -2.891  1.00  0.00           C
ATOM    195  N   VAL    25       9.201   2.398  -0.701  1.00  0.00           N
ATOM    196  CA  VAL    25      10.618   2.256  -0.531  1.00  0.00           C
ATOM    197  C   VAL    25      10.958   0.856  -0.923  1.00  0.00           C
ATOM    198  O   VAL    25      10.124  -0.044  -0.822  1.00  0.00           O
ATOM    199  CB  VAL    25      11.081   2.461   0.882  1.00  0.00           C
ATOM    200  CG1 VAL    25      10.821   3.925   1.282  1.00  0.00           C
ATOM    201  CG2 VAL    25      10.366   1.439   1.779  1.00  0.00           C
ATOM    202  N   GLY    26      12.199   0.635  -1.404  1.00  0.00           N
ATOM    203  CA  GLY    26      12.576  -0.692  -1.799  1.00  0.00           C
ATOM    204  C   GLY    26      13.776  -1.093  -1.005  1.00  0.00           C
ATOM    205  O   GLY    26      14.672  -0.286  -0.754  1.00  0.00           O
ATOM    206  N   TYR    27      13.815  -2.378  -0.596  1.00  0.00           N
ATOM    207  CA  TYR    27      14.899  -2.877   0.200  1.00  0.00           C
ATOM    208  C   TYR    27      15.399  -4.172  -0.349  1.00  0.00           C
ATOM    209  O   TYR    27      14.642  -4.996  -0.864  1.00  0.00           O
ATOM    210  CB  TYR    27      14.510  -3.223   1.652  1.00  0.00           C
ATOM    211  CG  TYR    27      14.360  -2.010   2.504  1.00  0.00           C
ATOM    212  CD1 TYR    27      13.240  -1.211   2.438  1.00  0.00           C
ATOM    213  CD2 TYR    27      15.351  -1.693   3.404  1.00  0.00           C
ATOM    214  CE1 TYR    27      13.125  -0.105   3.250  1.00  0.00           C
ATOM    215  CE2 TYR    27      15.241  -0.590   4.216  1.00  0.00           C
ATOM    216  CZ  TYR    27      14.125   0.208   4.139  1.00  0.00           C
ATOM    217  OH  TYR    27      14.012   1.340   4.973  1.00  0.00           O
ATOM    218  N   VAL    28      16.729  -4.355  -0.266  1.00  0.00           N
ATOM    219  CA  VAL    28      17.338  -5.625  -0.511  1.00  0.00           C
ATOM    220  C   VAL    28      17.947  -5.921   0.819  1.00  0.00           C
ATOM    221  O   VAL    28      18.867  -5.227   1.248  1.00  0.00           O
ATOM    222  CB  VAL    28      18.437  -5.570  -1.531  1.00  0.00           C
ATOM    223  CG1 VAL    28      19.119  -6.946  -1.590  1.00  0.00           C
ATOM    224  CG2 VAL    28      17.827  -5.126  -2.872  1.00  0.00           C
ATOM    225  N   ASP    29      17.450  -6.960   1.513  1.00  0.00           N
ATOM    226  CA  ASP    29      17.924  -7.193   2.844  1.00  0.00           C
ATOM    227  C   ASP    29      17.688  -5.929   3.624  1.00  0.00           C
ATOM    228  O   ASP    29      16.611  -5.340   3.561  1.00  0.00           O
ATOM    229  CB  ASP    29      19.416  -7.543   2.905  1.00  0.00           C
ATOM    230  CG  ASP    29      19.600  -8.903   2.246  1.00  0.00           C
ATOM    231  OD1 ASP    29      18.582  -9.622   2.062  1.00  0.00           O
ATOM    232  OD2 ASP    29      20.768  -9.240   1.920  1.00  0.00           O
ATOM    233  N   ASP    30      18.677  -5.524   4.440  1.00  0.00           N
ATOM    234  CA  ASP    30      18.670  -4.359   5.290  1.00  0.00           C
ATOM    235  C   ASP    30      18.951  -3.072   4.564  1.00  0.00           C
ATOM    236  O   ASP    30      18.948  -2.015   5.200  1.00  0.00           O
ATOM    237  CB  ASP    30      19.621  -4.472   6.492  1.00  0.00           C
ATOM    238  CG  ASP    30      18.955  -5.418   7.482  1.00  0.00           C
ATOM    239  OD1 ASP    30      17.696  -5.424   7.535  1.00  0.00           O
ATOM    240  OD2 ASP    30      19.689  -6.156   8.192  1.00  0.00           O
ATOM    241  N   THR    31      19.304  -3.120   3.259  1.00  0.00           N
ATOM    242  CA  THR    31      19.704  -1.918   2.572  1.00  0.00           C
ATOM    243  C   THR    31      18.623  -1.413   1.661  1.00  0.00           C
ATOM    244  O   THR    31      18.108  -2.141   0.813  1.00  0.00           O
ATOM    245  CB  THR    31      20.933  -2.131   1.738  1.00  0.00           C
ATOM    246  CG2 THR    31      21.316  -0.811   1.050  1.00  0.00           C
ATOM    247  OG1 THR    31      21.999  -2.583   2.561  1.00  0.00           O
ATOM    248  N   GLN    32      18.269  -0.118   1.818  1.00  0.00           N
ATOM    249  CA  GLN    32      17.258   0.513   1.012  1.00  0.00           C
ATOM    250  C   GLN    32      17.927   1.043  -0.220  1.00  0.00           C
ATOM    251  O   GLN    32      18.952   1.717  -0.123  1.00  0.00           O
ATOM    252  CB  GLN    32      16.604   1.708   1.717  1.00  0.00           C
ATOM    253  CG  GLN    32      15.526   2.398   0.885  1.00  0.00           C
ATOM    254  CD  GLN    32      15.110   3.646   1.647  1.00  0.00           C
ATOM    255  NE2 GLN    32      14.252   4.487   1.011  1.00  0.00           N
ATOM    256  OE1 GLN    32      15.545   3.869   2.776  1.00  0.00           O
ATOM    257  N   PHE    33      17.463   0.597  -1.410  1.00  0.00           N
ATOM    258  CA  PHE    33      17.935   1.070  -2.680  1.00  0.00           C
ATOM    259  C   PHE    33      17.141   2.162  -3.351  1.00  0.00           C
ATOM    260  O   PHE    33      17.708   2.900  -4.151  1.00  0.00           O
ATOM    261  CB  PHE    33      18.272  -0.048  -3.690  1.00  0.00           C
ATOM    262  CG  PHE    33      17.082  -0.856  -4.065  1.00  0.00           C
ATOM    263  CD1 PHE    33      16.545  -1.761  -3.183  1.00  0.00           C
ATOM    264  CD2 PHE    33      16.534  -0.739  -5.322  1.00  0.00           C
ATOM    265  CE1 PHE    33      15.454  -2.517  -3.542  1.00  0.00           C
ATOM    266  CE2 PHE    33      15.444  -1.492  -5.686  1.00  0.00           C
ATOM    267  CZ  PHE    33      14.900  -2.381  -4.792  1.00  0.00           C
ATOM    268  N   VAL    34      15.807   2.266  -3.139  1.00  0.00           N
ATOM    269  CA  VAL    34      15.082   3.254  -3.904  1.00  0.00           C
ATOM    270  C   VAL    34      13.913   3.795  -3.142  1.00  0.00           C
ATOM    271  O   VAL    34      13.464   3.207  -2.159  1.00  0.00           O
ATOM    272  CB  VAL    34      14.527   2.727  -5.199  1.00  0.00           C
ATOM    273  CG1 VAL    34      15.690   2.347  -6.128  1.00  0.00           C
ATOM    274  CG2 VAL    34      13.580   1.558  -4.883  1.00  0.00           C
ATOM    275  N   ARG    35      13.399   4.971  -3.577  1.00  0.00           N
ATOM    276  CA  ARG    35      12.231   5.523  -2.945  1.00  0.00           C
ATOM    277  C   ARG    35      11.423   6.283  -3.953  1.00  0.00           C
ATOM    278  O   ARG    35      11.924   6.701  -4.997  1.00  0.00           O
ATOM    279  CB  ARG    35      12.512   6.480  -1.776  1.00  0.00           C
ATOM    280  CG  ARG    35      13.273   7.746  -2.154  1.00  0.00           C
ATOM    281  CD  ARG    35      13.412   8.710  -0.977  1.00  0.00           C
ATOM    282  NE  ARG    35      14.209   9.880  -1.438  1.00  0.00           N
ATOM    283  CZ  ARG    35      13.987  11.107  -0.886  1.00  0.00           C
ATOM    284  NH1 ARG    35      12.975  11.276   0.013  1.00  0.00           N
ATOM    285  NH2 ARG    35      14.773  12.168  -1.230  1.00  0.00           N
ATOM    286  N   PHE    36      10.115   6.440  -3.658  1.00  0.00           N
ATOM    287  CA  PHE    36       9.208   7.175  -4.490  1.00  0.00           C
ATOM    288  C   PHE    36       8.296   7.933  -3.573  1.00  0.00           C
ATOM    289  O   PHE    36       7.791   7.387  -2.593  1.00  0.00           O
ATOM    290  CB  PHE    36       8.360   6.251  -5.386  1.00  0.00           C
ATOM    291  CG  PHE    36       7.424   7.060  -6.216  1.00  0.00           C
ATOM    292  CD1 PHE    36       7.832   7.635  -7.398  1.00  0.00           C
ATOM    293  CD2 PHE    36       6.127   7.246  -5.804  1.00  0.00           C
ATOM    294  CE1 PHE    36       6.955   8.378  -8.152  1.00  0.00           C
ATOM    295  CE2 PHE    36       5.246   7.987  -6.555  1.00  0.00           C
ATOM    296  CZ  PHE    36       5.660   8.557  -7.733  1.00  0.00           C
ATOM    297  N   ASP    37       8.073   9.229  -3.871  1.00  0.00           N
ATOM    298  CA  ASP    37       7.256  10.070  -3.040  1.00  0.00           C
ATOM    299  C   ASP    37       6.377  10.886  -3.946  1.00  0.00           C
ATOM    300  O   ASP    37       6.867  11.674  -4.750  1.00  0.00           O
ATOM    301  CB  ASP    37       8.121  11.042  -2.213  1.00  0.00           C
ATOM    302  CG  ASP    37       7.269  11.794  -1.202  1.00  0.00           C
ATOM    303  OD1 ASP    37       6.019  11.802  -1.357  1.00  0.00           O
ATOM    304  OD2 ASP    37       7.867  12.381  -0.262  1.00  0.00           O
ATOM    305  N   SER    38       5.045  10.717  -3.830  1.00  0.00           N
ATOM    306  CA  SER    38       4.115  11.412  -4.680  1.00  0.00           C
ATOM    307  C   SER    38       4.109  12.882  -4.366  1.00  0.00           C
ATOM    308  O   SER    38       3.683  13.691  -5.186  1.00  0.00           O
ATOM    309  CB  SER    38       2.669  10.902  -4.538  1.00  0.00           C
ATOM    310  OG  SER    38       2.176  11.174  -3.236  1.00  0.00           O
ATOM    311  N   ASP    39       4.539  13.259  -3.148  1.00  0.00           N
ATOM    312  CA  ASP    39       4.590  14.634  -2.725  1.00  0.00           C
ATOM    313  C   ASP    39       5.677  15.392  -3.429  1.00  0.00           C
ATOM    314  O   ASP    39       5.581  16.608  -3.570  1.00  0.00           O
ATOM    315  CB  ASP    39       4.769  14.814  -1.206  1.00  0.00           C
ATOM    316  CG  ASP    39       3.407  14.618  -0.558  1.00  0.00           C
ATOM    317  OD1 ASP    39       2.403  14.548  -1.318  1.00  0.00           O
ATOM    318  OD2 ASP    39       3.344  14.549   0.698  1.00  0.00           O
ATOM    319  N   ALA    40       6.743  14.707  -3.887  1.00  0.00           N
ATOM    320  CA  ALA    40       7.883  15.369  -4.470  1.00  0.00           C
ATOM    321  C   ALA    40       7.459  16.249  -5.613  1.00  0.00           C
ATOM    322  O   ALA    40       6.392  16.068  -6.197  1.00  0.00           O
ATOM    323  CB  ALA    40       8.963  14.400  -4.982  1.00  0.00           C
ATOM    324  N   ALA    41       8.301  17.255  -5.944  1.00  0.00           N
ATOM    325  CA  ALA    41       7.975  18.216  -6.961  1.00  0.00           C
ATOM    326  C   ALA    41       7.770  17.493  -8.251  1.00  0.00           C
ATOM    327  O   ALA    41       6.799  17.748  -8.966  1.00  0.00           O
ATOM    328  CB  ALA    41       9.089  19.253  -7.181  1.00  0.00           C
ATOM    329  N   SER    42       8.685  16.566  -8.587  1.00  0.00           N
ATOM    330  CA  SER    42       8.498  15.773  -9.765  1.00  0.00           C
ATOM    331  C   SER    42       8.615  14.364  -9.285  1.00  0.00           C
ATOM    332  O   SER    42       9.720  13.890  -9.019  1.00  0.00           O
ATOM    333  CB  SER    42       9.596  16.006 -10.818  1.00  0.00           C
ATOM    334  OG  SER    42       9.365  15.197 -11.960  1.00  0.00           O
ATOM    335  N   PRO    43       7.519  13.666  -9.178  1.00  0.00           N
ATOM    336  CA  PRO    43       7.615  12.345  -8.635  1.00  0.00           C
ATOM    337  C   PRO    43       8.356  11.418  -9.532  1.00  0.00           C
ATOM    338  O   PRO    43       8.001  11.309 -10.705  1.00  0.00           O
ATOM    339  CB  PRO    43       6.187  11.917  -8.311  1.00  0.00           C
ATOM    340  CG  PRO    43       5.480  13.251  -8.011  1.00  0.00           C
ATOM    341  CD  PRO    43       6.245  14.290  -8.852  1.00  0.00           C
ATOM    342  N   ARG    44       9.387  10.737  -9.000  1.00  0.00           N
ATOM    343  CA  ARG    44      10.083   9.772  -9.787  1.00  0.00           C
ATOM    344  C   ARG    44      10.871   8.939  -8.828  1.00  0.00           C
ATOM    345  O   ARG    44      11.152   9.366  -7.709  1.00  0.00           O
ATOM    346  CB  ARG    44      11.046  10.359 -10.834  1.00  0.00           C
ATOM    347  CG  ARG    44      12.248  11.109 -10.267  1.00  0.00           C
ATOM    348  CD  ARG    44      13.121  11.727 -11.360  1.00  0.00           C
ATOM    349  NE  ARG    44      14.485  11.915 -10.794  1.00  0.00           N
ATOM    350  CZ  ARG    44      14.788  13.000 -10.024  1.00  0.00           C
ATOM    351  NH1 ARG    44      13.836  13.931  -9.725  1.00  0.00           N
ATOM    352  NH2 ARG    44      16.055  13.140  -9.538  1.00  0.00           N
ATOM    353  N   GLY    45      11.226   7.707  -9.239  1.00  0.00           N
ATOM    354  CA  GLY    45      11.973   6.847  -8.371  1.00  0.00           C
ATOM    355  C   GLY    45      13.359   7.404  -8.257  1.00  0.00           C
ATOM    356  O   GLY    45      13.940   7.837  -9.251  1.00  0.00           O
ATOM    357  N   GLU    46      13.931   7.370  -7.034  1.00  0.00           N
ATOM    358  CA  GLU    46      15.238   7.923  -6.796  1.00  0.00           C
ATOM    359  C   GLU    46      16.113   6.879  -6.150  1.00  0.00           C
ATOM    360  O   GLU    46      15.637   6.044  -5.387  1.00  0.00           O
ATOM    361  CB  GLU    46      15.210   9.126  -5.838  1.00  0.00           C
ATOM    362  CG  GLU    46      14.443  10.325  -6.395  1.00  0.00           C
ATOM    363  CD  GLU    46      14.479  11.432  -5.354  1.00  0.00           C
ATOM    364  OE1 GLU    46      14.915  11.153  -4.205  1.00  0.00           O
ATOM    365  OE2 GLU    46      14.066  12.574  -5.692  1.00  0.00           O
ATOM    366  N   PRO    47      17.391   6.896  -6.479  1.00  0.00           N
ATOM    367  CA  PRO    47      18.341   5.961  -5.920  1.00  0.00           C
ATOM    368  C   PRO    47      18.768   6.264  -4.513  1.00  0.00           C
ATOM    369  O   PRO    47      19.136   7.400  -4.220  1.00  0.00           O
ATOM    370  CB  PRO    47      19.518   5.907  -6.900  1.00  0.00           C
ATOM    371  CG  PRO    47      19.364   7.178  -7.753  1.00  0.00           C
ATOM    372  CD  PRO    47      17.845   7.436  -7.749  1.00  0.00           C
ATOM    373  N   ARG    48      18.624   5.274  -3.616  1.00  0.00           N
ATOM    374  CA  ARG    48      19.057   5.237  -2.249  1.00  0.00           C
ATOM    375  C   ARG    48      20.418   4.628  -2.028  1.00  0.00           C
ATOM    376  O   ARG    48      20.991   4.817  -0.960  1.00  0.00           O
ATOM    377  CB  ARG    48      18.035   4.559  -1.333  1.00  0.00           C
ATOM    378  CG  ARG    48      16.780   5.424  -1.174  1.00  0.00           C
ATOM    379  CD  ARG    48      16.858   6.405  -0.000  1.00  0.00           C
ATOM    380  NE  ARG    48      17.293   7.743  -0.495  1.00  0.00           N
ATOM    381  CZ  ARG    48      17.641   8.714   0.401  1.00  0.00           C
ATOM    382  NH1 ARG    48      17.650   8.441   1.737  1.00  0.00           N
ATOM    383  NH2 ARG    48      17.982   9.961  -0.036  1.00  0.00           N
ATOM    384  N   ALA    49      20.931   3.796  -2.967  1.00  0.00           N
ATOM    385  CA  ALA    49      22.180   3.106  -2.727  1.00  0.00           C
ATOM    386  C   ALA    49      23.073   3.241  -3.929  1.00  0.00           C
ATOM    387  O   ALA    49      22.605   3.406  -5.053  1.00  0.00           O
ATOM    388  CB  ALA    49      22.004   1.603  -2.453  1.00  0.00           C
ATOM    389  N   PRO    50      24.365   3.173  -3.721  1.00  0.00           N
ATOM    390  CA  PRO    50      25.296   3.359  -4.806  1.00  0.00           C
ATOM    391  C   PRO    50      25.230   2.354  -5.913  1.00  0.00           C
ATOM    392  O   PRO    50      25.439   2.736  -7.065  1.00  0.00           O
ATOM    393  CB  PRO    50      26.672   3.463  -4.153  1.00  0.00           C
ATOM    394  CG  PRO    50      26.366   4.048  -2.765  1.00  0.00           C
ATOM    395  CD  PRO    50      24.942   3.560  -2.443  1.00  0.00           C
ATOM    396  N   TRP    51      24.941   1.082  -5.601  1.00  0.00           N
ATOM    397  CA  TRP    51      24.923   0.033  -6.580  1.00  0.00           C
ATOM    398  C   TRP    51      23.806   0.194  -7.573  1.00  0.00           C
ATOM    399  O   TRP    51      23.930  -0.255  -8.710  1.00  0.00           O
ATOM    400  CB  TRP    51      24.910  -1.376  -5.947  1.00  0.00           C
ATOM    401  CG  TRP    51      23.952  -1.572  -4.796  1.00  0.00           C
ATOM    402  CD1 TRP    51      24.185  -1.398  -3.463  1.00  0.00           C
ATOM    403  CD2 TRP    51      22.593  -2.022  -4.916  1.00  0.00           C
ATOM    404  CE2 TRP    51      22.070  -2.098  -3.623  1.00  0.00           C
ATOM    405  CE3 TRP    51      21.847  -2.351  -6.010  1.00  0.00           C
ATOM    406  NE1 TRP    51      23.058  -1.713  -2.742  1.00  0.00           N
ATOM    407  CZ2 TRP    51      20.785  -2.506  -3.406  1.00  0.00           C
ATOM    408  CZ3 TRP    51      20.548  -2.756  -5.786  1.00  0.00           C
ATOM    409  CH2 TRP    51      20.030  -2.831  -4.511  1.00  0.00           C
ATOM    410  N   VAL    52      22.671   0.785  -7.157  1.00  0.00           N
ATOM    411  CA  VAL    52      21.512   0.962  -7.995  1.00  0.00           C
ATOM    412  C   VAL    52      21.726   2.018  -9.045  1.00  0.00           C
ATOM    413  O   VAL    52      21.025   2.037 -10.053  1.00  0.00           O
ATOM    414  CB  VAL    52      20.271   1.347  -7.240  1.00  0.00           C
ATOM    415  CG1 VAL    52      19.952   0.241  -6.221  1.00  0.00           C
ATOM    416  CG2 VAL    52      20.467   2.743  -6.630  1.00  0.00           C
ATOM    417  N   GLU    53      22.670   2.946  -8.819  1.00  0.00           N
ATOM    418  CA  GLU    53      22.874   4.102  -9.651  1.00  0.00           C
ATOM    419  C   GLU    53      23.203   3.736 -11.070  1.00  0.00           C
ATOM    420  O   GLU    53      22.851   4.465 -11.995  1.00  0.00           O
ATOM    421  CB  GLU    53      24.021   4.984  -9.136  1.00  0.00           C
ATOM    422  CG  GLU    53      23.730   5.613  -7.775  1.00  0.00           C
ATOM    423  CD  GLU    53      24.984   6.338  -7.317  1.00  0.00           C
ATOM    424  OE1 GLU    53      26.061   6.091  -7.923  1.00  0.00           O
ATOM    425  OE2 GLU    53      24.887   7.142  -6.351  1.00  0.00           O
ATOM    426  N   GLN    54      23.892   2.607 -11.290  1.00  0.00           N
ATOM    427  CA  GLN    54      24.343   2.237 -12.603  1.00  0.00           C
ATOM    428  C   GLN    54      23.195   2.022 -13.546  1.00  0.00           C
ATOM    429  O   GLN    54      23.348   2.224 -14.748  1.00  0.00           O
ATOM    430  CB  GLN    54      25.233   0.984 -12.591  1.00  0.00           C
ATOM    431  CG  GLN    54      24.531  -0.280 -12.107  1.00  0.00           C
ATOM    432  CD  GLN    54      25.618  -1.321 -11.898  1.00  0.00           C
ATOM    433  NE2 GLN    54      25.470  -2.137 -10.826  1.00  0.00           N
ATOM    434  OE1 GLN    54      26.582  -1.394 -12.656  1.00  0.00           O
ATOM    435  N   GLU    55      22.018   1.604 -13.042  1.00  0.00           N
ATOM    436  CA  GLU    55      20.898   1.280 -13.889  1.00  0.00           C
ATOM    437  C   GLU    55      20.613   2.413 -14.832  1.00  0.00           C
ATOM    438  O   GLU    55      20.759   3.586 -14.492  1.00  0.00           O
ATOM    439  CB  GLU    55      19.608   0.979 -13.101  1.00  0.00           C
ATOM    440  CG  GLU    55      19.726  -0.248 -12.190  1.00  0.00           C
ATOM    441  CD  GLU    55      19.807  -1.493 -13.061  1.00  0.00           C
ATOM    442  OE1 GLU    55      19.540  -1.382 -14.289  1.00  0.00           O
ATOM    443  OE2 GLU    55      20.136  -2.578 -12.510  1.00  0.00           O
ATOM    444  N   GLY    56      20.189   2.060 -16.067  1.00  0.00           N
ATOM    445  CA  GLY    56      19.947   3.012 -17.115  1.00  0.00           C
ATOM    446  C   GLY    56      18.648   3.707 -16.876  1.00  0.00           C
ATOM    447  O   GLY    56      17.907   3.413 -15.935  1.00  0.00           O
ATOM    448  N   PRO    57      18.378   4.646 -17.738  1.00  0.00           N
ATOM    449  CA  PRO    57      17.190   5.445 -17.634  1.00  0.00           C
ATOM    450  C   PRO    57      15.930   4.665 -17.813  1.00  0.00           C
ATOM    451  O   PRO    57      14.894   5.099 -17.313  1.00  0.00           O
ATOM    452  CB  PRO    57      17.363   6.580 -18.639  1.00  0.00           C
ATOM    453  CG  PRO    57      18.892   6.755 -18.722  1.00  0.00           C
ATOM    454  CD  PRO    57      19.453   5.357 -18.416  1.00  0.00           C
ATOM    455  N   GLU    58      15.980   3.523 -18.520  1.00  0.00           N
ATOM    456  CA  GLU    58      14.772   2.782 -18.731  1.00  0.00           C
ATOM    457  C   GLU    58      14.271   2.314 -17.407  1.00  0.00           C
ATOM    458  O   GLU    58      13.073   2.350 -17.132  1.00  0.00           O
ATOM    459  CB  GLU    58      14.956   1.520 -19.583  1.00  0.00           C
ATOM    460  CG  GLU    58      13.635   0.775 -19.773  1.00  0.00           C
ATOM    461  CD  GLU    58      13.919  -0.567 -20.421  1.00  0.00           C
ATOM    462  OE1 GLU    58      15.023  -1.123 -20.179  1.00  0.00           O
ATOM    463  OE2 GLU    58      13.031  -1.058 -21.166  1.00  0.00           O
ATOM    464  N   TYR    59      15.202   1.884 -16.540  1.00  0.00           N
ATOM    465  CA  TYR    59      14.873   1.327 -15.263  1.00  0.00           C
ATOM    466  C   TYR    59      14.130   2.350 -14.463  1.00  0.00           C
ATOM    467  O   TYR    59      13.076   2.059 -13.897  1.00  0.00           O
ATOM    468  CB  TYR    59      16.160   0.955 -14.502  1.00  0.00           C
ATOM    469  CG  TYR    59      15.860   0.393 -13.154  1.00  0.00           C
ATOM    470  CD1 TYR    59      15.528  -0.932 -12.991  1.00  0.00           C
ATOM    471  CD2 TYR    59      15.939   1.200 -12.043  1.00  0.00           C
ATOM    472  CE1 TYR    59      15.265  -1.441 -11.738  1.00  0.00           C
ATOM    473  CE2 TYR    59      15.677   0.698 -10.789  1.00  0.00           C
ATOM    474  CZ  TYR    59      15.339  -0.624 -10.634  1.00  0.00           C
ATOM    475  OH  TYR    59      15.071  -1.138  -9.348  1.00  0.00           O
ATOM    476  N   TRP    60      14.652   3.587 -14.426  1.00  0.00           N
ATOM    477  CA  TRP    60      14.072   4.631 -13.638  1.00  0.00           C
ATOM    478  C   TRP    60      12.709   4.935 -14.169  1.00  0.00           C
ATOM    479  O   TRP    60      11.752   5.062 -13.406  1.00  0.00           O
ATOM    480  CB  TRP    60      14.895   5.925 -13.718  1.00  0.00           C
ATOM    481  CG  TRP    60      16.333   5.728 -13.309  1.00  0.00           C
ATOM    482  CD1 TRP    60      17.471   5.897 -14.043  1.00  0.00           C
ATOM    483  CD2 TRP    60      16.751   5.239 -12.025  1.00  0.00           C
ATOM    484  CE2 TRP    60      18.142   5.147 -12.049  1.00  0.00           C
ATOM    485  CE3 TRP    60      16.032   4.889 -10.920  1.00  0.00           C
ATOM    486  NE1 TRP    60      18.571   5.557 -13.294  1.00  0.00           N
ATOM    487  CZ2 TRP    60      18.838   4.699 -10.961  1.00  0.00           C
ATOM    488  CZ3 TRP    60      16.736   4.446  -9.822  1.00  0.00           C
ATOM    489  CH2 TRP    60      18.113   4.354  -9.842  1.00  0.00           C
ATOM    490  N   ASP    61      12.589   5.059 -15.506  1.00  0.00           N
ATOM    491  CA  ASP    61      11.333   5.417 -16.101  1.00  0.00           C
ATOM    492  C   ASP    61      10.304   4.366 -15.849  1.00  0.00           C
ATOM    493  O   ASP    61       9.171   4.688 -15.497  1.00  0.00           O
ATOM    494  CB  ASP    61      11.395   5.608 -17.627  1.00  0.00           C
ATOM    495  CG  ASP    61      12.042   6.949 -17.933  1.00  0.00           C
ATOM    496  OD1 ASP    61      13.050   7.296 -17.262  1.00  0.00           O
ATOM    497  OD2 ASP    61      11.517   7.658 -18.832  1.00  0.00           O
ATOM    498  N   ARG    62      10.658   3.076 -16.011  1.00  0.00           N
ATOM    499  CA  ARG    62       9.641   2.076 -15.850  1.00  0.00           C
ATOM    500  C   ARG    62       9.126   2.131 -14.453  1.00  0.00           C
ATOM    501  O   ARG    62       7.918   2.107 -14.228  1.00  0.00           O
ATOM    502  CB  ARG    62      10.121   0.630 -16.048  1.00  0.00           C
ATOM    503  CG  ARG    62      10.440   0.256 -17.493  1.00  0.00           C
ATOM    504  CD  ARG    62      10.381  -1.252 -17.735  1.00  0.00           C
ATOM    505  NE  ARG    62       8.940  -1.614 -17.843  1.00  0.00           N
ATOM    506  CZ  ARG    62       8.571  -2.906 -18.084  1.00  0.00           C
ATOM    507  NH1 ARG    62       9.522  -3.880 -18.193  1.00  0.00           N
ATOM    508  NH2 ARG    62       7.250  -3.221 -18.220  1.00  0.00           N
ATOM    509  N   ASN    63      10.040   2.218 -13.473  1.00  0.00           N
ATOM    510  CA  ASN    63       9.626   2.207 -12.104  1.00  0.00           C
ATOM    511  C   ASN    63       8.786   3.408 -11.812  1.00  0.00           C
ATOM    512  O   ASN    63       7.770   3.300 -11.128  1.00  0.00           O
ATOM    513  CB  ASN    63      10.799   2.206 -11.109  1.00  0.00           C
ATOM    514  CG  ASN    63      11.375   0.797 -11.066  1.00  0.00           C
ATOM    515  ND2 ASN    63      12.699   0.667 -11.340  1.00  0.00           N
ATOM    516  OD1 ASN    63      10.658  -0.165 -10.796  1.00  0.00           O
ATOM    517  N   THR    64       9.169   4.588 -12.332  1.00  0.00           N
ATOM    518  CA  THR    64       8.411   5.766 -12.023  1.00  0.00           C
ATOM    519  C   THR    64       7.017   5.603 -12.535  1.00  0.00           C
ATOM    520  O   THR    64       6.058   5.986 -11.867  1.00  0.00           O
ATOM    521  CB  THR    64       8.998   7.037 -12.581  1.00  0.00           C
ATOM    522  CG2 THR    64      10.371   7.263 -11.936  1.00  0.00           C
ATOM    523  OG1 THR    64       9.124   6.971 -13.992  1.00  0.00           O
ATOM    524  N   GLN    65       6.868   5.018 -13.734  1.00  0.00           N
ATOM    525  CA  GLN    65       5.566   4.842 -14.309  1.00  0.00           C
ATOM    526  C   GLN    65       4.754   3.942 -13.429  1.00  0.00           C
ATOM    527  O   GLN    65       3.585   4.211 -13.160  1.00  0.00           O
ATOM    528  CB  GLN    65       5.633   4.158 -15.682  1.00  0.00           C
ATOM    529  CG  GLN    65       4.264   3.948 -16.324  1.00  0.00           C
ATOM    530  CD  GLN    65       4.461   3.062 -17.544  1.00  0.00           C
ATOM    531  NE2 GLN    65       5.739   2.692 -17.832  1.00  0.00           N
ATOM    532  OE1 GLN    65       3.500   2.701 -18.219  1.00  0.00           O
ATOM    533  N   ILE    66       5.372   2.854 -12.939  1.00  0.00           N
ATOM    534  CA  ILE    66       4.668   1.883 -12.157  1.00  0.00           C
ATOM    535  C   ILE    66       4.172   2.532 -10.902  1.00  0.00           C
ATOM    536  O   ILE    66       3.027   2.325 -10.505  1.00  0.00           O
ATOM    537  CB  ILE    66       5.547   0.723 -11.782  1.00  0.00           C
ATOM    538  CG1 ILE    66       6.068   0.030 -13.058  1.00  0.00           C
ATOM    539  CG2 ILE    66       4.744  -0.206 -10.857  1.00  0.00           C
ATOM    540  CD1 ILE    66       7.211  -0.956 -12.813  1.00  0.00           C
ATOM    541  N   TYR    67       5.022   3.343 -10.243  1.00  0.00           N
ATOM    542  CA  TYR    67       4.631   3.976  -9.015  1.00  0.00           C
ATOM    543  C   TYR    67       3.526   4.955  -9.259  1.00  0.00           C
ATOM    544  O   TYR    67       2.597   5.061  -8.459  1.00  0.00           O
ATOM    545  CB  TYR    67       5.762   4.743  -8.302  1.00  0.00           C
ATOM    546  CG  TYR    67       6.747   3.777  -7.734  1.00  0.00           C
ATOM    547  CD1 TYR    67       6.394   2.945  -6.695  1.00  0.00           C
ATOM    548  CD2 TYR    67       8.037   3.730  -8.207  1.00  0.00           C
ATOM    549  CE1 TYR    67       7.303   2.062  -6.157  1.00  0.00           C
ATOM    550  CE2 TYR    67       8.951   2.850  -7.673  1.00  0.00           C
ATOM    551  CZ  TYR    67       8.586   2.011  -6.648  1.00  0.00           C
ATOM    552  OH  TYR    67       9.522   1.109  -6.099  1.00  0.00           O
ATOM    553  N   LYS    68       3.608   5.719 -10.360  1.00  0.00           N
ATOM    554  CA  LYS    68       2.609   6.712 -10.622  1.00  0.00           C
ATOM    555  C   LYS    68       1.281   6.044 -10.811  1.00  0.00           C
ATOM    556  O   LYS    68       0.263   6.532 -10.322  1.00  0.00           O
ATOM    557  CB  LYS    68       2.956   7.573 -11.849  1.00  0.00           C
ATOM    558  CG  LYS    68       4.194   8.436 -11.582  1.00  0.00           C
ATOM    559  CD  LYS    68       4.787   9.121 -12.812  1.00  0.00           C
ATOM    560  CE  LYS    68       6.005   9.985 -12.477  1.00  0.00           C
ATOM    561  NZ  LYS    68       6.532  10.622 -13.703  1.00  0.00           N
ATOM    562  N   ALA    69       1.249   4.903 -11.526  1.00  0.00           N
ATOM    563  CA  ALA    69       0.010   4.207 -11.744  1.00  0.00           C
ATOM    564  C   ALA    69      -0.520   3.716 -10.430  1.00  0.00           C
ATOM    565  O   ALA    69      -1.710   3.831 -10.147  1.00  0.00           O
ATOM    566  CB  ALA    69       0.174   2.981 -12.659  1.00  0.00           C
ATOM    567  N   GLN    70       0.375   3.181  -9.580  1.00  0.00           N
ATOM    568  CA  GLN    70       0.021   2.604  -8.313  1.00  0.00           C
ATOM    569  C   GLN    70      -0.588   3.648  -7.439  1.00  0.00           C
ATOM    570  O   GLN    70      -1.533   3.378  -6.700  1.00  0.00           O
ATOM    571  CB  GLN    70       1.246   2.032  -7.573  1.00  0.00           C
ATOM    572  CG  GLN    70       0.986   1.630  -6.117  1.00  0.00           C
ATOM    573  CD  GLN    70       0.150   0.359  -6.065  1.00  0.00           C
ATOM    574  NE2 GLN    70      -0.893   0.264  -6.932  1.00  0.00           N
ATOM    575  OE1 GLN    70       0.410  -0.527  -5.251  1.00  0.00           O
ATOM    576  N   ALA    71      -0.066   4.883  -7.505  1.00  0.00           N
ATOM    577  CA  ALA    71      -0.581   5.910  -6.654  1.00  0.00           C
ATOM    578  C   ALA    71      -2.033   6.081  -6.968  1.00  0.00           C
ATOM    579  O   ALA    71      -2.849   6.262  -6.066  1.00  0.00           O
ATOM    580  CB  ALA    71       0.113   7.264  -6.877  1.00  0.00           C
ATOM    581  N   GLN    72      -2.385   6.032  -8.267  1.00  0.00           N
ATOM    582  CA  GLN    72      -3.736   6.230  -8.718  1.00  0.00           C
ATOM    583  C   GLN    72      -4.597   5.100  -8.241  1.00  0.00           C
ATOM    584  O   GLN    72      -5.693   5.308  -7.721  1.00  0.00           O
ATOM    585  CB  GLN    72      -3.841   6.182 -10.252  1.00  0.00           C
ATOM    586  CG  GLN    72      -2.788   7.015 -10.988  1.00  0.00           C
ATOM    587  CD  GLN    72      -2.859   8.456 -10.511  1.00  0.00           C
ATOM    588  NE2 GLN    72      -1.744   9.207 -10.714  1.00  0.00           N
ATOM    589  OE1 GLN    72      -3.869   8.904  -9.974  1.00  0.00           O
ATOM    590  N   THR    73      -4.097   3.861  -8.393  1.00  0.00           N
ATOM    591  CA  THR    73      -4.853   2.686  -8.070  1.00  0.00           C
ATOM    592  C   THR    73      -5.169   2.715  -6.611  1.00  0.00           C
ATOM    593  O   THR    73      -6.281   2.388  -6.202  1.00  0.00           O
ATOM    594  CB  THR    73      -4.093   1.424  -8.350  1.00  0.00           C
ATOM    595  CG2 THR    73      -4.968   0.220  -7.973  1.00  0.00           C
ATOM    596  OG1 THR    73      -3.741   1.360  -9.725  1.00  0.00           O
ATOM    597  N   ASP    74      -4.185   3.121  -5.791  1.00  0.00           N
ATOM    598  CA  ASP    74      -4.343   3.167  -4.368  1.00  0.00           C
ATOM    599  C   ASP    74      -5.377   4.181  -4.003  1.00  0.00           C
ATOM    600  O   ASP    74      -6.037   4.047  -2.975  1.00  0.00           O
ATOM    601  CB  ASP    74      -3.064   3.568  -3.617  1.00  0.00           C
ATOM    602  CG  ASP    74      -2.103   2.392  -3.620  1.00  0.00           C
ATOM    603  OD1 ASP    74      -2.470   1.311  -4.151  1.00  0.00           O
ATOM    604  OD2 ASP    74      -0.982   2.563  -3.075  1.00  0.00           O
ATOM    605  N   ARG    75      -5.522   5.251  -4.801  1.00  0.00           N
ATOM    606  CA  ARG    75      -6.475   6.262  -4.446  1.00  0.00           C
ATOM    607  C   ARG    75      -7.836   5.637  -4.417  1.00  0.00           C
ATOM    608  O   ARG    75      -8.605   5.849  -3.481  1.00  0.00           O
ATOM    609  CB  ARG    75      -6.510   7.422  -5.454  1.00  0.00           C
ATOM    610  CG  ARG    75      -5.147   8.091  -5.611  1.00  0.00           C
ATOM    611  CD  ARG    75      -5.181   9.415  -6.367  1.00  0.00           C
ATOM    612  NE  ARG    75      -3.771   9.759  -6.693  1.00  0.00           N
ATOM    613  CZ  ARG    75      -2.926  10.187  -5.712  1.00  0.00           C
ATOM    614  NH1 ARG    75      -3.356  10.221  -4.419  1.00  0.00           N
ATOM    615  NH2 ARG    75      -1.649  10.557  -6.019  1.00  0.00           N
ATOM    616  N   GLU    76      -8.165   4.831  -5.444  1.00  0.00           N
ATOM    617  CA  GLU    76      -9.451   4.194  -5.489  1.00  0.00           C
ATOM    618  C   GLU    76      -9.562   3.196  -4.380  1.00  0.00           C
ATOM    619  O   GLU    76     -10.623   3.056  -3.773  1.00  0.00           O
ATOM    620  CB  GLU    76      -9.736   3.454  -6.804  1.00  0.00           C
ATOM    621  CG  GLU    76     -10.209   4.366  -7.936  1.00  0.00           C
ATOM    622  CD  GLU    76     -11.701   4.602  -7.739  1.00  0.00           C
ATOM    623  OE1 GLU    76     -12.214   4.277  -6.635  1.00  0.00           O
ATOM    624  OE2 GLU    76     -12.349   5.105  -8.694  1.00  0.00           O
ATOM    625  N   SER    77      -8.465   2.477  -4.078  1.00  0.00           N
ATOM    626  CA  SER    77      -8.512   1.452  -3.076  1.00  0.00           C
ATOM    627  C   SER    77      -8.910   2.071  -1.774  1.00  0.00           C
ATOM    628  O   SER    77      -9.731   1.518  -1.045  1.00  0.00           O
ATOM    629  CB  SER    77      -7.152   0.764  -2.864  1.00  0.00           C
ATOM    630  OG  SER    77      -6.760   0.082  -4.045  1.00  0.00           O
ATOM    631  N   LEU    78      -8.350   3.252  -1.459  1.00  0.00           N
ATOM    632  CA  LEU    78      -8.645   3.909  -0.220  1.00  0.00           C
ATOM    633  C   LEU    78     -10.101   4.239  -0.193  1.00  0.00           C
ATOM    634  O   LEU    78     -10.753   4.120   0.843  1.00  0.00           O
ATOM    635  CB  LEU    78      -7.869   5.228  -0.052  1.00  0.00           C
ATOM    636  CG  LEU    78      -6.358   5.039   0.173  1.00  0.00           C
ATOM    637  CD1 LEU    78      -5.648   6.394   0.331  1.00  0.00           C
ATOM    638  CD2 LEU    78      -6.087   4.106   1.366  1.00  0.00           C
ATOM    639  N   ARG    79     -10.651   4.680  -1.336  1.00  0.00           N
ATOM    640  CA  ARG    79     -12.035   5.046  -1.360  1.00  0.00           C
ATOM    641  C   ARG    79     -12.886   3.836  -1.115  1.00  0.00           C
ATOM    642  O   ARG    79     -13.838   3.890  -0.339  1.00  0.00           O
ATOM    643  CB  ARG    79     -12.452   5.692  -2.689  1.00  0.00           C
ATOM    644  CG  ARG    79     -13.863   6.276  -2.639  1.00  0.00           C
ATOM    645  CD  ARG    79     -14.128   7.326  -3.719  1.00  0.00           C
ATOM    646  NE  ARG    79     -14.414   6.622  -4.998  1.00  0.00           N
ATOM    647  CZ  ARG    79     -14.396   7.328  -6.165  1.00  0.00           C
ATOM    648  NH1 ARG    79     -14.055   8.650  -6.155  1.00  0.00           N
ATOM    649  NH2 ARG    79     -14.719   6.716  -7.342  1.00  0.00           N
ATOM    650  N   ASN    80     -12.548   2.701  -1.758  1.00  0.00           N
ATOM    651  CA  ASN    80     -13.340   1.511  -1.633  1.00  0.00           C
ATOM    652  C   ASN    80     -13.294   1.005  -0.222  1.00  0.00           C
ATOM    653  O   ASN    80     -14.306   0.545   0.306  1.00  0.00           O
ATOM    654  CB  ASN    80     -12.888   0.385  -2.578  1.00  0.00           C
ATOM    655  CG  ASN    80     -13.313   0.775  -3.989  1.00  0.00           C
ATOM    656  ND2 ASN    80     -12.692   0.126  -5.011  1.00  0.00           N
ATOM    657  OD1 ASN    80     -14.181   1.625  -4.180  1.00  0.00           O
ATOM    658  N   LEU    81     -12.120   1.076   0.429  1.00  0.00           N
ATOM    659  CA  LEU    81     -11.988   0.575   1.769  1.00  0.00           C
ATOM    660  C   LEU    81     -12.854   1.369   2.686  1.00  0.00           C
ATOM    661  O   LEU    81     -13.497   0.817   3.578  1.00  0.00           O
ATOM    662  CB  LEU    81     -10.545   0.615   2.300  1.00  0.00           C
ATOM    663  CG  LEU    81      -9.632  -0.437   1.640  1.00  0.00           C
ATOM    664  CD1 LEU    81      -8.205  -0.372   2.191  1.00  0.00           C
ATOM    665  CD2 LEU    81     -10.228  -1.847   1.760  1.00  0.00           C
ATOM    666  N   ARG    82     -12.911   2.692   2.480  1.00  0.00           N
ATOM    667  CA  ARG    82     -13.694   3.523   3.338  1.00  0.00           C
ATOM    668  C   ARG    82     -15.111   3.053   3.210  1.00  0.00           C
ATOM    669  O   ARG    82     -15.847   2.985   4.194  1.00  0.00           O
ATOM    670  CB  ARG    82     -13.602   5.000   2.924  1.00  0.00           C
ATOM    671  CG  ARG    82     -13.958   5.982   4.036  1.00  0.00           C
ATOM    672  CD  ARG    82     -13.633   7.428   3.662  1.00  0.00           C
ATOM    673  NE  ARG    82     -12.161   7.514   3.439  1.00  0.00           N
ATOM    674  CZ  ARG    82     -11.677   8.145   2.328  1.00  0.00           C
ATOM    675  NH1 ARG    82     -12.540   8.653   1.400  1.00  0.00           N
ATOM    676  NH2 ARG    82     -10.333   8.266   2.139  1.00  0.00           N
ATOM    677  N   GLY    83     -15.522   2.698   1.979  1.00  0.00           N
ATOM    678  CA  GLY    83     -16.860   2.251   1.716  1.00  0.00           C
ATOM    679  C   GLY    83     -17.151   0.956   2.417  1.00  0.00           C
ATOM    680  O   GLY    83     -18.235   0.786   2.973  1.00  0.00           O
ATOM    681  N   TYR    84     -16.194   0.005   2.422  1.00  0.00           N
ATOM    682  CA  TYR    84     -16.482  -1.288   2.981  1.00  0.00           C
ATOM    683  C   TYR    84     -16.814  -1.122   4.433  1.00  0.00           C
ATOM    684  O   TYR    84     -17.772  -1.709   4.936  1.00  0.00           O
ATOM    685  CB  TYR    84     -15.306  -2.283   2.908  1.00  0.00           C
ATOM    686  CG  TYR    84     -14.885  -2.486   1.487  1.00  0.00           C
ATOM    687  CD1 TYR    84     -15.780  -2.904   0.528  1.00  0.00           C
ATOM    688  CD2 TYR    84     -13.569  -2.305   1.124  1.00  0.00           C
ATOM    689  CE1 TYR    84     -15.374  -3.100  -0.774  1.00  0.00           C
ATOM    690  CE2 TYR    84     -13.157  -2.501  -0.173  1.00  0.00           C
ATOM    691  CZ  TYR    84     -14.062  -2.896  -1.127  1.00  0.00           C
ATOM    692  OH  TYR    84     -13.644  -3.096  -2.460  1.00  0.00           O
ATOM    693  N   TYR    85     -15.996  -0.325   5.137  1.00  0.00           N
ATOM    694  CA  TYR    85     -16.122  -0.015   6.532  1.00  0.00           C
ATOM    695  C   TYR    85     -17.279   0.912   6.795  1.00  0.00           C
ATOM    696  O   TYR    85     -17.797   0.950   7.908  1.00  0.00           O
ATOM    697  CB  TYR    85     -14.823   0.523   7.147  1.00  0.00           C
ATOM    698  CG  TYR    85     -13.917  -0.662   7.172  1.00  0.00           C
ATOM    699  CD1 TYR    85     -14.037  -1.600   8.173  1.00  0.00           C
ATOM    700  CD2 TYR    85     -12.960  -0.846   6.201  1.00  0.00           C
ATOM    701  CE1 TYR    85     -13.216  -2.702   8.208  1.00  0.00           C
ATOM    702  CE2 TYR    85     -12.136  -1.946   6.231  1.00  0.00           C
ATOM    703  CZ  TYR    85     -12.263  -2.877   7.234  1.00  0.00           C
ATOM    704  OH  TYR    85     -11.420  -4.006   7.266  1.00  0.00           O
ATOM    705  N   ASN    86     -17.706   1.711   5.797  1.00  0.00           N
ATOM    706  CA  ASN    86     -18.739   2.687   6.025  1.00  0.00           C
ATOM    707  C   ASN    86     -18.189   3.731   6.934  1.00  0.00           C
ATOM    708  O   ASN    86     -18.876   4.256   7.810  1.00  0.00           O
ATOM    709  CB  ASN    86     -20.036   2.122   6.635  1.00  0.00           C
ATOM    710  CG  ASN    86     -20.898   1.575   5.502  1.00  0.00           C
ATOM    711  ND2 ASN    86     -21.273   0.270   5.584  1.00  0.00           N
ATOM    712  OD1 ASN    86     -21.232   2.303   4.569  1.00  0.00           O
ATOM    713  N   GLN    87     -16.900   4.049   6.724  1.00  0.00           N
ATOM    714  CA  GLN    87     -16.223   5.071   7.462  1.00  0.00           C
ATOM    715  C   GLN    87     -16.473   6.373   6.765  1.00  0.00           C
ATOM    716  O   GLN    87     -16.767   6.402   5.571  1.00  0.00           O
ATOM    717  CB  GLN    87     -14.711   4.820   7.548  1.00  0.00           C
ATOM    718  CG  GLN    87     -14.398   3.540   8.327  1.00  0.00           C
ATOM    719  CD  GLN    87     -12.929   3.204   8.145  1.00  0.00           C
ATOM    720  NE2 GLN    87     -12.359   2.433   9.111  1.00  0.00           N
ATOM    721  OE1 GLN    87     -12.302   3.609   7.166  1.00  0.00           O
ATOM    722  N   SER    88     -16.380   7.491   7.516  1.00  0.00           N
ATOM    723  CA  SER    88     -16.644   8.798   6.976  1.00  0.00           C
ATOM    724  C   SER    88     -15.501   9.241   6.122  1.00  0.00           C
ATOM    725  O   SER    88     -14.392   8.717   6.202  1.00  0.00           O
ATOM    726  CB  SER    88     -16.820   9.900   8.034  1.00  0.00           C
ATOM    727  OG  SER    88     -18.026   9.719   8.754  1.00  0.00           O
ATOM    728  N   GLU    89     -15.788  10.232   5.258  1.00  0.00           N
ATOM    729  CA  GLU    89     -14.861  10.837   4.345  1.00  0.00           C
ATOM    730  C   GLU    89     -13.883  11.669   5.124  1.00  0.00           C
ATOM    731  O   GLU    89     -12.759  11.910   4.688  1.00  0.00           O
ATOM    732  CB  GLU    89     -15.555  11.779   3.345  1.00  0.00           C
ATOM    733  CG  GLU    89     -16.673  11.114   2.532  1.00  0.00           C
ATOM    734  CD  GLU    89     -16.082  10.037   1.635  1.00  0.00           C
ATOM    735  OE1 GLU    89     -15.786   8.931   2.160  1.00  0.00           O
ATOM    736  OE2 GLU    89     -15.923  10.299   0.412  1.00  0.00           O
ATOM    737  N   ALA    90     -14.320  12.174   6.289  1.00  0.00           N
ATOM    738  CA  ALA    90     -13.575  13.098   7.099  1.00  0.00           C
ATOM    739  C   ALA    90     -12.292  12.533   7.640  1.00  0.00           C
ATOM    740  O   ALA    90     -11.305  13.260   7.734  1.00  0.00           O
ATOM    741  CB  ALA    90     -14.386  13.605   8.303  1.00  0.00           C
ATOM    742  N   GLY    91     -12.256  11.247   8.037  1.00  0.00           N
ATOM    743  CA  GLY    91     -11.082  10.732   8.700  1.00  0.00           C
ATOM    744  C   GLY    91      -9.992  10.380   7.736  1.00  0.00           C
ATOM    745  O   GLY    91     -10.196  10.280   6.526  1.00  0.00           O
ATOM    746  N   SER    92      -8.778  10.157   8.287  1.00  0.00           N
ATOM    747  CA  SER    92      -7.649   9.796   7.484  1.00  0.00           C
ATOM    748  C   SER    92      -7.399   8.343   7.724  1.00  0.00           C
ATOM    749  O   SER    92      -7.592   7.848   8.833  1.00  0.00           O
ATOM    750  CB  SER    92      -6.361  10.558   7.838  1.00  0.00           C
ATOM    751  OG  SER    92      -5.950  10.239   9.159  1.00  0.00           O
ATOM    752  N   HIS    93      -6.982   7.610   6.672  1.00  0.00           N
ATOM    753  CA  HIS    93      -6.755   6.206   6.838  1.00  0.00           C
ATOM    754  C   HIS    93      -5.528   5.836   6.068  1.00  0.00           C
ATOM    755  O   HIS    93      -5.086   6.577   5.190  1.00  0.00           O
ATOM    756  CB  HIS    93      -7.935   5.347   6.363  1.00  0.00           C
ATOM    757  CG  HIS    93      -9.160   5.625   7.184  1.00  0.00           C
ATOM    758  CD2 HIS    93     -10.187   6.488   6.956  1.00  0.00           C
ATOM    759  ND1 HIS    93      -9.435   5.023   8.392  1.00  0.00           N
ATOM    760  CE1 HIS    93     -10.605   5.550   8.833  1.00  0.00           C
ATOM    761  NE2 HIS    93     -11.099   6.444   7.995  1.00  0.00           N
ATOM    762  N   THR    94      -4.928   4.674   6.399  1.00  0.00           N
ATOM    763  CA  THR    94      -3.704   4.300   5.753  1.00  0.00           C
ATOM    764  C   THR    94      -3.794   2.913   5.195  1.00  0.00           C
ATOM    765  O   THR    94      -4.285   1.993   5.848  1.00  0.00           O
ATOM    766  CB  THR    94      -2.524   4.319   6.683  1.00  0.00           C
ATOM    767  CG2 THR    94      -1.258   3.967   5.881  1.00  0.00           C
ATOM    768  OG1 THR    94      -2.384   5.606   7.264  1.00  0.00           O
ATOM    769  N   TRP    95      -3.305   2.746   3.946  1.00  0.00           N
ATOM    770  CA  TRP    95      -3.227   1.452   3.329  1.00  0.00           C
ATOM    771  C   TRP    95      -1.769   1.162   3.178  1.00  0.00           C
ATOM    772  O   TRP    95      -1.002   2.011   2.725  1.00  0.00           O
ATOM    773  CB  TRP    95      -3.815   1.393   1.906  1.00  0.00           C
ATOM    774  CG  TRP    95      -3.665   0.034   1.260  1.00  0.00           C
ATOM    775  CD1 TRP    95      -3.345  -1.158   1.845  1.00  0.00           C
ATOM    776  CD2 TRP    95      -3.816  -0.233  -0.145  1.00  0.00           C
ATOM    777  CE2 TRP    95      -3.576  -1.595  -0.335  1.00  0.00           C
ATOM    778  CE3 TRP    95      -4.121   0.588  -1.194  1.00  0.00           C
ATOM    779  NE1 TRP    95      -3.292  -2.149   0.894  1.00  0.00           N
ATOM    780  CZ2 TRP    95      -3.638  -2.156  -1.578  1.00  0.00           C
ATOM    781  CZ3 TRP    95      -4.189   0.016  -2.447  1.00  0.00           C
ATOM    782  CH2 TRP    95      -3.952  -1.331  -2.635  1.00  0.00           C
ATOM    783  N   GLN    96      -1.336  -0.049   3.564  1.00  0.00           N
ATOM    784  CA  GLN    96       0.055  -0.368   3.463  1.00  0.00           C
ATOM    785  C   GLN    96       0.170  -1.678   2.764  1.00  0.00           C
ATOM    786  O   GLN    96      -0.617  -2.590   3.020  1.00  0.00           O
ATOM    787  CB  GLN    96       0.756  -0.506   4.827  1.00  0.00           C
ATOM    788  CG  GLN    96       0.935   0.826   5.558  1.00  0.00           C
ATOM    789  CD  GLN    96       1.534   0.528   6.926  1.00  0.00           C
ATOM    790  NE2 GLN    96       2.849   0.829   7.096  1.00  0.00           N
ATOM    791  OE1 GLN    96       0.843   0.037   7.817  1.00  0.00           O
ATOM    792  N   THR    97       1.143  -1.791   1.836  1.00  0.00           N
ATOM    793  CA  THR    97       1.338  -3.044   1.169  1.00  0.00           C
ATOM    794  C   THR    97       2.785  -3.414   1.289  1.00  0.00           C
ATOM    795  O   THR    97       3.667  -2.560   1.217  1.00  0.00           O
ATOM    796  CB  THR    97       0.985  -3.040  -0.293  1.00  0.00           C
ATOM    797  CG2 THR    97       2.084  -2.303  -1.069  1.00  0.00           C
ATOM    798  OG1 THR    97       0.877  -4.373  -0.771  1.00  0.00           O
ATOM    799  N   MET    98       3.054  -4.719   1.499  1.00  0.00           N
ATOM    800  CA  MET    98       4.392  -5.217   1.648  1.00  0.00           C
ATOM    801  C   MET    98       4.471  -6.493   0.869  1.00  0.00           C
ATOM    802  O   MET    98       3.705  -7.420   1.123  1.00  0.00           O
ATOM    803  CB  MET    98       4.693  -5.529   3.127  1.00  0.00           C
ATOM    804  CG  MET    98       6.052  -6.160   3.430  1.00  0.00           C
ATOM    805  SD  MET    98       6.393  -6.320   5.211  1.00  0.00           S
ATOM    806  CE  MET    98       4.948  -7.354   5.575  1.00  0.00           C
ATOM    807  N   TYR    99       5.384  -6.566  -0.124  1.00  0.00           N
ATOM    808  CA  TYR    99       5.517  -7.779  -0.883  1.00  0.00           C
ATOM    809  C   TYR    99       6.955  -7.965  -1.247  1.00  0.00           C
ATOM    810  O   TYR    99       7.741  -7.020  -1.210  1.00  0.00           O
ATOM    811  CB  TYR    99       4.672  -7.812  -2.171  1.00  0.00           C
ATOM    812  CG  TYR    99       5.063  -6.675  -3.053  1.00  0.00           C
ATOM    813  CD1 TYR    99       4.480  -5.439  -2.902  1.00  0.00           C
ATOM    814  CD2 TYR    99       6.012  -6.842  -4.032  1.00  0.00           C
ATOM    815  CE1 TYR    99       4.836  -4.388  -3.713  1.00  0.00           C
ATOM    816  CE2 TYR    99       6.374  -5.796  -4.847  1.00  0.00           C
ATOM    817  CZ  TYR    99       5.785  -4.566  -4.687  1.00  0.00           C
ATOM    818  OH  TYR    99       6.156  -3.492  -5.523  1.00  0.00           O
ATOM    819  N   GLY   100       7.345  -9.212  -1.593  1.00  0.00           N
ATOM    820  CA  GLY   100       8.713  -9.428  -1.966  1.00  0.00           C
ATOM    821  C   GLY   100       8.998 -10.895  -2.037  1.00  0.00           C
ATOM    822  O   GLY   100       8.129 -11.736  -1.812  1.00  0.00           O
ATOM    823  N   CYS   101      10.267 -11.227  -2.354  1.00  0.00           N
ATOM    824  CA  CYS   101      10.648 -12.600  -2.509  1.00  0.00           C
ATOM    825  C   CYS   101      11.855 -12.896  -1.671  1.00  0.00           C
ATOM    826  O   CYS   101      12.658 -12.015  -1.368  1.00  0.00           O
ATOM    827  CB  CYS   101      10.966 -12.967  -3.976  1.00  0.00           C
ATOM    828  SG  CYS   101      12.139 -11.821  -4.765  1.00  0.00           S
ATOM    829  N   ASP   102      11.977 -14.174  -1.248  1.00  0.00           N
ATOM    830  CA  ASP   102      13.076 -14.651  -0.455  1.00  0.00           C
ATOM    831  C   ASP   102      13.812 -15.659  -1.288  1.00  0.00           C
ATOM    832  O   ASP   102      13.205 -16.598  -1.799  1.00  0.00           O
ATOM    833  CB  ASP   102      12.619 -15.388   0.816  1.00  0.00           C
ATOM    834  CG  ASP   102      11.918 -14.383   1.717  1.00  0.00           C
ATOM    835  OD1 ASP   102      12.062 -13.160   1.448  1.00  0.00           O
ATOM    836  OD2 ASP   102      11.231 -14.820   2.679  1.00  0.00           O
ATOM    837  N   LEU   103      15.141 -15.480  -1.457  1.00  0.00           N
ATOM    838  CA  LEU   103      15.931 -16.398  -2.239  1.00  0.00           C
ATOM    839  C   LEU   103      16.918 -17.082  -1.350  1.00  0.00           C
ATOM    840  O   LEU   103      17.338 -16.536  -0.332  1.00  0.00           O
ATOM    841  CB  LEU   103      16.808 -15.741  -3.316  1.00  0.00           C
ATOM    842  CG  LEU   103      16.038 -15.159  -4.503  1.00  0.00           C
ATOM    843  CD1 LEU   103      15.371 -16.272  -5.326  1.00  0.00           C
ATOM    844  CD2 LEU   103      15.057 -14.072  -4.044  1.00  0.00           C
ATOM    845  N   GLY   104      17.300 -18.320  -1.725  1.00  0.00           N
ATOM    846  CA  GLY   104      18.320 -19.041  -1.014  1.00  0.00           C
ATOM    847  C   GLY   104      19.622 -18.682  -1.668  1.00  0.00           C
ATOM    848  O   GLY   104      19.667 -17.831  -2.556  1.00  0.00           O
ATOM    849  N   PRO   105      20.692 -19.306  -1.252  1.00  0.00           N
ATOM    850  CA  PRO   105      21.987 -19.023  -1.820  1.00  0.00           C
ATOM    851  C   PRO   105      22.046 -19.412  -3.263  1.00  0.00           C
ATOM    852  O   PRO   105      22.824 -18.827  -4.016  1.00  0.00           O
ATOM    853  CB  PRO   105      22.992 -19.747  -0.928  1.00  0.00           C
ATOM    854  CG  PRO   105      22.290 -19.791   0.443  1.00  0.00           C
ATOM    855  CD  PRO   105      20.789 -19.804   0.111  1.00  0.00           C
ATOM    856  N   ASP   106      21.248 -20.418  -3.651  1.00  0.00           N
ATOM    857  CA  ASP   106      21.177 -20.891  -5.001  1.00  0.00           C
ATOM    858  C   ASP   106      20.512 -19.841  -5.828  1.00  0.00           C
ATOM    859  O   ASP   106      20.711 -19.771  -7.040  1.00  0.00           O
ATOM    860  CB  ASP   106      20.447 -22.243  -5.134  1.00  0.00           C
ATOM    861  CG  ASP   106      19.041 -22.167  -4.552  1.00  0.00           C
ATOM    862  OD1 ASP   106      18.663 -21.098  -4.006  1.00  0.00           O
ATOM    863  OD2 ASP   106      18.329 -23.205  -4.635  1.00  0.00           O
ATOM    864  N   GLY   107      19.683 -18.995  -5.186  1.00  0.00           N
ATOM    865  CA  GLY   107      19.034 -17.945  -5.908  1.00  0.00           C
ATOM    866  C   GLY   107      17.667 -18.400  -6.299  1.00  0.00           C
ATOM    867  O   GLY   107      16.986 -17.737  -7.078  1.00  0.00           O
ATOM    868  N   ARG   108      17.228 -19.567  -5.792  1.00  0.00           N
ATOM    869  CA  ARG   108      15.901 -20.014  -6.106  1.00  0.00           C
ATOM    870  C   ARG   108      14.958 -19.475  -5.075  1.00  0.00           C
ATOM    871  O   ARG   108      15.336 -19.248  -3.926  1.00  0.00           O
ATOM    872  CB  ARG   108      15.753 -21.539  -6.154  1.00  0.00           C
ATOM    873  CG  ARG   108      16.497 -22.154  -7.338  1.00  0.00           C
ATOM    874  CD  ARG   108      16.348 -23.669  -7.434  1.00  0.00           C
ATOM    875  NE  ARG   108      17.104 -24.113  -8.637  1.00  0.00           N
ATOM    876  CZ  ARG   108      17.416 -25.432  -8.797  1.00  0.00           C
ATOM    877  NH1 ARG   108      17.043 -26.339  -7.849  1.00  0.00           N
ATOM    878  NH2 ARG   108      18.102 -25.843  -9.903  1.00  0.00           N
ATOM    879  N   LEU   109      13.691 -19.268  -5.485  1.00  0.00           N
ATOM    880  CA  LEU   109      12.674 -18.670  -4.665  1.00  0.00           C
ATOM    881  C   LEU   109      12.337 -19.572  -3.524  1.00  0.00           C
ATOM    882  O   LEU   109      11.942 -20.720  -3.714  1.00  0.00           O
ATOM    883  CB  LEU   109      11.393 -18.393  -5.472  1.00  0.00           C
ATOM    884  CG  LEU   109      10.246 -17.752  -4.675  1.00  0.00           C
ATOM    885  CD1 LEU   109      10.622 -16.340  -4.201  1.00  0.00           C
ATOM    886  CD2 LEU   109       8.933 -17.782  -5.479  1.00  0.00           C
ATOM    887  N   LEU   110      12.594 -19.095  -2.290  1.00  0.00           N
ATOM    888  CA  LEU   110      12.221 -19.813  -1.107  1.00  0.00           C
ATOM    889  C   LEU   110      10.762 -19.579  -0.824  1.00  0.00           C
ATOM    890  O   LEU   110      10.012 -20.514  -0.543  1.00  0.00           O
ATOM    891  CB  LEU   110      13.070 -19.390   0.105  1.00  0.00           C
ATOM    892  CG  LEU   110      13.050 -20.376   1.288  1.00  0.00           C
ATOM    893  CD1 LEU   110      13.922 -19.859   2.438  1.00  0.00           C
ATOM    894  CD2 LEU   110      11.630 -20.750   1.733  1.00  0.00           C
ATOM    895  N   ARG   111      10.315 -18.304  -0.897  1.00  0.00           N
ATOM    896  CA  ARG   111       8.941 -18.019  -0.587  1.00  0.00           C
ATOM    897  C   ARG   111       8.604 -16.636  -1.063  1.00  0.00           C
ATOM    898  O   ARG   111       9.468 -15.767  -1.152  1.00  0.00           O
ATOM    899  CB  ARG   111       8.646 -18.084   0.920  1.00  0.00           C
ATOM    900  CG  ARG   111       7.189 -17.784   1.254  1.00  0.00           C
ATOM    901  CD  ARG   111       6.876 -17.840   2.749  1.00  0.00           C
ATOM    902  NE  ARG   111       5.441 -17.477   2.900  1.00  0.00           N
ATOM    903  CZ  ARG   111       4.889 -17.397   4.145  1.00  0.00           C
ATOM    904  NH1 ARG   111       5.662 -17.633   5.246  1.00  0.00           N
ATOM    905  NH2 ARG   111       3.569 -17.082   4.289  1.00  0.00           N
ATOM    906  N   GLY   112       7.313 -16.391  -1.360  1.00  0.00           N
ATOM    907  CA  GLY   112       6.892 -15.109  -1.848  1.00  0.00           C
ATOM    908  C   GLY   112       5.998 -14.495  -0.819  1.00  0.00           C
ATOM    909  O   GLY   112       5.391 -15.201  -0.014  1.00  0.00           O
ATOM    910  N   HIS   113       5.896 -13.146  -0.816  1.00  0.00           N
ATOM    911  CA  HIS   113       5.075 -12.501   0.169  1.00  0.00           C
ATOM    912  C   HIS   113       4.295 -11.403  -0.487  1.00  0.00           C
ATOM    913  O   HIS   113       4.787 -10.716  -1.381  1.00  0.00           O
ATOM    914  CB  HIS   113       5.894 -11.864   1.305  1.00  0.00           C
ATOM    915  CG  HIS   113       6.714 -12.861   2.069  1.00  0.00           C
ATOM    916  CD2 HIS   113       7.958 -13.352   1.814  1.00  0.00           C
ATOM    917  ND1 HIS   113       6.295 -13.484   3.225  1.00  0.00           N
ATOM    918  CE1 HIS   113       7.299 -14.314   3.607  1.00  0.00           C
ATOM    919  NE2 HIS   113       8.328 -14.269   2.781  1.00  0.00           N
ATOM    920  N   ASN   114       3.021 -11.249  -0.073  1.00  0.00           N
ATOM    921  CA  ASN   114       2.172 -10.194  -0.548  1.00  0.00           C
ATOM    922  C   ASN   114       1.176  -9.969   0.546  1.00  0.00           C
ATOM    923  O   ASN   114       0.303 -10.806   0.774  1.00  0.00           O
ATOM    924  CB  ASN   114       1.387 -10.586  -1.815  1.00  0.00           C
ATOM    925  CG  ASN   114       0.641  -9.364  -2.338  1.00  0.00           C
ATOM    926  ND2 ASN   114      -0.656  -9.557  -2.692  1.00  0.00           N
ATOM    927  OD1 ASN   114       1.194  -8.270  -2.430  1.00  0.00           O
ATOM    928  N   GLN   115       1.264  -8.824   1.248  1.00  0.00           N
ATOM    929  CA  GLN   115       0.363  -8.630   2.348  1.00  0.00           C
ATOM    930  C   GLN   115      -0.103  -7.209   2.349  1.00  0.00           C
ATOM    931  O   GLN   115       0.617  -6.303   1.934  1.00  0.00           O
ATOM    932  CB  GLN   115       1.028  -8.883   3.711  1.00  0.00           C
ATOM    933  CG  GLN   115       1.509 -10.325   3.890  1.00  0.00           C
ATOM    934  CD  GLN   115       2.307 -10.410   5.181  1.00  0.00           C
ATOM    935  NE2 GLN   115       3.535  -9.826   5.179  1.00  0.00           N
ATOM    936  OE1 GLN   115       1.852 -10.982   6.168  1.00  0.00           O
ATOM    937  N   LEU   116      -1.346  -6.987   2.819  1.00  0.00           N
ATOM    938  CA  LEU   116      -1.888  -5.660   2.870  1.00  0.00           C
ATOM    939  C   LEU   116      -2.457  -5.421   4.236  1.00  0.00           C
ATOM    940  O   LEU   116      -2.921  -6.343   4.908  1.00  0.00           O
ATOM    941  CB  LEU   116      -3.041  -5.429   1.879  1.00  0.00           C
ATOM    942  CG  LEU   116      -2.630  -5.569   0.402  1.00  0.00           C
ATOM    943  CD1 LEU   116      -2.189  -7.005   0.078  1.00  0.00           C
ATOM    944  CD2 LEU   116      -3.743  -5.061  -0.530  1.00  0.00           C
ATOM    945  N   ALA   117      -2.424  -4.147   4.682  1.00  0.00           N
ATOM    946  CA  ALA   117      -2.964  -3.792   5.969  1.00  0.00           C
ATOM    947  C   ALA   117      -3.717  -2.504   5.826  1.00  0.00           C
ATOM    948  O   ALA   117      -3.330  -1.622   5.061  1.00  0.00           O
ATOM    949  CB  ALA   117      -1.889  -3.570   7.047  1.00  0.00           C
ATOM    950  N   TYR   118      -4.826  -2.363   6.577  1.00  0.00           N
ATOM    951  CA  TYR   118      -5.632  -1.176   6.511  1.00  0.00           C
ATOM    952  C   TYR   118      -5.616  -0.611   7.889  1.00  0.00           C
ATOM    953  O   TYR   118      -5.874  -1.322   8.860  1.00  0.00           O
ATOM    954  CB  TYR   118      -7.071  -1.513   6.077  1.00  0.00           C
ATOM    955  CG  TYR   118      -7.899  -0.282   5.948  1.00  0.00           C
ATOM    956  CD1 TYR   118      -7.634   0.641   4.961  1.00  0.00           C
ATOM    957  CD2 TYR   118      -8.968  -0.079   6.785  1.00  0.00           C
ATOM    958  CE1 TYR   118      -8.409   1.770   4.834  1.00  0.00           C
ATOM    959  CE2 TYR   118      -9.747   1.046   6.662  1.00  0.00           C
ATOM    960  CZ  TYR   118      -9.466   1.973   5.687  1.00  0.00           C
ATOM    961  OH  TYR   118     -10.268   3.128   5.564  1.00  0.00           O
ATOM    962  N   ASP   119      -5.343   0.704   8.006  1.00  0.00           N
ATOM    963  CA  ASP   119      -5.087   1.225   9.309  1.00  0.00           C
ATOM    964  C   ASP   119      -3.946   0.377   9.790  1.00  0.00           C
ATOM    965  O   ASP   119      -3.026   0.057   9.052  1.00  0.00           O
ATOM    966  CB  ASP   119      -6.298   1.175  10.260  1.00  0.00           C
ATOM    967  CG  ASP   119      -7.225   2.313   9.840  1.00  0.00           C
ATOM    968  OD1 ASP   119      -6.707   3.293   9.241  1.00  0.00           O
ATOM    969  OD2 ASP   119      -8.452   2.226  10.113  1.00  0.00           O
ATOM    970  N   GLY   120      -3.895   0.046  11.064  1.00  0.00           N
ATOM    971  CA  GLY   120      -2.848  -0.788  11.574  1.00  0.00           C
ATOM    972  C   GLY   120      -3.022  -2.256  11.278  1.00  0.00           C
ATOM    973  O   GLY   120      -2.047  -3.004  11.322  1.00  0.00           O
ATOM    974  N   LYS   121      -4.279  -2.713  11.077  1.00  0.00           N
ATOM    975  CA  LYS   121      -4.630  -4.116  11.050  1.00  0.00           C
ATOM    976  C   LYS   121      -4.384  -4.802   9.734  1.00  0.00           C
ATOM    977  O   LYS   121      -4.425  -4.190   8.670  1.00  0.00           O
ATOM    978  CB  LYS   121      -6.120  -4.348  11.342  1.00  0.00           C
ATOM    979  CG  LYS   121      -6.604  -3.725  12.650  1.00  0.00           C
ATOM    980  CD  LYS   121      -5.894  -4.250  13.895  1.00  0.00           C
ATOM    981  CE  LYS   121      -6.488  -3.693  15.188  1.00  0.00           C
ATOM    982  NZ  LYS   121      -6.488  -2.216  15.139  1.00  0.00           N
ATOM    983  N   ASP   122      -4.139  -6.137   9.803  1.00  0.00           N
ATOM    984  CA  ASP   122      -3.923  -6.977   8.650  1.00  0.00           C
ATOM    985  C   ASP   122      -5.227  -7.110   7.917  1.00  0.00           C
ATOM    986  O   ASP   122      -6.232  -7.478   8.520  1.00  0.00           O
ATOM    987  CB  ASP   122      -3.475  -8.403   9.016  1.00  0.00           C
ATOM    988  CG  ASP   122      -2.070  -8.343   9.598  1.00  0.00           C
ATOM    989  OD1 ASP   122      -1.185  -7.719   8.956  1.00  0.00           O
ATOM    990  OD2 ASP   122      -1.867  -8.918  10.699  1.00  0.00           O
ATOM    991  N   TYR   123      -5.270  -6.668   6.640  1.00  0.00           N
ATOM    992  CA  TYR   123      -6.434  -6.784   5.806  1.00  0.00           C
ATOM    993  C   TYR   123      -6.533  -8.097   5.077  1.00  0.00           C
ATOM    994  O   TYR   123      -7.481  -8.859   5.255  1.00  0.00           O
ATOM    995  CB  TYR   123      -6.442  -5.647   4.766  1.00  0.00           C
ATOM    996  CG  TYR   123      -7.714  -5.617   3.991  1.00  0.00           C
ATOM    997  CD1 TYR   123      -8.863  -5.124   4.565  1.00  0.00           C
ATOM    998  CD2 TYR   123      -7.753  -6.043   2.682  1.00  0.00           C
ATOM    999  CE1 TYR   123     -10.039  -5.075   3.851  1.00  0.00           C
ATOM   1000  CE2 TYR   123      -8.925  -5.997   1.963  1.00  0.00           C
ATOM   1001  CZ  TYR   123     -10.070  -5.513   2.548  1.00  0.00           C
ATOM   1002  OH  TYR   123     -11.275  -5.460   1.815  1.00  0.00           O
ATOM   1003  N   ILE   124      -5.501  -8.411   4.260  1.00  0.00           N
ATOM   1004  CA  ILE   124      -5.534  -9.575   3.412  1.00  0.00           C
ATOM   1005  C   ILE   124      -4.121 -10.016   3.192  1.00  0.00           C
ATOM   1006  O   ILE   124      -3.204  -9.196   3.193  1.00  0.00           O
ATOM   1007  CB  ILE   124      -6.096  -9.272   2.047  1.00  0.00           C
ATOM   1008  CG1 ILE   124      -6.312 -10.549   1.214  1.00  0.00           C
ATOM   1009  CG2 ILE   124      -5.153  -8.258   1.381  1.00  0.00           C
ATOM   1010  CD1 ILE   124      -7.493 -11.408   1.658  1.00  0.00           C
ATOM   1011  N   ALA   125      -3.897 -11.331   2.988  1.00  0.00           N
ATOM   1012  CA  ALA   125      -2.551 -11.756   2.730  1.00  0.00           C
ATOM   1013  C   ALA   125      -2.577 -12.927   1.800  1.00  0.00           C
ATOM   1014  O   ALA   125      -3.465 -13.775   1.866  1.00  0.00           O
ATOM   1015  CB  ALA   125      -1.800 -12.206   3.994  1.00  0.00           C
ATOM   1016  N   LEU   126      -1.586 -12.985   0.888  1.00  0.00           N
ATOM   1017  CA  LEU   126      -1.474 -14.088  -0.019  1.00  0.00           C
ATOM   1018  C   LEU   126      -0.820 -15.190   0.753  1.00  0.00           C
ATOM   1019  O   LEU   126       0.155 -14.964   1.467  1.00  0.00           O
ATOM   1020  CB  LEU   126      -0.598 -13.755  -1.243  1.00  0.00           C
ATOM   1021  CG  LEU   126      -0.457 -14.891  -2.269  1.00  0.00           C
ATOM   1022  CD1 LEU   126      -1.808 -15.215  -2.928  1.00  0.00           C
ATOM   1023  CD2 LEU   126       0.645 -14.574  -3.295  1.00  0.00           C
ATOM   1024  N   ASN   127      -1.339 -16.424   0.623  1.00  0.00           N
ATOM   1025  CA  ASN   127      -0.814 -17.535   1.362  1.00  0.00           C
ATOM   1026  C   ASN   127       0.467 -17.992   0.732  1.00  0.00           C
ATOM   1027  O   ASN   127       0.825 -17.576  -0.368  1.00  0.00           O
ATOM   1028  CB  ASN   127      -1.786 -18.723   1.442  1.00  0.00           C
ATOM   1029  CG  ASN   127      -2.946 -18.287   2.333  1.00  0.00           C
ATOM   1030  ND2 ASN   127      -4.205 -18.471   1.850  1.00  0.00           N
ATOM   1031  OD1 ASN   127      -2.740 -17.778   3.433  1.00  0.00           O
ATOM   1032  N   GLU   128       1.185 -18.890   1.437  1.00  0.00           N
ATOM   1033  CA  GLU   128       2.486 -19.363   1.057  1.00  0.00           C
ATOM   1034  C   GLU   128       2.422 -20.028  -0.282  1.00  0.00           C
ATOM   1035  O   GLU   128       3.371 -19.959  -1.062  1.00  0.00           O
ATOM   1036  CB  GLU   128       3.050 -20.379   2.064  1.00  0.00           C
ATOM   1037  CG  GLU   128       4.494 -20.788   1.775  1.00  0.00           C
ATOM   1038  CD  GLU   128       4.984 -21.589   2.969  1.00  0.00           C
ATOM   1039  OE1 GLU   128       4.122 -22.175   3.676  1.00  0.00           O
ATOM   1040  OE2 GLU   128       6.223 -21.621   3.194  1.00  0.00           O
ATOM   1041  N   ASP   129       1.297 -20.700  -0.576  1.00  0.00           N
ATOM   1042  CA  ASP   129       1.109 -21.411  -1.808  1.00  0.00           C
ATOM   1043  C   ASP   129       1.092 -20.452  -2.965  1.00  0.00           C
ATOM   1044  O   ASP   129       1.335 -20.851  -4.103  1.00  0.00           O
ATOM   1045  CB  ASP   129      -0.155 -22.301  -1.806  1.00  0.00           C
ATOM   1046  CG  ASP   129      -1.397 -21.463  -1.546  1.00  0.00           C
ATOM   1047  OD1 ASP   129      -1.275 -20.211  -1.485  1.00  0.00           O
ATOM   1048  OD2 ASP   129      -2.492 -22.070  -1.393  1.00  0.00           O
ATOM   1049  N   LEU   130       0.787 -19.164  -2.710  1.00  0.00           N
ATOM   1050  CA  LEU   130       0.771 -18.151  -3.731  1.00  0.00           C
ATOM   1051  C   LEU   130      -0.457 -18.312  -4.574  1.00  0.00           C
ATOM   1052  O   LEU   130      -0.605 -17.627  -5.585  1.00  0.00           O
ATOM   1053  CB  LEU   130       1.980 -18.231  -4.682  1.00  0.00           C
ATOM   1054  CG  LEU   130       3.338 -17.996  -3.995  1.00  0.00           C
ATOM   1055  CD1 LEU   130       4.495 -18.051  -5.009  1.00  0.00           C
ATOM   1056  CD2 LEU   130       3.326 -16.702  -3.167  1.00  0.00           C
ATOM   1057  N   SER   131      -1.308 -19.300  -4.232  1.00  0.00           N
ATOM   1058  CA  SER   131      -2.567 -19.529  -4.892  1.00  0.00           C
ATOM   1059  C   SER   131      -3.750 -18.946  -4.162  1.00  0.00           C
ATOM   1060  O   SER   131      -4.749 -18.594  -4.790  1.00  0.00           O
ATOM   1061  CB  SER   131      -2.857 -21.028  -5.056  1.00  0.00           C
ATOM   1062  OG  SER   131      -1.819 -21.642  -5.802  1.00  0.00           O
ATOM   1063  N   SER   132      -3.694 -18.838  -2.815  1.00  0.00           N
ATOM   1064  CA  SER   132      -4.890 -18.512  -2.079  1.00  0.00           C
ATOM   1065  C   SER   132      -4.697 -17.305  -1.210  1.00  0.00           C
ATOM   1066  O   SER   132      -3.590 -16.786  -1.078  1.00  0.00           O
ATOM   1067  CB  SER   132      -5.378 -19.677  -1.197  1.00  0.00           C
ATOM   1068  OG  SER   132      -4.344 -20.089  -0.316  1.00  0.00           O
ATOM   1069  N   TRP   133      -5.808 -16.822  -0.603  1.00  0.00           N
ATOM   1070  CA  TRP   133      -5.776 -15.612   0.176  1.00  0.00           C
ATOM   1071  C   TRP   133      -6.364 -15.865   1.529  1.00  0.00           C
ATOM   1072  O   TRP   133      -7.163 -16.779   1.722  1.00  0.00           O
ATOM   1073  CB  TRP   133      -6.656 -14.503  -0.420  1.00  0.00           C
ATOM   1074  CG  TRP   133      -6.252 -14.084  -1.808  1.00  0.00           C
ATOM   1075  CD1 TRP   133      -6.762 -14.486  -3.007  1.00  0.00           C
ATOM   1076  CD2 TRP   133      -5.196 -13.160  -2.099  1.00  0.00           C
ATOM   1077  CE2 TRP   133      -5.119 -13.049  -3.488  1.00  0.00           C
ATOM   1078  CE3 TRP   133      -4.357 -12.462  -1.278  1.00  0.00           C
ATOM   1079  NE1 TRP   133      -6.086 -13.869  -4.032  1.00  0.00           N
ATOM   1080  CZ2 TRP   133      -4.198 -12.233  -4.079  1.00  0.00           C
ATOM   1081  CZ3 TRP   133      -3.430 -11.639  -1.876  1.00  0.00           C
ATOM   1082  CH2 TRP   133      -3.354 -11.528  -3.250  1.00  0.00           C
ATOM   1083  N   THR   134      -5.950 -15.041   2.513  1.00  0.00           N
ATOM   1084  CA  THR   134      -6.514 -15.099   3.829  1.00  0.00           C
ATOM   1085  C   THR   134      -7.042 -13.726   4.112  1.00  0.00           C
ATOM   1086  O   THR   134      -6.299 -12.746   4.052  1.00  0.00           O
ATOM   1087  CB  THR   134      -5.516 -15.429   4.899  1.00  0.00           C
ATOM   1088  CG2 THR   134      -6.240 -15.470   6.256  1.00  0.00           C
ATOM   1089  OG1 THR   134      -4.909 -16.685   4.632  1.00  0.00           O
ATOM   1090  N   ALA   135      -8.348 -13.620   4.436  1.00  0.00           N
ATOM   1091  CA  ALA   135      -8.940 -12.333   4.680  1.00  0.00           C
ATOM   1092  C   ALA   135      -9.136 -12.174   6.156  1.00  0.00           C
ATOM   1093  O   ALA   135      -9.549 -13.104   6.847  1.00  0.00           O
ATOM   1094  CB  ALA   135     -10.320 -12.157   4.020  1.00  0.00           C
ATOM   1095  N   ALA   136      -8.778 -10.983   6.678  1.00  0.00           N
ATOM   1096  CA  ALA   136      -8.903 -10.694   8.079  1.00  0.00           C
ATOM   1097  C   ALA   136     -10.341 -10.610   8.492  1.00  0.00           C
ATOM   1098  O   ALA   136     -10.736 -11.208   9.490  1.00  0.00           O
ATOM   1099  CB  ALA   136      -8.237  -9.362   8.464  1.00  0.00           C
ATOM   1100  N   ASP   137     -11.167  -9.868   7.726  1.00  0.00           N
ATOM   1101  CA  ASP   137     -12.540  -9.692   8.111  1.00  0.00           C
ATOM   1102  C   ASP   137     -13.407  -9.768   6.893  1.00  0.00           C
ATOM   1103  O   ASP   137     -12.951 -10.114   5.805  1.00  0.00           O
ATOM   1104  CB  ASP   137     -12.803  -8.366   8.850  1.00  0.00           C
ATOM   1105  CG  ASP   137     -12.404  -7.198   7.960  1.00  0.00           C
ATOM   1106  OD1 ASP   137     -11.932  -7.445   6.819  1.00  0.00           O
ATOM   1107  OD2 ASP   137     -12.557  -6.035   8.420  1.00  0.00           O
ATOM   1108  N   THR   138     -14.703  -9.446   7.067  1.00  0.00           N
ATOM   1109  CA  THR   138     -15.686  -9.546   6.025  1.00  0.00           C
ATOM   1110  C   THR   138     -15.345  -8.613   4.905  1.00  0.00           C
ATOM   1111  O   THR   138     -15.547  -8.947   3.739  1.00  0.00           O
ATOM   1112  CB  THR   138     -17.065  -9.191   6.495  1.00  0.00           C
ATOM   1113  CG2 THR   138     -18.044  -9.373   5.323  1.00  0.00           C
ATOM   1114  OG1 THR   138     -17.440 -10.029   7.576  1.00  0.00           O
ATOM   1115  N   ALA   139     -14.832  -7.411   5.225  1.00  0.00           N
ATOM   1116  CA  ALA   139     -14.526  -6.449   4.204  1.00  0.00           C
ATOM   1117  C   ALA   139     -13.482  -7.018   3.292  1.00  0.00           C
ATOM   1118  O   ALA   139     -13.572  -6.895   2.071  1.00  0.00           O
ATOM   1119  CB  ALA   139     -13.968  -5.136   4.780  1.00  0.00           C
ATOM   1120  N   ALA   140     -12.473  -7.689   3.875  1.00  0.00           N
ATOM   1121  CA  ALA   140     -11.374  -8.249   3.144  1.00  0.00           C
ATOM   1122  C   ALA   140     -11.895  -9.277   2.193  1.00  0.00           C
ATOM   1123  O   ALA   140     -11.341  -9.478   1.113  1.00  0.00           O
ATOM   1124  CB  ALA   140     -10.345  -8.938   4.058  1.00  0.00           C
ATOM   1125  N   GLN   141     -12.967  -9.983   2.589  1.00  0.00           N
ATOM   1126  CA  GLN   141     -13.531 -11.026   1.782  1.00  0.00           C
ATOM   1127  C   GLN   141     -14.020 -10.436   0.496  1.00  0.00           C
ATOM   1128  O   GLN   141     -13.953 -11.079  -0.551  1.00  0.00           O
ATOM   1129  CB  GLN   141     -14.700 -11.743   2.484  1.00  0.00           C
ATOM   1130  CG  GLN   141     -14.241 -12.531   3.716  1.00  0.00           C
ATOM   1131  CD  GLN   141     -15.450 -13.207   4.348  1.00  0.00           C
ATOM   1132  NE2 GLN   141     -15.194 -14.250   5.181  1.00  0.00           N
ATOM   1133  OE1 GLN   141     -16.592 -12.815   4.111  1.00  0.00           O
ATOM   1134  N   ILE   142     -14.535  -9.195   0.533  1.00  0.00           N
ATOM   1135  CA  ILE   142     -15.025  -8.586  -0.668  1.00  0.00           C
ATOM   1136  C   ILE   142     -13.880  -8.440  -1.616  1.00  0.00           C
ATOM   1137  O   ILE   142     -14.003  -8.738  -2.803  1.00  0.00           O
ATOM   1138  CB  ILE   142     -15.587  -7.217  -0.426  1.00  0.00           C
ATOM   1139  CG1 ILE   142     -16.785  -7.299   0.534  1.00  0.00           C
ATOM   1140  CG2 ILE   142     -15.931  -6.592  -1.787  1.00  0.00           C
ATOM   1141  CD1 ILE   142     -17.245  -5.937   1.050  1.00  0.00           C
ATOM   1142  N   THR   143     -12.726  -7.978  -1.102  1.00  0.00           N
ATOM   1143  CA  THR   143     -11.580  -7.752  -1.929  1.00  0.00           C
ATOM   1144  C   THR   143     -11.107  -9.076  -2.440  1.00  0.00           C
ATOM   1145  O   THR   143     -10.688  -9.191  -3.590  1.00  0.00           O
ATOM   1146  CB  THR   143     -10.455  -7.057  -1.203  1.00  0.00           C
ATOM   1147  CG2 THR   143      -9.585  -8.089  -0.468  1.00  0.00           C
ATOM   1148  OG1 THR   143      -9.644  -6.361  -2.133  1.00  0.00           O
ATOM   1149  N   GLN   144     -11.178 -10.126  -1.598  1.00  0.00           N
ATOM   1150  CA  GLN   144     -10.683 -11.401  -2.020  1.00  0.00           C
ATOM   1151  C   GLN   144     -11.508 -11.903  -3.162  1.00  0.00           C
ATOM   1152  O   GLN   144     -10.973 -12.519  -4.079  1.00  0.00           O
ATOM   1153  CB  GLN   144     -10.639 -12.491  -0.932  1.00  0.00           C
ATOM   1154  CG  GLN   144     -11.992 -12.995  -0.441  1.00  0.00           C
ATOM   1155  CD  GLN   144     -11.710 -14.213   0.428  1.00  0.00           C
ATOM   1156  NE2 GLN   144     -10.411 -14.602   0.511  1.00  0.00           N
ATOM   1157  OE1 GLN   144     -12.616 -14.803   1.014  1.00  0.00           O
ATOM   1158  N   ARG   145     -12.833 -11.660  -3.142  1.00  0.00           N
ATOM   1159  CA  ARG   145     -13.680 -12.134  -4.201  1.00  0.00           C
ATOM   1160  C   ARG   145     -13.275 -11.478  -5.481  1.00  0.00           C
ATOM   1161  O   ARG   145     -13.206 -12.134  -6.520  1.00  0.00           O
ATOM   1162  CB  ARG   145     -15.167 -11.804  -3.994  1.00  0.00           C
ATOM   1163  CG  ARG   145     -15.830 -12.583  -2.860  1.00  0.00           C
ATOM   1164  CD  ARG   145     -17.349 -12.408  -2.830  1.00  0.00           C
ATOM   1165  NE  ARG   145     -17.867 -13.209  -1.687  1.00  0.00           N
ATOM   1166  CZ  ARG   145     -17.931 -12.649  -0.446  1.00  0.00           C
ATOM   1167  NH1 ARG   145     -17.541 -11.354  -0.261  1.00  0.00           N
ATOM   1168  NH2 ARG   145     -18.383 -13.382   0.613  1.00  0.00           N
ATOM   1169  N   LYS   146     -12.999 -10.159  -5.447  1.00  0.00           N
ATOM   1170  CA  LYS   146     -12.660  -9.472  -6.659  1.00  0.00           C
ATOM   1171  C   LYS   146     -11.383 -10.015  -7.216  1.00  0.00           C
ATOM   1172  O   LYS   146     -11.286 -10.299  -8.408  1.00  0.00           O
ATOM   1173  CB  LYS   146     -12.459  -7.956  -6.478  1.00  0.00           C
ATOM   1174  CG  LYS   146     -13.761  -7.184  -6.259  1.00  0.00           C
ATOM   1175  CD  LYS   146     -13.548  -5.716  -5.888  1.00  0.00           C
ATOM   1176  CE  LYS   146     -14.845  -4.904  -5.848  1.00  0.00           C
ATOM   1177  NZ  LYS   146     -14.558  -3.498  -5.485  1.00  0.00           N
ATOM   1178  N   TRP   147     -10.374 -10.197  -6.347  1.00  0.00           N
ATOM   1179  CA  TRP   147      -9.068 -10.635  -6.748  1.00  0.00           C
ATOM   1180  C   TRP   147      -9.138 -12.032  -7.278  1.00  0.00           C
ATOM   1181  O   TRP   147      -8.368 -12.406  -8.162  1.00  0.00           O
ATOM   1182  CB  TRP   147      -8.052 -10.570  -5.595  1.00  0.00           C
ATOM   1183  CG  TRP   147      -7.743  -9.144  -5.196  1.00  0.00           C
ATOM   1184  CD1 TRP   147      -8.245  -7.991  -5.722  1.00  0.00           C
ATOM   1185  CD2 TRP   147      -6.834  -8.753  -4.155  1.00  0.00           C
ATOM   1186  CE2 TRP   147      -6.837  -7.357  -4.109  1.00  0.00           C
ATOM   1187  CE3 TRP   147      -6.061  -9.491  -3.308  1.00  0.00           C
ATOM   1188  NE1 TRP   147      -7.706  -6.905  -5.076  1.00  0.00           N
ATOM   1189  CZ2 TRP   147      -6.062  -6.680  -3.212  1.00  0.00           C
ATOM   1190  CZ3 TRP   147      -5.281  -8.804  -2.406  1.00  0.00           C
ATOM   1191  CH2 TRP   147      -5.280  -7.425  -2.358  1.00  0.00           C
ATOM   1192  N   GLU   148     -10.028 -12.862  -6.706  1.00  0.00           N
ATOM   1193  CA  GLU   148     -10.185 -14.220  -7.142  1.00  0.00           C
ATOM   1194  C   GLU   148     -10.761 -14.226  -8.528  1.00  0.00           C
ATOM   1195  O   GLU   148     -10.328 -14.993  -9.387  1.00  0.00           O
ATOM   1196  CB  GLU   148     -11.130 -15.001  -6.214  1.00  0.00           C
ATOM   1197  CG  GLU   148     -10.567 -15.140  -4.797  1.00  0.00           C
ATOM   1198  CD  GLU   148     -11.677 -15.608  -3.867  1.00  0.00           C
ATOM   1199  OE1 GLU   148     -12.792 -15.909  -4.369  1.00  0.00           O
ATOM   1200  OE2 GLU   148     -11.422 -15.667  -2.635  1.00  0.00           O
ATOM   1201  N   ALA   149     -11.757 -13.356  -8.784  1.00  0.00           N
ATOM   1202  CA  ALA   149     -12.382 -13.313 -10.076  1.00  0.00           C
ATOM   1203  C   ALA   149     -11.350 -12.905 -11.078  1.00  0.00           C
ATOM   1204  O   ALA   149     -11.280 -13.450 -12.178  1.00  0.00           O
ATOM   1205  CB  ALA   149     -13.524 -12.284 -10.145  1.00  0.00           C
ATOM   1206  N   ALA   150     -10.526 -11.914 -10.693  1.00  0.00           N
ATOM   1207  CA  ALA   150      -9.464 -11.346 -11.477  1.00  0.00           C
ATOM   1208  C   ALA   150      -8.385 -12.365 -11.689  1.00  0.00           C
ATOM   1209  O   ALA   150      -7.672 -12.322 -12.689  1.00  0.00           O
ATOM   1210  CB  ALA   150      -8.823 -10.114 -10.814  1.00  0.00           C
ATOM   1211  N   ARG   151      -8.221 -13.306 -10.743  1.00  0.00           N
ATOM   1212  CA  ARG   151      -7.132 -14.239 -10.783  1.00  0.00           C
ATOM   1213  C   ARG   151      -5.857 -13.474 -10.643  1.00  0.00           C
ATOM   1214  O   ARG   151      -4.888 -13.683 -11.360  1.00  0.00           O
ATOM   1215  CB  ARG   151      -7.071 -15.135 -12.033  1.00  0.00           C
ATOM   1216  CG  ARG   151      -8.169 -16.200 -12.038  1.00  0.00           C
ATOM   1217  CD  ARG   151      -7.828 -17.443 -12.859  1.00  0.00           C
ATOM   1218  NE  ARG   151      -7.593 -17.010 -14.263  1.00  0.00           N
ATOM   1219  CZ  ARG   151      -7.495 -17.950 -15.246  1.00  0.00           C
ATOM   1220  NH1 ARG   151      -7.674 -19.270 -14.946  1.00  0.00           N
ATOM   1221  NH2 ARG   151      -7.215 -17.571 -16.525  1.00  0.00           N
ATOM   1222  N   VAL   152      -5.875 -12.542  -9.668  1.00  0.00           N
ATOM   1223  CA  VAL   152      -4.766 -11.714  -9.294  1.00  0.00           C
ATOM   1224  C   VAL   152      -3.673 -12.579  -8.746  1.00  0.00           C
ATOM   1225  O   VAL   152      -2.494 -12.343  -9.000  1.00  0.00           O
ATOM   1226  CB  VAL   152      -5.129 -10.731  -8.220  1.00  0.00           C
ATOM   1227  CG1 VAL   152      -3.854  -9.999  -7.773  1.00  0.00           C
ATOM   1228  CG2 VAL   152      -6.230  -9.801  -8.758  1.00  0.00           C
ATOM   1229  N   ALA   153      -4.043 -13.629  -7.990  1.00  0.00           N
ATOM   1230  CA  ALA   153      -3.074 -14.466  -7.345  1.00  0.00           C
ATOM   1231  C   ALA   153      -2.174 -15.060  -8.382  1.00  0.00           C
ATOM   1232  O   ALA   153      -0.970 -15.179  -8.158  1.00  0.00           O
ATOM   1233  CB  ALA   153      -3.713 -15.625  -6.561  1.00  0.00           C
ATOM   1234  N   GLU   154      -2.722 -15.455  -9.545  1.00  0.00           N
ATOM   1235  CA  GLU   154      -1.876 -16.059 -10.530  1.00  0.00           C
ATOM   1236  C   GLU   154      -0.866 -15.053 -10.993  1.00  0.00           C
ATOM   1237  O   GLU   154       0.288 -15.403 -11.223  1.00  0.00           O
ATOM   1238  CB  GLU   154      -2.620 -16.616 -11.759  1.00  0.00           C
ATOM   1239  CG  GLU   154      -3.356 -15.585 -12.609  1.00  0.00           C
ATOM   1240  CD  GLU   154      -3.829 -16.302 -13.865  1.00  0.00           C
ATOM   1241  OE1 GLU   154      -4.799 -17.097 -13.764  1.00  0.00           O
ATOM   1242  OE2 GLU   154      -3.217 -16.077 -14.942  1.00  0.00           O
ATOM   1243  N   GLN   155      -1.265 -13.773 -11.146  1.00  0.00           N
ATOM   1244  CA  GLN   155      -0.340 -12.777 -11.616  1.00  0.00           C
ATOM   1245  C   GLN   155       0.753 -12.552 -10.613  1.00  0.00           C
ATOM   1246  O   GLN   155       1.916 -12.396 -10.986  1.00  0.00           O
ATOM   1247  CB  GLN   155      -0.983 -11.412 -11.925  1.00  0.00           C
ATOM   1248  CG  GLN   155      -1.835 -11.390 -13.200  1.00  0.00           C
ATOM   1249  CD  GLN   155      -3.300 -11.560 -12.829  1.00  0.00           C
ATOM   1250  NE2 GLN   155      -4.096 -12.188 -13.737  1.00  0.00           N
ATOM   1251  OE1 GLN   155      -3.729 -11.130 -11.762  1.00  0.00           O
ATOM   1252  N   LEU   156       0.412 -12.530  -9.309  1.00  0.00           N
ATOM   1253  CA  LEU   156       1.382 -12.276  -8.272  1.00  0.00           C
ATOM   1254  C   LEU   156       2.407 -13.363  -8.283  1.00  0.00           C
ATOM   1255  O   LEU   156       3.601 -13.112  -8.125  1.00  0.00           O
ATOM   1256  CB  LEU   156       0.753 -12.285  -6.866  1.00  0.00           C
ATOM   1257  CG  LEU   156      -0.200 -11.110  -6.591  1.00  0.00           C
ATOM   1258  CD1 LEU   156      -0.787 -11.189  -5.172  1.00  0.00           C
ATOM   1259  CD2 LEU   156       0.494  -9.763  -6.850  1.00  0.00           C
ATOM   1260  N   ARG   157       1.952 -14.608  -8.481  1.00  0.00           N
ATOM   1261  CA  ARG   157       2.797 -15.766  -8.468  1.00  0.00           C
ATOM   1262  C   ARG   157       3.825 -15.584  -9.541  1.00  0.00           C
ATOM   1263  O   ARG   157       5.009 -15.842  -9.329  1.00  0.00           O
ATOM   1264  CB  ARG   157       1.955 -17.014  -8.797  1.00  0.00           C
ATOM   1265  CG  ARG   157       2.648 -18.373  -8.754  1.00  0.00           C
ATOM   1266  CD  ARG   157       1.702 -19.474  -9.247  1.00  0.00           C
ATOM   1267  NE  ARG   157       2.402 -20.786  -9.194  1.00  0.00           N
ATOM   1268  CZ  ARG   157       2.313 -21.552  -8.068  1.00  0.00           C
ATOM   1269  NH1 ARG   157       1.646 -21.081  -6.975  1.00  0.00           N
ATOM   1270  NH2 ARG   157       2.876 -22.795  -8.039  1.00  0.00           N
ATOM   1271  N   ALA   158       3.395 -15.103 -10.720  1.00  0.00           N
ATOM   1272  CA  ALA   158       4.288 -14.931 -11.829  1.00  0.00           C
ATOM   1273  C   ALA   158       5.345 -13.926 -11.473  1.00  0.00           C
ATOM   1274  O   ALA   158       6.515 -14.111 -11.800  1.00  0.00           O
ATOM   1275  CB  ALA   158       3.574 -14.420 -13.091  1.00  0.00           C
ATOM   1276  N   TYR   159       4.948 -12.824 -10.808  1.00  0.00           N
ATOM   1277  CA  TYR   159       5.849 -11.760 -10.446  1.00  0.00           C
ATOM   1278  C   TYR   159       6.853 -12.223  -9.436  1.00  0.00           C
ATOM   1279  O   TYR   159       8.056 -12.025  -9.601  1.00  0.00           O
ATOM   1280  CB  TYR   159       5.076 -10.580  -9.829  1.00  0.00           C
ATOM   1281  CG  TYR   159       6.021  -9.510  -9.398  1.00  0.00           C
ATOM   1282  CD1 TYR   159       6.486  -8.577 -10.296  1.00  0.00           C
ATOM   1283  CD2 TYR   159       6.430  -9.435  -8.086  1.00  0.00           C
ATOM   1284  CE1 TYR   159       7.350  -7.587  -9.892  1.00  0.00           C
ATOM   1285  CE2 TYR   159       7.294  -8.447  -7.676  1.00  0.00           C
ATOM   1286  CZ  TYR   159       7.755  -7.521  -8.580  1.00  0.00           C
ATOM   1287  OH  TYR   159       8.642  -6.506  -8.160  1.00  0.00           O
ATOM   1288  N   LEU   160       6.376 -12.876  -8.362  1.00  0.00           N
ATOM   1289  CA  LEU   160       7.249 -13.272  -7.296  1.00  0.00           C
ATOM   1290  C   LEU   160       8.218 -14.281  -7.811  1.00  0.00           C
ATOM   1291  O   LEU   160       9.409 -14.238  -7.508  1.00  0.00           O
ATOM   1292  CB  LEU   160       6.492 -13.932  -6.131  1.00  0.00           C
ATOM   1293  CG  LEU   160       5.434 -13.020  -5.481  1.00  0.00           C
ATOM   1294  CD1 LEU   160       4.728 -13.733  -4.321  1.00  0.00           C
ATOM   1295  CD2 LEU   160       6.024 -11.663  -5.072  1.00  0.00           C
ATOM   1296  N   GLU   161       7.707 -15.252  -8.580  1.00  0.00           N
ATOM   1297  CA  GLU   161       8.551 -16.284  -9.085  1.00  0.00           C
ATOM   1298  C   GLU   161       9.479 -15.768 -10.147  1.00  0.00           C
ATOM   1299  O   GLU   161      10.649 -16.141 -10.160  1.00  0.00           O
ATOM   1300  CB  GLU   161       7.735 -17.457  -9.643  1.00  0.00           C
ATOM   1301  CG  GLU   161       6.966 -18.174  -8.531  1.00  0.00           C
ATOM   1302  CD  GLU   161       6.004 -19.170  -9.155  1.00  0.00           C
ATOM   1303  OE1 GLU   161       5.955 -19.240 -10.411  1.00  0.00           O
ATOM   1304  OE2 GLU   161       5.300 -19.872  -8.381  1.00  0.00           O
ATOM   1305  N   GLY   162       8.977 -15.012 -11.148  1.00  0.00           N
ATOM   1306  CA  GLY   162       9.894 -14.556 -12.162  1.00  0.00           C
ATOM   1307  C   GLY   162      10.685 -13.300 -11.894  1.00  0.00           C
ATOM   1308  O   GLY   162      11.879 -13.335 -11.596  1.00  0.00           O
ATOM   1309  N   THR   163       9.976 -12.148 -11.902  1.00  0.00           N
ATOM   1310  CA  THR   163      10.581 -10.842 -11.925  1.00  0.00           C
ATOM   1311  C   THR   163      11.291 -10.544 -10.655  1.00  0.00           C
ATOM   1312  O   THR   163      12.411 -10.035 -10.665  1.00  0.00           O
ATOM   1313  CB  THR   163       9.574  -9.742 -12.108  1.00  0.00           C
ATOM   1314  CG2 THR   163      10.311  -8.393 -12.111  1.00  0.00           C
ATOM   1315  OG1 THR   163       8.865  -9.918 -13.326  1.00  0.00           O
ATOM   1316  N   CYS   164      10.649 -10.861  -9.523  1.00  0.00           N
ATOM   1317  CA  CYS   164      11.206 -10.493  -8.258  1.00  0.00           C
ATOM   1318  C   CYS   164      12.537 -11.146  -8.094  1.00  0.00           C
ATOM   1319  O   CYS   164      13.525 -10.489  -7.771  1.00  0.00           O
ATOM   1320  CB  CYS   164      10.327 -10.921  -7.065  1.00  0.00           C
ATOM   1321  SG  CYS   164      10.959 -10.317  -5.468  1.00  0.00           S
ATOM   1322  N   VAL   165      12.604 -12.465  -8.340  1.00  0.00           N
ATOM   1323  CA  VAL   165      13.828 -13.177  -8.123  1.00  0.00           C
ATOM   1324  C   VAL   165      14.899 -12.731  -9.063  1.00  0.00           C
ATOM   1325  O   VAL   165      16.049 -12.582  -8.656  1.00  0.00           O
ATOM   1326  CB  VAL   165      13.686 -14.668  -8.219  1.00  0.00           C
ATOM   1327  CG1 VAL   165      12.833 -15.149  -7.040  1.00  0.00           C
ATOM   1328  CG2 VAL   165      13.091 -15.033  -9.583  1.00  0.00           C
ATOM   1329  N   GLU   166      14.570 -12.502 -10.346  1.00  0.00           N
ATOM   1330  CA  GLU   166      15.620 -12.159 -11.258  1.00  0.00           C
ATOM   1331  C   GLU   166      16.219 -10.843 -10.876  1.00  0.00           C
ATOM   1332  O   GLU   166      17.436 -10.680 -10.909  1.00  0.00           O
ATOM   1333  CB  GLU   166      15.179 -12.108 -12.730  1.00  0.00           C
ATOM   1334  CG  GLU   166      14.080 -11.103 -13.051  1.00  0.00           C
ATOM   1335  CD  GLU   166      13.833 -11.228 -14.545  1.00  0.00           C
ATOM   1336  OE1 GLU   166      14.838 -11.384 -15.291  1.00  0.00           O
ATOM   1337  OE2 GLU   166      12.647 -11.181 -14.961  1.00  0.00           O
ATOM   1338  N   TRP   167      15.386  -9.861 -10.491  1.00  0.00           N
ATOM   1339  CA  TRP   167      15.930  -8.587 -10.129  1.00  0.00           C
ATOM   1340  C   TRP   167      16.768  -8.718  -8.899  1.00  0.00           C
ATOM   1341  O   TRP   167      17.804  -8.065  -8.776  1.00  0.00           O
ATOM   1342  CB  TRP   167      14.881  -7.493  -9.864  1.00  0.00           C
ATOM   1343  CG  TRP   167      14.285  -6.900 -11.115  1.00  0.00           C
ATOM   1344  CD1 TRP   167      13.057  -7.085 -11.683  1.00  0.00           C
ATOM   1345  CD2 TRP   167      14.993  -5.986 -11.968  1.00  0.00           C
ATOM   1346  CE2 TRP   167      14.141  -5.657 -13.019  1.00  0.00           C
ATOM   1347  CE3 TRP   167      16.254  -5.467 -11.878  1.00  0.00           C
ATOM   1348  NE1 TRP   167      12.955  -6.334 -12.830  1.00  0.00           N
ATOM   1349  CZ2 TRP   167      14.539  -4.797 -14.004  1.00  0.00           C
ATOM   1350  CZ3 TRP   167      16.653  -4.600 -12.872  1.00  0.00           C
ATOM   1351  CH2 TRP   167      15.809  -4.274 -13.914  1.00  0.00           C
ATOM   1352  N   LEU   168      16.338  -9.551  -7.937  1.00  0.00           N
ATOM   1353  CA  LEU   168      17.081  -9.658  -6.714  1.00  0.00           C
ATOM   1354  C   LEU   168      18.447 -10.201  -7.008  1.00  0.00           C
ATOM   1355  O   LEU   168      19.445  -9.744  -6.449  1.00  0.00           O
ATOM   1356  CB  LEU   168      16.418 -10.562  -5.665  1.00  0.00           C
ATOM   1357  CG  LEU   168      17.231 -10.635  -4.359  1.00  0.00           C
ATOM   1358  CD1 LEU   168      17.385  -9.246  -3.730  1.00  0.00           C
ATOM   1359  CD2 LEU   168      16.633 -11.651  -3.375  1.00  0.00           C
ATOM   1360  N   ARG   169      18.525 -11.189  -7.914  1.00  0.00           N
ATOM   1361  CA  ARG   169      19.779 -11.804  -8.237  1.00  0.00           C
ATOM   1362  C   ARG   169      20.675 -10.744  -8.788  1.00  0.00           C
ATOM   1363  O   ARG   169      21.844 -10.640  -8.415  1.00  0.00           O
ATOM   1364  CB  ARG   169      19.605 -12.893  -9.309  1.00  0.00           C
ATOM   1365  CG  ARG   169      18.599 -13.969  -8.889  1.00  0.00           C
ATOM   1366  CD  ARG   169      18.215 -14.936 -10.010  1.00  0.00           C
ATOM   1367  NE  ARG   169      17.238 -15.908  -9.443  1.00  0.00           N
ATOM   1368  CZ  ARG   169      16.156 -16.300 -10.177  1.00  0.00           C
ATOM   1369  NH1 ARG   169      15.978 -15.830 -11.445  1.00  0.00           N
ATOM   1370  NH2 ARG   169      15.245 -17.161  -9.639  1.00  0.00           N
ATOM   1371  N   ARG   170      20.124  -9.903  -9.683  1.00  0.00           N
ATOM   1372  CA  ARG   170      20.899  -8.871 -10.311  1.00  0.00           C
ATOM   1373  C   ARG   170      21.393  -7.908  -9.271  1.00  0.00           C
ATOM   1374  O   ARG   170      22.558  -7.506  -9.291  1.00  0.00           O
ATOM   1375  CB  ARG   170      20.071  -8.078 -11.332  1.00  0.00           C
ATOM   1376  CG  ARG   170      20.840  -6.958 -12.038  1.00  0.00           C
ATOM   1377  CD  ARG   170      19.987  -6.203 -13.062  1.00  0.00           C
ATOM   1378  NE  ARG   170      20.805  -5.076 -13.591  1.00  0.00           N
ATOM   1379  CZ  ARG   170      20.874  -4.857 -14.935  1.00  0.00           C
ATOM   1380  NH1 ARG   170      20.244  -5.705 -15.799  1.00  0.00           N
ATOM   1381  NH2 ARG   170      21.579  -3.791 -15.417  1.00  0.00           N
ATOM   1382  N   TYR   171      20.527  -7.525  -8.315  1.00  0.00           N
ATOM   1383  CA  TYR   171      20.933  -6.548  -7.337  1.00  0.00           C
ATOM   1384  C   TYR   171      22.051  -7.109  -6.507  1.00  0.00           C
ATOM   1385  O   TYR   171      23.033  -6.423  -6.218  1.00  0.00           O
ATOM   1386  CB  TYR   171      19.818  -6.138  -6.353  1.00  0.00           C
ATOM   1387  CG  TYR   171      18.663  -5.536  -7.087  1.00  0.00           C
ATOM   1388  CD1 TYR   171      18.833  -4.463  -7.933  1.00  0.00           C
ATOM   1389  CD2 TYR   171      17.389  -6.015  -6.878  1.00  0.00           C
ATOM   1390  CE1 TYR   171      17.758  -3.907  -8.589  1.00  0.00           C
ATOM   1391  CE2 TYR   171      16.310  -5.463  -7.529  1.00  0.00           C
ATOM   1392  CZ  TYR   171      16.495  -4.408  -8.390  1.00  0.00           C
ATOM   1393  OH  TYR   171      15.390  -3.839  -9.058  1.00  0.00           O
ATOM   1394  N   LEU   172      21.942  -8.387  -6.104  1.00  0.00           N
ATOM   1395  CA  LEU   172      22.948  -8.960  -5.256  1.00  0.00           C
ATOM   1396  C   LEU   172      24.260  -8.910  -5.972  1.00  0.00           C
ATOM   1397  O   LEU   172      25.290  -8.624  -5.363  1.00  0.00           O
ATOM   1398  CB  LEU   172      22.648 -10.434  -4.930  1.00  0.00           C
ATOM   1399  CG  LEU   172      21.372 -10.620  -4.089  1.00  0.00           C
ATOM   1400  CD1 LEU   172      21.085 -12.106  -3.825  1.00  0.00           C
ATOM   1401  CD2 LEU   172      21.439  -9.801  -2.789  1.00  0.00           C
ATOM   1402  N   GLU   173      24.257  -9.201  -7.288  1.00  0.00           N
ATOM   1403  CA  GLU   173      25.473  -9.204  -8.057  1.00  0.00           C
ATOM   1404  C   GLU   173      26.051  -7.828  -8.118  1.00  0.00           C
ATOM   1405  O   GLU   173      27.238  -7.637  -7.856  1.00  0.00           O
ATOM   1406  CB  GLU   173      25.247  -9.650  -9.510  1.00  0.00           C
ATOM   1407  CG  GLU   173      24.958 -11.143  -9.643  1.00  0.00           C
ATOM   1408  CD  GLU   173      26.284 -11.871  -9.507  1.00  0.00           C
ATOM   1409  OE1 GLU   173      27.333 -11.235  -9.796  1.00  0.00           O
ATOM   1410  OE2 GLU   173      26.269 -13.071  -9.125  1.00  0.00           O
ATOM   1411  N   ASN   174      25.220  -6.823  -8.450  1.00  0.00           N
ATOM   1412  CA  ASN   174      25.731  -5.487  -8.533  1.00  0.00           C
ATOM   1413  C   ASN   174      25.594  -4.941  -7.148  1.00  0.00           C
ATOM   1414  O   ASN   174      24.542  -4.466  -6.749  1.00  0.00           O
ATOM   1415  CB  ASN   174      24.880  -4.567  -9.427  1.00  0.00           C
ATOM   1416  CG  ASN   174      24.867  -5.086 -10.860  1.00  0.00           C
ATOM   1417  ND2 ASN   174      23.694  -4.931 -11.531  1.00  0.00           N
ATOM   1418  OD1 ASN   174      25.853  -5.610 -11.375  1.00  0.00           O
ATOM   1419  N   GLY   175      26.667  -4.885  -6.366  1.00  0.00           N
ATOM   1420  CA  GLY   175      26.455  -4.458  -5.016  1.00  0.00           C
ATOM   1421  C   GLY   175      26.852  -5.586  -4.126  1.00  0.00           C
ATOM   1422  O   GLY   175      26.615  -5.561  -2.920  1.00  0.00           O
ATOM   1423  N   LYS   176      27.518  -6.593  -4.714  1.00  0.00           N
ATOM   1424  CA  LYS   176      27.941  -7.761  -4.001  1.00  0.00           C
ATOM   1425  C   LYS   176      28.795  -7.363  -2.848  1.00  0.00           C
ATOM   1426  O   LYS   176      28.693  -7.947  -1.772  1.00  0.00           O
ATOM   1427  CB  LYS   176      28.855  -8.676  -4.826  1.00  0.00           C
ATOM   1428  CG  LYS   176      28.172  -9.555  -5.865  1.00  0.00           C
ATOM   1429  CD  LYS   176      29.192 -10.185  -6.812  1.00  0.00           C
ATOM   1430  CE  LYS   176      28.720 -11.485  -7.449  1.00  0.00           C
ATOM   1431  NZ  LYS   176      28.742 -12.577  -6.455  1.00  0.00           N
ATOM   1432  N   GLU   177      29.674  -6.369  -3.032  1.00  0.00           N
ATOM   1433  CA  GLU   177      30.562  -6.079  -1.947  1.00  0.00           C
ATOM   1434  C   GLU   177      29.779  -5.655  -0.753  1.00  0.00           C
ATOM   1435  O   GLU   177      30.075  -6.069   0.367  1.00  0.00           O
ATOM   1436  CB  GLU   177      31.559  -4.955  -2.243  1.00  0.00           C
ATOM   1437  CG  GLU   177      32.632  -5.344  -3.255  1.00  0.00           C
ATOM   1438  CD  GLU   177      33.660  -4.233  -3.200  1.00  0.00           C
ATOM   1439  OE1 GLU   177      33.487  -3.338  -2.331  1.00  0.00           O
ATOM   1440  OE2 GLU   177      34.626  -4.261  -4.007  1.00  0.00           O
ATOM   1441  N   THR   178      28.787  -4.773  -0.949  1.00  0.00           N
ATOM   1442  CA  THR   178      28.023  -4.336   0.182  1.00  0.00           C
ATOM   1443  C   THR   178      27.067  -5.396   0.648  1.00  0.00           C
ATOM   1444  O   THR   178      27.053  -5.785   1.815  1.00  0.00           O
ATOM   1445  CB  THR   178      27.205  -3.122  -0.133  1.00  0.00           C
ATOM   1446  CG2 THR   178      26.484  -2.670   1.146  1.00  0.00           C
ATOM   1447  OG1 THR   178      28.044  -2.079  -0.609  1.00  0.00           O
ATOM   1448  N   LEU   179      26.256  -5.913  -0.292  1.00  0.00           N
ATOM   1449  CA  LEU   179      25.167  -6.800   0.006  1.00  0.00           C
ATOM   1450  C   LEU   179      25.623  -8.136   0.514  1.00  0.00           C
ATOM   1451  O   LEU   179      24.957  -8.740   1.349  1.00  0.00           O
ATOM   1452  CB  LEU   179      24.258  -7.012  -1.218  1.00  0.00           C
ATOM   1453  CG  LEU   179      23.607  -5.699  -1.707  1.00  0.00           C
ATOM   1454  CD1 LEU   179      22.706  -5.936  -2.930  1.00  0.00           C
ATOM   1455  CD2 LEU   179      22.884  -4.969  -0.563  1.00  0.00           C
ATOM   1456  N   GLN   180      26.715  -8.671  -0.056  1.00  0.00           N
ATOM   1457  CA  GLN   180      27.279  -9.956   0.247  1.00  0.00           C
ATOM   1458  C   GLN   180      28.107  -9.992   1.493  1.00  0.00           C
ATOM   1459  O   GLN   180      28.276 -11.059   2.072  1.00  0.00           O
ATOM   1460  CB  GLN   180      28.160 -10.489  -0.895  1.00  0.00           C
ATOM   1461  CG  GLN   180      27.423 -10.584  -2.232  1.00  0.00           C
ATOM   1462  CD  GLN   180      26.443 -11.745  -2.176  1.00  0.00           C
ATOM   1463  NE2 GLN   180      25.639 -11.905  -3.262  1.00  0.00           N
ATOM   1464  OE1 GLN   180      26.396 -12.497  -1.203  1.00  0.00           O
ATOM   1465  N   ARG   181      28.708  -8.862   1.905  1.00  0.00           N
ATOM   1466  CA  ARG   181      29.669  -8.894   2.976  1.00  0.00           C
ATOM   1467  C   ARG   181      29.013  -8.578   4.287  1.00  0.00           C
ATOM   1468  O   ARG   181      28.400  -7.527   4.447  1.00  0.00           O
ATOM   1469  CB  ARG   181      30.779  -7.856   2.740  1.00  0.00           C
ATOM   1470  CG  ARG   181      31.910  -7.847   3.765  1.00  0.00           C
ATOM   1471  CD  ARG   181      32.952  -6.767   3.468  1.00  0.00           C
ATOM   1472  NE  ARG   181      32.264  -5.451   3.598  1.00  0.00           N
ATOM   1473  CZ  ARG   181      32.488  -4.465   2.680  1.00  0.00           C
ATOM   1474  NH1 ARG   181      33.343  -4.686   1.639  1.00  0.00           N
ATOM   1475  NH2 ARG   181      31.855  -3.262   2.804  1.00  0.00           N
ATOM   1476  N   ALA   182      29.122  -9.504   5.268  1.00  0.00           N
ATOM   1477  CA  ALA   182      28.573  -9.261   6.571  1.00  0.00           C
ATOM   1478  C   ALA   182      29.591  -8.495   7.353  1.00  0.00           C
ATOM   1479  O   ALA   182      30.782  -8.794   7.288  1.00  0.00           O
ATOM   1480  CB  ALA   182      28.258 -10.547   7.356  1.00  0.00           C
ATOM   1481  N   ASP   183      29.143  -7.483   8.126  1.00  0.00           N
ATOM   1482  CA  ASP   183      30.052  -6.699   8.914  1.00  0.00           C
ATOM   1483  C   ASP   183      29.855  -7.092  10.344  1.00  0.00           C
ATOM   1484  O   ASP   183      28.785  -6.872  10.907  1.00  0.00           O
ATOM   1485  CB  ASP   183      29.784  -5.181   8.861  1.00  0.00           C
ATOM   1486  CG  ASP   183      30.213  -4.623   7.511  1.00  0.00           C
ATOM   1487  OD1 ASP   183      31.180  -5.171   6.916  1.00  0.00           O
ATOM   1488  OD2 ASP   183      29.577  -3.634   7.059  1.00  0.00           O
ATOM   1489  N   PRO   184      30.861  -7.675  10.940  1.00  0.00           N
ATOM   1490  CA  PRO   184      30.838  -8.111  12.312  1.00  0.00           C
ATOM   1491  C   PRO   184      30.730  -6.922  13.222  1.00  0.00           C
ATOM   1492  O   PRO   184      31.204  -5.851  12.858  1.00  0.00           O
ATOM   1493  CB  PRO   184      32.164  -8.841  12.515  1.00  0.00           C
ATOM   1494  CG  PRO   184      33.107  -8.148  11.513  1.00  0.00           C
ATOM   1495  CD  PRO   184      32.185  -7.753  10.348  1.00  0.00           C
ATOM   1496  N   PRO   185      30.117  -7.081  14.369  1.00  0.00           N
ATOM   1497  CA  PRO   185      29.994  -5.983  15.290  1.00  0.00           C
ATOM   1498  C   PRO   185      31.255  -5.718  16.048  1.00  0.00           C
ATOM   1499  O   PRO   185      31.958  -6.664  16.404  1.00  0.00           O
ATOM   1500  CB  PRO   185      28.808  -6.320  16.200  1.00  0.00           C
ATOM   1501  CG  PRO   185      28.573  -7.825  15.991  1.00  0.00           C
ATOM   1502  CD  PRO   185      29.071  -8.071  14.556  1.00  0.00           C
ATOM   1503  N   LYS   186      31.545  -4.430  16.315  1.00  0.00           N
ATOM   1504  CA  LYS   186      32.657  -4.071  17.143  1.00  0.00           C
ATOM   1505  C   LYS   186      32.057  -4.028  18.506  1.00  0.00           C
ATOM   1506  O   LYS   186      31.089  -3.304  18.734  1.00  0.00           O
ATOM   1507  CB  LYS   186      33.214  -2.662  16.871  1.00  0.00           C
ATOM   1508  CG  LYS   186      33.981  -2.514  15.557  1.00  0.00           C
ATOM   1509  CD  LYS   186      34.225  -1.051  15.182  1.00  0.00           C
ATOM   1510  CE  LYS   186      35.323  -0.855  14.135  1.00  0.00           C
ATOM   1511  NZ  LYS   186      36.651  -0.932  14.784  1.00  0.00           N
ATOM   1512  N   THR   187      32.606  -4.805  19.454  1.00  0.00           N
ATOM   1513  CA  THR   187      31.950  -4.864  20.726  1.00  0.00           C
ATOM   1514  C   THR   187      32.899  -4.582  21.849  1.00  0.00           C
ATOM   1515  O   THR   187      34.098  -4.840  21.757  1.00  0.00           O
ATOM   1516  CB  THR   187      31.274  -6.192  20.917  1.00  0.00           C
ATOM   1517  CG2 THR   187      32.280  -7.317  20.640  1.00  0.00           C
ATOM   1518  OG1 THR   187      30.700  -6.298  22.209  1.00  0.00           O
ATOM   1519  N   HIS   188      32.360  -3.989  22.938  1.00  0.00           N
ATOM   1520  CA  HIS   188      33.129  -3.669  24.106  1.00  0.00           C
ATOM   1521  C   HIS   188      32.173  -3.537  25.252  1.00  0.00           C
ATOM   1522  O   HIS   188      30.973  -3.358  25.051  1.00  0.00           O
ATOM   1523  CB  HIS   188      33.891  -2.334  23.988  1.00  0.00           C
ATOM   1524  CG  HIS   188      32.994  -1.133  23.883  1.00  0.00           C
ATOM   1525  CD2 HIS   188      32.601  -0.250  24.842  1.00  0.00           C
ATOM   1526  ND1 HIS   188      32.399  -0.708  22.716  1.00  0.00           N
ATOM   1527  CE1 HIS   188      31.681   0.402  23.024  1.00  0.00           C
ATOM   1528  NE2 HIS   188      31.774   0.719  24.303  1.00  0.00           N
ATOM   1529  N   VAL   189      32.690  -3.639  26.497  1.00  0.00           N
ATOM   1530  CA  VAL   189      31.842  -3.503  27.648  1.00  0.00           C
ATOM   1531  C   VAL   189      32.283  -2.285  28.400  1.00  0.00           C
ATOM   1532  O   VAL   189      33.472  -2.052  28.608  1.00  0.00           O
ATOM   1533  CB  VAL   189      31.908  -4.672  28.588  1.00  0.00           C
ATOM   1534  CG1 VAL   189      31.049  -4.358  29.826  1.00  0.00           C
ATOM   1535  CG2 VAL   189      31.456  -5.932  27.828  1.00  0.00           C
ATOM   1536  N   THR   190      31.301  -1.478  28.836  1.00  0.00           N
ATOM   1537  CA  THR   190      31.544  -0.237  29.509  1.00  0.00           C
ATOM   1538  C   THR   190      31.007  -0.366  30.905  1.00  0.00           C
ATOM   1539  O   THR   190      30.028  -1.074  31.138  1.00  0.00           O
ATOM   1540  CB  THR   190      30.849   0.875  28.774  1.00  0.00           C
ATOM   1541  CG2 THR   190      29.358   0.542  28.675  1.00  0.00           C
ATOM   1542  OG1 THR   190      31.057   2.133  29.389  1.00  0.00           O
ATOM   1543  N   HIS   191      31.667   0.298  31.880  1.00  0.00           N
ATOM   1544  CA  HIS   191      31.280   0.190  33.262  1.00  0.00           C
ATOM   1545  C   HIS   191      31.031   1.571  33.793  1.00  0.00           C
ATOM   1546  O   HIS   191      31.869   2.459  33.647  1.00  0.00           O
ATOM   1547  CB  HIS   191      32.395  -0.457  34.106  1.00  0.00           C
ATOM   1548  CG  HIS   191      32.040  -0.729  35.535  1.00  0.00           C
ATOM   1549  CD2 HIS   191      31.480  -1.832  36.101  1.00  0.00           C
ATOM   1550  ND1 HIS   191      32.265   0.153  36.568  1.00  0.00           N
ATOM   1551  CE1 HIS   191      31.837  -0.458  37.702  1.00  0.00           C
ATOM   1552  NE2 HIS   191      31.352  -1.664  37.468  1.00  0.00           N
ATOM   1553  N   HIS   192      29.854   1.792  34.420  1.00  0.00           N
ATOM   1554  CA  HIS   192      29.547   3.093  34.952  1.00  0.00           C
ATOM   1555  C   HIS   192      28.966   2.897  36.324  1.00  0.00           C
ATOM   1556  O   HIS   192      27.947   2.225  36.481  1.00  0.00           O
ATOM   1557  CB  HIS   192      28.488   3.832  34.117  1.00  0.00           C
ATOM   1558  CG  HIS   192      28.813   3.829  32.650  1.00  0.00           C
ATOM   1559  CD2 HIS   192      28.331   3.029  31.660  1.00  0.00           C
ATOM   1560  ND1 HIS   192      29.714   4.674  32.045  1.00  0.00           N
ATOM   1561  CE1 HIS   192      29.736   4.345  30.728  1.00  0.00           C
ATOM   1562  NE2 HIS   192      28.912   3.352  30.447  1.00  0.00           N
ATOM   1563  N   PRO   193      29.586   3.451  37.329  1.00  0.00           N
ATOM   1564  CA  PRO   193      29.106   3.289  38.679  1.00  0.00           C
ATOM   1565  C   PRO   193      27.878   4.094  38.979  1.00  0.00           C
ATOM   1566  O   PRO   193      27.883   5.301  38.748  1.00  0.00           O
ATOM   1567  CB  PRO   193      30.291   3.617  39.593  1.00  0.00           C
ATOM   1568  CG  PRO   193      31.302   4.332  38.676  1.00  0.00           C
ATOM   1569  CD  PRO   193      31.003   3.757  37.284  1.00  0.00           C
ATOM   1570  N   ILE   194      26.811   3.437  39.477  1.00  0.00           N
ATOM   1571  CA  ILE   194      25.618   4.106  39.915  1.00  0.00           C
ATOM   1572  C   ILE   194      25.916   4.750  41.232  1.00  0.00           C
ATOM   1573  O   ILE   194      25.629   5.926  41.457  1.00  0.00           O
ATOM   1574  CB  ILE   194      24.496   3.143  40.168  1.00  0.00           C
ATOM   1575  CG1 ILE   194      24.168   2.315  38.911  1.00  0.00           C
ATOM   1576  CG2 ILE   194      23.302   3.958  40.694  1.00  0.00           C
ATOM   1577  CD1 ILE   194      23.615   3.133  37.750  1.00  0.00           C
ATOM   1578  N   SER   195      26.528   3.955  42.135  1.00  0.00           N
ATOM   1579  CA  SER   195      26.810   4.373  43.475  1.00  0.00           C
ATOM   1580  C   SER   195      27.899   3.498  43.999  1.00  0.00           C
ATOM   1581  O   SER   195      28.562   2.781  43.250  1.00  0.00           O
ATOM   1582  CB  SER   195      25.609   4.216  44.428  1.00  0.00           C
ATOM   1583  OG  SER   195      25.249   2.848  44.547  1.00  0.00           O
ATOM   1584  N   ASP   196      28.122   3.556  45.323  1.00  0.00           N
ATOM   1585  CA  ASP   196      29.155   2.778  45.932  1.00  0.00           C
ATOM   1586  C   ASP   196      28.846   1.330  45.720  1.00  0.00           C
ATOM   1587  O   ASP   196      29.754   0.534  45.491  1.00  0.00           O
ATOM   1588  CB  ASP   196      29.246   2.981  47.455  1.00  0.00           C
ATOM   1589  CG  ASP   196      29.751   4.388  47.732  1.00  0.00           C
ATOM   1590  OD1 ASP   196      30.103   5.094  46.750  1.00  0.00           O
ATOM   1591  OD2 ASP   196      29.798   4.774  48.931  1.00  0.00           O
ATOM   1592  N   HIS   197      27.556   0.962  45.868  1.00  0.00           N
ATOM   1593  CA  HIS   197      27.050  -0.381  45.764  1.00  0.00           C
ATOM   1594  C   HIS   197      26.897  -0.913  44.370  1.00  0.00           C
ATOM   1595  O   HIS   197      27.178  -2.088  44.139  1.00  0.00           O
ATOM   1596  CB  HIS   197      25.684  -0.537  46.444  1.00  0.00           C
ATOM   1597  CG  HIS   197      25.755  -0.135  47.880  1.00  0.00           C
ATOM   1598  CD2 HIS   197      25.127   0.869  48.549  1.00  0.00           C
ATOM   1599  ND1 HIS   197      26.552  -0.765  48.808  1.00  0.00           N
ATOM   1600  CE1 HIS   197      26.370  -0.116  49.984  1.00  0.00           C
ATOM   1601  NE2 HIS   197      25.514   0.884  49.877  1.00  0.00           N
ATOM   1602  N   GLU   198      26.433  -0.092  43.403  1.00  0.00           N
ATOM   1603  CA  GLU   198      26.067  -0.672  42.135  1.00  0.00           C
ATOM   1604  C   GLU   198      26.781  -0.025  40.989  1.00  0.00           C
ATOM   1605  O   GLU   198      27.282   1.096  41.086  1.00  0.00           O
ATOM   1606  CB  GLU   198      24.572  -0.517  41.816  1.00  0.00           C
ATOM   1607  CG  GLU   198      23.639  -1.272  42.761  1.00  0.00           C
ATOM   1608  CD  GLU   198      22.216  -0.962  42.319  1.00  0.00           C
ATOM   1609  OE1 GLU   198      21.908   0.245  42.136  1.00  0.00           O
ATOM   1610  OE2 GLU   198      21.421  -1.924  42.148  1.00  0.00           O
ATOM   1611  N   ALA   199      26.838  -0.755  39.852  1.00  0.00           N
ATOM   1612  CA  ALA   199      27.447  -0.246  38.658  1.00  0.00           C
ATOM   1613  C   ALA   199      26.703  -0.812  37.485  1.00  0.00           C
ATOM   1614  O   ALA   199      26.099  -1.882  37.569  1.00  0.00           O
ATOM   1615  CB  ALA   199      28.919  -0.653  38.506  1.00  0.00           C
ATOM   1616  N   THR   200      26.735  -0.097  36.342  1.00  0.00           N
ATOM   1617  CA  THR   200      26.017  -0.540  35.184  1.00  0.00           C
ATOM   1618  C   THR   200      27.005  -1.081  34.198  1.00  0.00           C
ATOM   1619  O   THR   200      28.045  -0.475  33.941  1.00  0.00           O
ATOM   1620  CB  THR   200      25.248   0.563  34.511  1.00  0.00           C
ATOM   1621  CG2 THR   200      24.510  -0.018  33.293  1.00  0.00           C
ATOM   1622  OG1 THR   200      24.315   1.131  35.419  1.00  0.00           O
ATOM   1623  N   LEU   201      26.706  -2.270  33.641  1.00  0.00           N
ATOM   1624  CA  LEU   201      27.555  -2.871  32.652  1.00  0.00           C
ATOM   1625  C   LEU   201      26.825  -2.766  31.353  1.00  0.00           C
ATOM   1626  O   LEU   201      25.703  -3.255  31.219  1.00  0.00           O
ATOM   1627  CB  LEU   201      27.800  -4.370  32.895  1.00  0.00           C
ATOM   1628  CG  LEU   201      28.625  -4.684  34.154  1.00  0.00           C
ATOM   1629  CD1 LEU   201      28.824  -6.198  34.316  1.00  0.00           C
ATOM   1630  CD2 LEU   201      29.963  -3.926  34.151  1.00  0.00           C
ATOM   1631  N   ARG   202      27.451  -2.121  30.353  1.00  0.00           N
ATOM   1632  CA  ARG   202      26.763  -1.958  29.109  1.00  0.00           C
ATOM   1633  C   ARG   202      27.558  -2.628  28.029  1.00  0.00           C
ATOM   1634  O   ARG   202      28.702  -2.258  27.768  1.00  0.00           O
ATOM   1635  CB  ARG   202      26.591  -0.471  28.753  1.00  0.00           C
ATOM   1636  CG  ARG   202      25.864  -0.194  27.443  1.00  0.00           C
ATOM   1637  CD  ARG   202      25.486   1.279  27.290  1.00  0.00           C
ATOM   1638  NE  ARG   202      24.429   1.562  28.304  1.00  0.00           N
ATOM   1639  CZ  ARG   202      24.509   2.667  29.100  1.00  0.00           C
ATOM   1640  NH1 ARG   202      25.576   3.509  28.990  1.00  0.00           N
ATOM   1641  NH2 ARG   202      23.524   2.928  30.007  1.00  0.00           N
ATOM   1642  N   CYS   203      26.971  -3.653  27.365  1.00  0.00           N
ATOM   1643  CA  CYS   203      27.728  -4.243  26.297  1.00  0.00           C
ATOM   1644  C   CYS   203      27.262  -3.648  25.008  1.00  0.00           C
ATOM   1645  O   CYS   203      26.066  -3.539  24.735  1.00  0.00           O
ATOM   1646  CB  CYS   203      27.801  -5.796  26.234  1.00  0.00           C
ATOM   1647  SG  CYS   203      26.251  -6.708  26.000  1.00  0.00           S
ATOM   1648  N   TRP   204      28.240  -3.219  24.187  1.00  0.00           N
ATOM   1649  CA  TRP   204      27.937  -2.506  22.981  1.00  0.00           C
ATOM   1650  C   TRP   204      28.286  -3.323  21.780  1.00  0.00           C
ATOM   1651  O   TRP   204      29.185  -4.163  21.810  1.00  0.00           O
ATOM   1652  CB  TRP   204      28.744  -1.204  22.817  1.00  0.00           C
ATOM   1653  CG  TRP   204      28.389  -0.076  23.755  1.00  0.00           C
ATOM   1654  CD1 TRP   204      28.767   0.137  25.049  1.00  0.00           C
ATOM   1655  CD2 TRP   204      27.581   1.051  23.377  1.00  0.00           C
ATOM   1656  CE2 TRP   204      27.517   1.902  24.481  1.00  0.00           C
ATOM   1657  CE3 TRP   204      26.950   1.354  22.204  1.00  0.00           C
ATOM   1658  NE1 TRP   204      28.250   1.328  25.500  1.00  0.00           N
ATOM   1659  CZ2 TRP   204      26.819   3.075  24.424  1.00  0.00           C
ATOM   1660  CZ3 TRP   204      26.239   2.533  22.152  1.00  0.00           C
ATOM   1661  CH2 TRP   204      26.177   3.377  23.242  1.00  0.00           C
ATOM   1662  N   ALA   205      27.520  -3.098  20.693  1.00  0.00           N
ATOM   1663  CA  ALA   205      27.801  -3.672  19.411  1.00  0.00           C
ATOM   1664  C   ALA   205      27.615  -2.558  18.423  1.00  0.00           C
ATOM   1665  O   ALA   205      26.547  -1.948  18.361  1.00  0.00           O
ATOM   1666  CB  ALA   205      26.841  -4.805  19.010  1.00  0.00           C
ATOM   1667  N   LEU   206      28.650  -2.268  17.606  1.00  0.00           N
ATOM   1668  CA  LEU   206      28.521  -1.154  16.709  1.00  0.00           C
ATOM   1669  C   LEU   206      29.058  -1.506  15.354  1.00  0.00           C
ATOM   1670  O   LEU   206      29.921  -2.372  15.213  1.00  0.00           O
ATOM   1671  CB  LEU   206      29.302   0.085  17.185  1.00  0.00           C
ATOM   1672  CG  LEU   206      28.795   0.658  18.520  1.00  0.00           C
ATOM   1673  CD1 LEU   206      29.616   1.880  18.948  1.00  0.00           C
ATOM   1674  CD2 LEU   206      27.291   0.957  18.468  1.00  0.00           C
ATOM   1675  N   GLY   207      28.519  -0.839  14.310  1.00  0.00           N
ATOM   1676  CA  GLY   207      29.028  -0.946  12.972  1.00  0.00           C
ATOM   1677  C   GLY   207      28.773  -2.290  12.359  1.00  0.00           C
ATOM   1678  O   GLY   207      29.572  -2.734  11.537  1.00  0.00           O
ATOM   1679  N   PHE   208      27.639  -2.952  12.671  1.00  0.00           N
ATOM   1680  CA  PHE   208      27.401  -4.252  12.100  1.00  0.00           C
ATOM   1681  C   PHE   208      26.302  -4.218  11.073  1.00  0.00           C
ATOM   1682  O   PHE   208      25.429  -3.352  11.091  1.00  0.00           O
ATOM   1683  CB  PHE   208      27.030  -5.323  13.145  1.00  0.00           C
ATOM   1684  CG  PHE   208      25.846  -4.845  13.918  1.00  0.00           C
ATOM   1685  CD1 PHE   208      26.026  -4.097  15.059  1.00  0.00           C
ATOM   1686  CD2 PHE   208      24.565  -5.136  13.514  1.00  0.00           C
ATOM   1687  CE1 PHE   208      24.950  -3.649  15.786  1.00  0.00           C
ATOM   1688  CE2 PHE   208      23.483  -4.691  14.237  1.00  0.00           C
ATOM   1689  CZ  PHE   208      23.674  -3.947  15.375  1.00  0.00           C
ATOM   1690  N   TYR   209      26.383  -5.146  10.092  1.00  0.00           N
ATOM   1691  CA  TYR   209      25.380  -5.324   9.072  1.00  0.00           C
ATOM   1692  C   TYR   209      25.298  -6.804   8.850  1.00  0.00           C
ATOM   1693  O   TYR   209      26.351  -7.439   8.757  1.00  0.00           O
ATOM   1694  CB  TYR   209      25.787  -4.668   7.739  1.00  0.00           C
ATOM   1695  CG  TYR   209      24.695  -4.818   6.733  1.00  0.00           C
ATOM   1696  CD1 TYR   209      24.550  -5.975   6.002  1.00  0.00           C
ATOM   1697  CD2 TYR   209      23.821  -3.779   6.512  1.00  0.00           C
ATOM   1698  CE1 TYR   209      23.540  -6.094   5.074  1.00  0.00           C
ATOM   1699  CE2 TYR   209      22.811  -3.891   5.586  1.00  0.00           C
ATOM   1700  CZ  TYR   209      22.668  -5.051   4.865  1.00  0.00           C
ATOM   1701  OH  TYR   209      21.633  -5.171   3.912  1.00  0.00           O
ATOM   1702  N   PRO   210      24.157  -7.441   8.731  1.00  0.00           N
ATOM   1703  CA  PRO   210      22.832  -6.870   8.775  1.00  0.00           C
ATOM   1704  C   PRO   210      22.412  -6.537  10.175  1.00  0.00           C
ATOM   1705  O   PRO   210      23.168  -6.779  11.113  1.00  0.00           O
ATOM   1706  CB  PRO   210      21.910  -7.912   8.134  1.00  0.00           C
ATOM   1707  CG  PRO   210      22.684  -9.233   8.244  1.00  0.00           C
ATOM   1708  CD  PRO   210      24.151  -8.787   8.183  1.00  0.00           C
ATOM   1709  N   ALA   211      21.199  -5.972  10.329  1.00  0.00           N
ATOM   1710  CA  ALA   211      20.645  -5.519  11.575  1.00  0.00           C
ATOM   1711  C   ALA   211      20.450  -6.638  12.553  1.00  0.00           C
ATOM   1712  O   ALA   211      20.616  -6.439  13.756  1.00  0.00           O
ATOM   1713  CB  ALA   211      19.282  -4.828  11.396  1.00  0.00           C
ATOM   1714  N   GLU   212      20.060  -7.838  12.089  1.00  0.00           N
ATOM   1715  CA  GLU   212      19.769  -8.864  13.048  1.00  0.00           C
ATOM   1716  C   GLU   212      20.963  -9.200  13.882  1.00  0.00           C
ATOM   1717  O   GLU   212      22.021  -9.557  13.368  1.00  0.00           O
ATOM   1718  CB  GLU   212      19.231 -10.166  12.441  1.00  0.00           C
ATOM   1719  CG  GLU   212      17.734 -10.080  12.159  1.00  0.00           C
ATOM   1720  CD  GLU   212      17.056  -9.902  13.511  1.00  0.00           C
ATOM   1721  OE1 GLU   212      17.400 -10.670  14.449  1.00  0.00           O
ATOM   1722  OE2 GLU   212      16.192  -8.993  13.626  1.00  0.00           O
ATOM   1723  N   ILE   213      20.807  -9.058  15.217  1.00  0.00           N
ATOM   1724  CA  ILE   213      21.828  -9.469  16.139  1.00  0.00           C
ATOM   1725  C   ILE   213      21.162  -9.816  17.430  1.00  0.00           C
ATOM   1726  O   ILE   213      20.033  -9.401  17.693  1.00  0.00           O
ATOM   1727  CB  ILE   213      22.904  -8.464  16.463  1.00  0.00           C
ATOM   1728  CG1 ILE   213      22.379  -7.252  17.229  1.00  0.00           C
ATOM   1729  CG2 ILE   213      23.609  -8.072  15.168  1.00  0.00           C
ATOM   1730  CD1 ILE   213      23.522  -6.334  17.664  1.00  0.00           C
ATOM   1731  N   THR   214      21.848 -10.620  18.265  1.00  0.00           N
ATOM   1732  CA  THR   214      21.297 -10.970  19.541  1.00  0.00           C
ATOM   1733  C   THR   214      22.343 -10.682  20.575  1.00  0.00           C
ATOM   1734  O   THR   214      23.477 -11.145  20.459  1.00  0.00           O
ATOM   1735  CB  THR   214      20.948 -12.428  19.633  1.00  0.00           C
ATOM   1736  CG2 THR   214      20.349 -12.719  21.020  1.00  0.00           C
ATOM   1737  OG1 THR   214      20.014 -12.766  18.617  1.00  0.00           O
ATOM   1738  N   LEU   215      21.989  -9.882  21.607  1.00  0.00           N
ATOM   1739  CA  LEU   215      22.908  -9.581  22.674  1.00  0.00           C
ATOM   1740  C   LEU   215      22.214  -9.843  23.972  1.00  0.00           C
ATOM   1741  O   LEU   215      21.147  -9.291  24.236  1.00  0.00           O
ATOM   1742  CB  LEU   215      23.351  -8.110  22.754  1.00  0.00           C
ATOM   1743  CG  LEU   215      24.329  -7.668  21.656  1.00  0.00           C
ATOM   1744  CD1 LEU   215      23.709  -7.794  20.263  1.00  0.00           C
ATOM   1745  CD2 LEU   215      24.857  -6.255  21.928  1.00  0.00           C
ATOM   1746  N   THR   216      22.817 -10.683  24.837  1.00  0.00           N
ATOM   1747  CA  THR   216      22.177 -10.970  26.087  1.00  0.00           C
ATOM   1748  C   THR   216      23.189 -10.991  27.191  1.00  0.00           C
ATOM   1749  O   THR   216      24.375 -11.224  26.965  1.00  0.00           O
ATOM   1750  CB  THR   216      21.472 -12.297  26.100  1.00  0.00           C
ATOM   1751  CG2 THR   216      20.370 -12.295  25.029  1.00  0.00           C
ATOM   1752  OG1 THR   216      22.401 -13.340  25.843  1.00  0.00           O
ATOM   1753  N   TRP   217      22.724 -10.739  28.435  1.00  0.00           N
ATOM   1754  CA  TRP   217      23.593 -10.769  29.577  1.00  0.00           C
ATOM   1755  C   TRP   217      23.283 -11.994  30.372  1.00  0.00           C
ATOM   1756  O   TRP   217      22.138 -12.440  30.443  1.00  0.00           O
ATOM   1757  CB  TRP   217      23.435  -9.581  30.541  1.00  0.00           C
ATOM   1758  CG  TRP   217      24.092  -8.302  30.090  1.00  0.00           C
ATOM   1759  CD1 TRP   217      23.566  -7.190  29.500  1.00  0.00           C
ATOM   1760  CD2 TRP   217      25.498  -8.063  30.241  1.00  0.00           C
ATOM   1761  CE2 TRP   217      25.754  -6.789  29.732  1.00  0.00           C
ATOM   1762  CE3 TRP   217      26.491  -8.840  30.763  1.00  0.00           C
ATOM   1763  NE1 TRP   217      24.559  -6.265  29.284  1.00  0.00           N
ATOM   1764  CZ2 TRP   217      27.017  -6.272  29.739  1.00  0.00           C
ATOM   1765  CZ3 TRP   217      27.765  -8.318  30.767  1.00  0.00           C
ATOM   1766  CH2 TRP   217      28.022  -7.058  30.264  1.00  0.00           C
ATOM   1767  N   GLN   218      24.330 -12.580  30.986  1.00  0.00           N
ATOM   1768  CA  GLN   218      24.157 -13.767  31.767  1.00  0.00           C
ATOM   1769  C   GLN   218      24.942 -13.616  33.026  1.00  0.00           C
ATOM   1770  O   GLN   218      25.993 -12.975  33.052  1.00  0.00           O
ATOM   1771  CB  GLN   218      24.681 -15.027  31.062  1.00  0.00           C
ATOM   1772  CG  GLN   218      23.933 -15.344  29.766  1.00  0.00           C
ATOM   1773  CD  GLN   218      24.615 -16.527  29.095  1.00  0.00           C
ATOM   1774  NE2 GLN   218      24.079 -16.936  27.914  1.00  0.00           N
ATOM   1775  OE1 GLN   218      25.597 -17.067  29.602  1.00  0.00           O
ATOM   1776  N   ARG   219      24.412 -14.193  34.120  1.00  0.00           N
ATOM   1777  CA  ARG   219      25.117 -14.190  35.363  1.00  0.00           C
ATOM   1778  C   ARG   219      25.260 -15.622  35.746  1.00  0.00           C
ATOM   1779  O   ARG   219      24.273 -16.325  35.957  1.00  0.00           O
ATOM   1780  CB  ARG   219      24.361 -13.463  36.491  1.00  0.00           C
ATOM   1781  CG  ARG   219      25.108 -13.452  37.827  1.00  0.00           C
ATOM   1782  CD  ARG   219      24.515 -12.479  38.852  1.00  0.00           C
ATOM   1783  NE  ARG   219      23.267 -13.081  39.393  1.00  0.00           N
ATOM   1784  CZ  ARG   219      22.566 -12.418  40.360  1.00  0.00           C
ATOM   1785  NH1 ARG   219      22.996 -11.198  40.795  1.00  0.00           N
ATOM   1786  NH2 ARG   219      21.441 -12.973  40.891  1.00  0.00           N
ATOM   1787  N   ASP   220      26.512 -16.095  35.841  1.00  0.00           N
ATOM   1788  CA  ASP   220      26.749 -17.453  36.224  1.00  0.00           C
ATOM   1789  C   ASP   220      26.081 -18.378  35.252  1.00  0.00           C
ATOM   1790  O   ASP   220      25.660 -19.472  35.624  1.00  0.00           O
ATOM   1791  CB  ASP   220      26.191 -17.781  37.622  1.00  0.00           C
ATOM   1792  CG  ASP   220      26.968 -16.990  38.663  1.00  0.00           C
ATOM   1793  OD1 ASP   220      28.156 -16.664  38.398  1.00  0.00           O
ATOM   1794  OD2 ASP   220      26.384 -16.701  39.739  1.00  0.00           O
ATOM   1795  N   GLY   221      25.978 -17.971  33.973  1.00  0.00           N
ATOM   1796  CA  GLY   221      25.433 -18.839  32.968  1.00  0.00           C
ATOM   1797  C   GLY   221      23.939 -18.779  32.980  1.00  0.00           C
ATOM   1798  O   GLY   221      23.285 -19.561  32.296  1.00  0.00           O
ATOM   1799  N   GLU   222      23.345 -17.846  33.745  1.00  0.00           N
ATOM   1800  CA  GLU   222      21.912 -17.796  33.780  1.00  0.00           C
ATOM   1801  C   GLU   222      21.499 -16.548  33.060  1.00  0.00           C
ATOM   1802  O   GLU   222      22.140 -15.510  33.206  1.00  0.00           O
ATOM   1803  CB  GLU   222      21.369 -17.714  35.216  1.00  0.00           C
ATOM   1804  CG  GLU   222      19.925 -18.185  35.350  1.00  0.00           C
ATOM   1805  CD  GLU   222      19.949 -19.707  35.330  1.00  0.00           C
ATOM   1806  OE1 GLU   222      21.046 -20.290  35.543  1.00  0.00           O
ATOM   1807  OE2 GLU   222      18.869 -20.312  35.102  1.00  0.00           O
ATOM   1808  N   ASP   223      20.422 -16.622  32.244  1.00  0.00           N
ATOM   1809  CA  ASP   223      19.970 -15.487  31.484  1.00  0.00           C
ATOM   1810  C   ASP   223      19.339 -14.459  32.373  1.00  0.00           C
ATOM   1811  O   ASP   223      18.592 -14.754  33.303  1.00  0.00           O
ATOM   1812  CB  ASP   223      18.965 -15.829  30.370  1.00  0.00           C
ATOM   1813  CG  ASP   223      19.744 -16.405  29.196  1.00  0.00           C
ATOM   1814  OD1 ASP   223      20.882 -15.923  28.954  1.00  0.00           O
ATOM   1815  OD2 ASP   223      19.216 -17.331  28.525  1.00  0.00           O
ATOM   1816  N   GLN   224      19.734 -13.211  32.088  1.00  0.00           N
ATOM   1817  CA  GLN   224      19.428 -11.917  32.625  1.00  0.00           C
ATOM   1818  C   GLN   224      18.213 -11.250  32.056  1.00  0.00           C
ATOM   1819  O   GLN   224      17.966 -10.102  32.413  1.00  0.00           O
ATOM   1820  CB  GLN   224      20.610 -10.949  32.497  1.00  0.00           C
ATOM   1821  CG  GLN   224      21.822 -11.438  33.292  1.00  0.00           C
ATOM   1822  CD  GLN   224      21.401 -11.526  34.753  1.00  0.00           C
ATOM   1823  NE2 GLN   224      20.363 -10.735  35.130  1.00  0.00           N
ATOM   1824  OE1 GLN   224      21.972 -12.279  35.539  1.00  0.00           O
ATOM   1825  N   THR   225      17.473 -11.884  31.124  1.00  0.00           N
ATOM   1826  CA  THR   225      16.495 -11.235  30.284  1.00  0.00           C
ATOM   1827  C   THR   225      15.626 -10.244  31.013  1.00  0.00           C
ATOM   1828  O   THR   225      15.438  -9.136  30.515  1.00  0.00           O
ATOM   1829  CB  THR   225      15.573 -12.223  29.634  1.00  0.00           C
ATOM   1830  CG2 THR   225      14.611 -11.458  28.712  1.00  0.00           C
ATOM   1831  OG1 THR   225      16.319 -13.161  28.875  1.00  0.00           O
ATOM   1832  N   GLN   226      15.064 -10.570  32.186  1.00  0.00           N
ATOM   1833  CA  GLN   226      14.210  -9.600  32.820  1.00  0.00           C
ATOM   1834  C   GLN   226      14.993  -8.384  33.233  1.00  0.00           C
ATOM   1835  O   GLN   226      14.511  -7.259  33.105  1.00  0.00           O
ATOM   1836  CB  GLN   226      13.515 -10.149  34.080  1.00  0.00           C
ATOM   1837  CG  GLN   226      12.512  -9.173  34.698  1.00  0.00           C
ATOM   1838  CD  GLN   226      11.317  -9.074  33.761  1.00  0.00           C
ATOM   1839  NE2 GLN   226      10.197  -9.742  34.143  1.00  0.00           N
ATOM   1840  OE1 GLN   226      11.372  -8.429  32.714  1.00  0.00           O
ATOM   1841  N   ASP   227      16.212  -8.596  33.763  1.00  0.00           N
ATOM   1842  CA  ASP   227      17.090  -7.588  34.295  1.00  0.00           C
ATOM   1843  C   ASP   227      17.706  -6.723  33.233  1.00  0.00           C
ATOM   1844  O   ASP   227      18.094  -5.589  33.515  1.00  0.00           O
ATOM   1845  CB  ASP   227      18.246  -8.191  35.105  1.00  0.00           C
ATOM   1846  CG  ASP   227      17.640  -8.808  36.355  1.00  0.00           C
ATOM   1847  OD1 ASP   227      16.576  -8.306  36.809  1.00  0.00           O
ATOM   1848  OD2 ASP   227      18.228  -9.797  36.868  1.00  0.00           O
ATOM   1849  N   THR   228      17.878  -7.234  31.998  1.00  0.00           N
ATOM   1850  CA  THR   228      18.571  -6.455  31.008  1.00  0.00           C
ATOM   1851  C   THR   228      17.715  -5.404  30.395  1.00  0.00           C
ATOM   1852  O   THR   228      16.521  -5.584  30.165  1.00  0.00           O
ATOM   1853  CB  THR   228      19.143  -7.245  29.864  1.00  0.00           C
ATOM   1854  CG2 THR   228      20.327  -8.081  30.344  1.00  0.00           C
ATOM   1855  OG1 THR   228      18.145  -8.068  29.288  1.00  0.00           O
ATOM   1856  N   GLU   229      18.361  -4.257  30.106  1.00  0.00           N
ATOM   1857  CA  GLU   229      17.740  -3.162  29.430  1.00  0.00           C
ATOM   1858  C   GLU   229      18.300  -3.202  28.046  1.00  0.00           C
ATOM   1859  O   GLU   229      19.514  -3.139  27.862  1.00  0.00           O
ATOM   1860  CB  GLU   229      18.121  -1.798  30.028  1.00  0.00           C
ATOM   1861  CG  GLU   229      17.470  -0.609  29.322  1.00  0.00           C
ATOM   1862  CD  GLU   229      17.941   0.651  30.031  1.00  0.00           C
ATOM   1863  OE1 GLU   229      18.618   0.521  31.086  1.00  0.00           O
ATOM   1864  OE2 GLU   229      17.633   1.764  29.525  1.00  0.00           O
ATOM   1865  N   LEU   230      17.422  -3.332  27.032  1.00  0.00           N
ATOM   1866  CA  LEU   230      17.869  -3.407  25.673  1.00  0.00           C
ATOM   1867  C   LEU   230      17.303  -2.245  24.933  1.00  0.00           C
ATOM   1868  O   LEU   230      16.172  -1.824  25.168  1.00  0.00           O
ATOM   1869  CB  LEU   230      17.396  -4.678  24.944  1.00  0.00           C
ATOM   1870  CG  LEU   230      18.092  -5.969  25.414  1.00  0.00           C
ATOM   1871  CD1 LEU   230      17.510  -7.203  24.717  1.00  0.00           C
ATOM   1872  CD2 LEU   230      19.615  -5.878  25.221  1.00  0.00           C
ATOM   1873  N   VAL   231      18.108  -1.684  24.016  1.00  0.00           N
ATOM   1874  CA  VAL   231      17.653  -0.595  23.213  1.00  0.00           C
ATOM   1875  C   VAL   231      17.373  -1.162  21.863  1.00  0.00           C
ATOM   1876  O   VAL   231      17.957  -2.168  21.466  1.00  0.00           O
ATOM   1877  CB  VAL   231      18.664   0.506  23.068  1.00  0.00           C
ATOM   1878  CG1 VAL   231      18.862   1.163  24.445  1.00  0.00           C
ATOM   1879  CG2 VAL   231      19.958  -0.087  22.486  1.00  0.00           C
ATOM   1880  N   GLU   232      16.431  -0.538  21.136  1.00  0.00           N
ATOM   1881  CA  GLU   232      16.066  -1.005  19.834  1.00  0.00           C
ATOM   1882  C   GLU   232      17.235  -0.779  18.929  1.00  0.00           C
ATOM   1883  O   GLU   232      17.927   0.232  19.036  1.00  0.00           O
ATOM   1884  CB  GLU   232      14.844  -0.252  19.279  1.00  0.00           C
ATOM   1885  CG  GLU   232      14.351  -0.724  17.913  1.00  0.00           C
ATOM   1886  CD  GLU   232      13.073   0.052  17.619  1.00  0.00           C
ATOM   1887  OE1 GLU   232      12.012  -0.329  18.182  1.00  0.00           O
ATOM   1888  OE2 GLU   232      13.141   1.039  16.837  1.00  0.00           O
ATOM   1889  N   THR   233      17.488  -1.736  18.012  1.00  0.00           N
ATOM   1890  CA  THR   233      18.602  -1.608  17.118  1.00  0.00           C
ATOM   1891  C   THR   233      18.351  -0.388  16.294  1.00  0.00           C
ATOM   1892  O   THR   233      17.281  -0.233  15.710  1.00  0.00           O
ATOM   1893  CB  THR   233      18.752  -2.787  16.195  1.00  0.00           C
ATOM   1894  CG2 THR   233      19.993  -2.579  15.313  1.00  0.00           C
ATOM   1895  OG1 THR   233      18.894  -3.982  16.949  1.00  0.00           O
ATOM   1896  N   ARG   234      19.343   0.524  16.234  1.00  0.00           N
ATOM   1897  CA  ARG   234      19.138   1.747  15.511  1.00  0.00           C
ATOM   1898  C   ARG   234      20.215   1.902  14.482  1.00  0.00           C
ATOM   1899  O   ARG   234      21.331   1.398  14.634  1.00  0.00           O
ATOM   1900  CB  ARG   234      19.147   2.997  16.407  1.00  0.00           C
ATOM   1901  CG  ARG   234      20.459   3.223  17.164  1.00  0.00           C
ATOM   1902  CD  ARG   234      20.361   4.361  18.181  1.00  0.00           C
ATOM   1903  NE  ARG   234      21.730   4.658  18.692  1.00  0.00           N
ATOM   1904  CZ  ARG   234      22.208   4.028  19.805  1.00  0.00           C
ATOM   1905  NH1 ARG   234      21.470   3.057  20.415  1.00  0.00           N
ATOM   1906  NH2 ARG   234      23.422   4.373  20.320  1.00  0.00           N
ATOM   1907  N   PRO   235      19.876   2.570  13.411  1.00  0.00           N
ATOM   1908  CA  PRO   235      20.801   2.779  12.331  1.00  0.00           C
ATOM   1909  C   PRO   235      21.865   3.789  12.627  1.00  0.00           C
ATOM   1910  O   PRO   235      21.568   4.836  13.203  1.00  0.00           O
ATOM   1911  CB  PRO   235      19.961   3.106  11.095  1.00  0.00           C
ATOM   1912  CG  PRO   235      18.563   3.430  11.656  1.00  0.00           C
ATOM   1913  CD  PRO   235      18.497   2.624  12.960  1.00  0.00           C
ATOM   1914  N   ALA   236      23.117   3.471  12.236  1.00  0.00           N
ATOM   1915  CA  ALA   236      24.256   4.332  12.388  1.00  0.00           C
ATOM   1916  C   ALA   236      24.120   5.504  11.459  1.00  0.00           C
ATOM   1917  O   ALA   236      24.476   6.627  11.814  1.00  0.00           O
ATOM   1918  CB  ALA   236      25.581   3.618  12.076  1.00  0.00           C
ATOM   1919  N   GLY   237      23.583   5.263  10.241  1.00  0.00           N
ATOM   1920  CA  GLY   237      23.458   6.291   9.240  1.00  0.00           C
ATOM   1921  C   GLY   237      24.340   5.927   8.076  1.00  0.00           C
ATOM   1922  O   GLY   237      24.138   6.401   6.957  1.00  0.00           O
ATOM   1923  N   ASP   238      25.380   5.117   8.348  1.00  0.00           N
ATOM   1924  CA  ASP   238      26.317   4.578   7.400  1.00  0.00           C
ATOM   1925  C   ASP   238      25.772   3.341   6.736  1.00  0.00           C
ATOM   1926  O   ASP   238      26.459   2.743   5.911  1.00  0.00           O
ATOM   1927  CB  ASP   238      27.732   4.324   7.965  1.00  0.00           C
ATOM   1928  CG  ASP   238      27.685   3.326   9.104  1.00  0.00           C
ATOM   1929  OD1 ASP   238      26.561   2.918   9.493  1.00  0.00           O
ATOM   1930  OD2 ASP   238      28.783   2.968   9.610  1.00  0.00           O
ATOM   1931  N   ARG   239      24.542   2.912   7.102  1.00  0.00           N
ATOM   1932  CA  ARG   239      23.896   1.704   6.651  1.00  0.00           C
ATOM   1933  C   ARG   239      24.279   0.571   7.547  1.00  0.00           C
ATOM   1934  O   ARG   239      23.852  -0.564   7.344  1.00  0.00           O
ATOM   1935  CB  ARG   239      24.241   1.306   5.204  1.00  0.00           C
ATOM   1936  CG  ARG   239      23.717   2.289   4.155  1.00  0.00           C
ATOM   1937  CD  ARG   239      23.884   1.794   2.718  1.00  0.00           C
ATOM   1938  NE  ARG   239      23.231   2.787   1.818  1.00  0.00           N
ATOM   1939  CZ  ARG   239      23.940   3.833   1.306  1.00  0.00           C
ATOM   1940  NH1 ARG   239      25.271   3.961   1.585  1.00  0.00           N
ATOM   1941  NH2 ARG   239      23.323   4.753   0.508  1.00  0.00           N
ATOM   1942  N   THR   240      25.061   0.849   8.605  1.00  0.00           N
ATOM   1943  CA  THR   240      25.353  -0.200   9.531  1.00  0.00           C
ATOM   1944  C   THR   240      24.477   0.055  10.731  1.00  0.00           C
ATOM   1945  O   THR   240      23.796   1.079  10.774  1.00  0.00           O
ATOM   1946  CB  THR   240      26.788  -0.229   9.911  1.00  0.00           C
ATOM   1947  CG2 THR   240      27.028   0.729  11.084  1.00  0.00           C
ATOM   1948  OG1 THR   240      27.117  -1.546  10.285  1.00  0.00           O
ATOM   1949  N   PHE   241      24.451  -0.854  11.737  1.00  0.00           N
ATOM   1950  CA  PHE   241      23.538  -0.662  12.842  1.00  0.00           C
ATOM   1951  C   PHE   241      24.262  -0.707  14.162  1.00  0.00           C
ATOM   1952  O   PHE   241      25.409  -1.143  14.255  1.00  0.00           O
ATOM   1953  CB  PHE   241      22.428  -1.729  12.911  1.00  0.00           C
ATOM   1954  CG  PHE   241      21.605  -1.635  11.670  1.00  0.00           C
ATOM   1955  CD1 PHE   241      21.997  -2.292  10.527  1.00  0.00           C
ATOM   1956  CD2 PHE   241      20.442  -0.902  11.640  1.00  0.00           C
ATOM   1957  CE1 PHE   241      21.249  -2.217   9.376  1.00  0.00           C
ATOM   1958  CE2 PHE   241      19.688  -0.823  10.491  1.00  0.00           C
ATOM   1959  CZ  PHE   241      20.091  -1.480   9.354  1.00  0.00           C
ATOM   1960  N   GLN   242      23.576  -0.230  15.231  1.00  0.00           N
ATOM   1961  CA  GLN   242      24.114  -0.158  16.568  1.00  0.00           C
ATOM   1962  C   GLN   242      23.120  -0.765  17.520  1.00  0.00           C
ATOM   1963  O   GLN   242      21.921  -0.790  17.243  1.00  0.00           O
ATOM   1964  CB  GLN   242      24.309   1.291  17.046  1.00  0.00           C
ATOM   1965  CG  GLN   242      25.268   2.110  16.180  1.00  0.00           C
ATOM   1966  CD  GLN   242      25.325   3.519  16.753  1.00  0.00           C
ATOM   1967  NE2 GLN   242      26.130   4.402  16.105  1.00  0.00           N
ATOM   1968  OE1 GLN   242      24.670   3.829  17.747  1.00  0.00           O
ATOM   1969  N   LYS   243      23.602  -1.284  18.677  1.00  0.00           N
ATOM   1970  CA  LYS   243      22.719  -1.873  19.650  1.00  0.00           C
ATOM   1971  C   LYS   243      23.485  -2.052  20.933  1.00  0.00           C
ATOM   1972  O   LYS   243      24.698  -2.254  20.910  1.00  0.00           O
ATOM   1973  CB  LYS   243      22.245  -3.268  19.209  1.00  0.00           C
ATOM   1974  CG  LYS   243      21.229  -3.919  20.143  1.00  0.00           C
ATOM   1975  CD  LYS   243      20.554  -5.144  19.526  1.00  0.00           C
ATOM   1976  CE  LYS   243      19.520  -5.793  20.446  1.00  0.00           C
ATOM   1977  NZ  LYS   243      18.814  -6.874  19.728  1.00  0.00           N
ATOM   1978  N   TRP   244      22.805  -1.958  22.098  1.00  0.00           N
ATOM   1979  CA  TRP   244      23.504  -2.201  23.330  1.00  0.00           C
ATOM   1980  C   TRP   244      22.570  -2.786  24.344  1.00  0.00           C
ATOM   1981  O   TRP   244      21.352  -2.639  24.247  1.00  0.00           O
ATOM   1982  CB  TRP   244      24.189  -0.963  23.945  1.00  0.00           C
ATOM   1983  CG  TRP   244      23.322   0.247  24.210  1.00  0.00           C
ATOM   1984  CD1 TRP   244      23.165   1.368  23.448  1.00  0.00           C
ATOM   1985  CD2 TRP   244      22.504   0.436  25.378  1.00  0.00           C
ATOM   1986  CE2 TRP   244      21.896   1.685  25.259  1.00  0.00           C
ATOM   1987  CE3 TRP   244      22.278  -0.366  26.459  1.00  0.00           C
ATOM   1988  NE1 TRP   244      22.314   2.247  24.073  1.00  0.00           N
ATOM   1989  CZ2 TRP   244      21.052   2.155  26.224  1.00  0.00           C
ATOM   1990  CZ3 TRP   244      21.424   0.113  27.430  1.00  0.00           C
ATOM   1991  CH2 TRP   244      20.824   1.348  27.316  1.00  0.00           C
ATOM   1992  N   ALA   245      23.142  -3.505  25.336  1.00  0.00           N
ATOM   1993  CA  ALA   245      22.375  -4.108  26.391  1.00  0.00           C
ATOM   1994  C   ALA   245      23.045  -3.748  27.684  1.00  0.00           C
ATOM   1995  O   ALA   245      24.266  -3.829  27.799  1.00  0.00           O
ATOM   1996  CB  ALA   245      22.345  -5.645  26.313  1.00  0.00           C
ATOM   1997  N   ALA   246      22.259  -3.357  28.711  1.00  0.00           N
ATOM   1998  CA  ALA   246      22.876  -2.956  29.946  1.00  0.00           C
ATOM   1999  C   ALA   246      22.208  -3.642  31.097  1.00  0.00           C
ATOM   2000  O   ALA   246      21.030  -3.994  31.037  1.00  0.00           O
ATOM   2001  CB  ALA   246      22.796  -1.441  30.211  1.00  0.00           C
ATOM   2002  N   VAL   247      22.980  -3.876  32.180  1.00  0.00           N
ATOM   2003  CA  VAL   247      22.447  -4.490  33.362  1.00  0.00           C
ATOM   2004  C   VAL   247      23.138  -3.884  34.551  1.00  0.00           C
ATOM   2005  O   VAL   247      24.303  -3.499  34.472  1.00  0.00           O
ATOM   2006  CB  VAL   247      22.661  -5.975  33.377  1.00  0.00           C
ATOM   2007  CG1 VAL   247      24.169  -6.252  33.301  1.00  0.00           C
ATOM   2008  CG2 VAL   247      21.981  -6.570  34.615  1.00  0.00           C
ATOM   2009  N   VAL   248      22.426  -3.764  35.696  1.00  0.00           N
ATOM   2010  CA  VAL   248      23.051  -3.212  36.868  1.00  0.00           C
ATOM   2011  C   VAL   248      23.486  -4.340  37.735  1.00  0.00           C
ATOM   2012  O   VAL   248      22.725  -5.268  38.005  1.00  0.00           O
ATOM   2013  CB  VAL   248      22.186  -2.320  37.710  1.00  0.00           C
ATOM   2014  CG1 VAL   248      21.975  -0.989  36.987  1.00  0.00           C
ATOM   2015  CG2 VAL   248      20.879  -3.066  38.004  1.00  0.00           C
ATOM   2016  N   VAL   249      24.748  -4.278  38.201  1.00  0.00           N
ATOM   2017  CA  VAL   249      25.272  -5.348  38.994  1.00  0.00           C
ATOM   2018  C   VAL   249      25.793  -4.800  40.286  1.00  0.00           C
ATOM   2019  O   VAL   249      26.136  -3.625  40.410  1.00  0.00           O
ATOM   2020  CB  VAL   249      26.409  -6.062  38.323  1.00  0.00           C
ATOM   2021  CG1 VAL   249      25.891  -6.656  37.003  1.00  0.00           C
ATOM   2022  CG2 VAL   249      27.575  -5.075  38.146  1.00  0.00           C
ATOM   2023  N   PRO   250      25.813  -5.662  41.272  1.00  0.00           N
ATOM   2024  CA  PRO   250      26.345  -5.283  42.554  1.00  0.00           C
ATOM   2025  C   PRO   250      27.828  -5.163  42.435  1.00  0.00           C
ATOM   2026  O   PRO   250      28.433  -5.936  41.696  1.00  0.00           O
ATOM   2027  CB  PRO   250      25.877  -6.352  43.536  1.00  0.00           C
ATOM   2028  CG  PRO   250      24.565  -6.860  42.910  1.00  0.00           C
ATOM   2029  CD  PRO   250      24.755  -6.652  41.398  1.00  0.00           C
ATOM   2030  N   SER   251      28.446  -4.221  43.169  1.00  0.00           N
ATOM   2031  CA  SER   251      29.859  -4.041  43.023  1.00  0.00           C
ATOM   2032  C   SER   251      30.567  -5.248  43.546  1.00  0.00           C
ATOM   2033  O   SER   251      30.252  -5.749  44.625  1.00  0.00           O
ATOM   2034  CB  SER   251      30.411  -2.811  43.765  1.00  0.00           C
ATOM   2035  OG  SER   251      29.915  -1.618  43.178  1.00  0.00           O
ATOM   2036  N   GLY   252      31.562  -5.729  42.768  1.00  0.00           N
ATOM   2037  CA  GLY   252      32.392  -6.843  43.134  1.00  0.00           C
ATOM   2038  C   GLY   252      31.987  -8.067  42.363  1.00  0.00           C
ATOM   2039  O   GLY   252      32.800  -8.960  42.131  1.00  0.00           O
ATOM   2040  N   GLU   253      30.704  -8.136  41.971  1.00  0.00           N
ATOM   2041  CA  GLU   253      30.068  -9.211  41.257  1.00  0.00           C
ATOM   2042  C   GLU   253      30.351  -9.197  39.775  1.00  0.00           C
ATOM   2043  O   GLU   253      30.008 -10.152  39.083  1.00  0.00           O
ATOM   2044  CB  GLU   253      28.545  -9.251  41.466  1.00  0.00           C
ATOM   2045  CG  GLU   253      28.182  -9.556  42.921  1.00  0.00           C
ATOM   2046  CD  GLU   253      26.685  -9.798  43.016  1.00  0.00           C
ATOM   2047  OE1 GLU   253      26.035  -9.925  41.945  1.00  0.00           O
ATOM   2048  OE2 GLU   253      26.172  -9.872  44.164  1.00  0.00           O
ATOM   2049  N   GLU   254      30.965  -8.127  39.235  1.00  0.00           N
ATOM   2050  CA  GLU   254      31.036  -7.899  37.810  1.00  0.00           C
ATOM   2051  C   GLU   254      31.505  -9.084  37.008  1.00  0.00           C
ATOM   2052  O   GLU   254      30.947  -9.350  35.944  1.00  0.00           O
ATOM   2053  CB  GLU   254      31.964  -6.730  37.422  1.00  0.00           C
ATOM   2054  CG  GLU   254      31.387  -5.336  37.689  1.00  0.00           C
ATOM   2055  CD  GLU   254      31.624  -4.965  39.145  1.00  0.00           C
ATOM   2056  OE1 GLU   254      32.291  -5.758  39.863  1.00  0.00           O
ATOM   2057  OE2 GLU   254      31.143  -3.876  39.553  1.00  0.00           O
ATOM   2058  N   GLN   255      32.507  -9.845  37.474  1.00  0.00           N
ATOM   2059  CA  GLN   255      33.083 -10.922  36.710  1.00  0.00           C
ATOM   2060  C   GLN   255      32.078 -11.997  36.414  1.00  0.00           C
ATOM   2061  O   GLN   255      32.235 -12.751  35.457  1.00  0.00           O
ATOM   2062  CB  GLN   255      34.288 -11.574  37.406  1.00  0.00           C
ATOM   2063  CG  GLN   255      35.472 -10.616  37.544  1.00  0.00           C
ATOM   2064  CD  GLN   255      35.886 -10.203  36.137  1.00  0.00           C
ATOM   2065  NE2 GLN   255      35.938  -8.869  35.883  1.00  0.00           N
ATOM   2066  OE1 GLN   255      36.142 -11.050  35.284  1.00  0.00           O
ATOM   2067  N   ARG   256      31.052 -12.140  37.263  1.00  0.00           N
ATOM   2068  CA  ARG   256      30.044 -13.151  37.118  1.00  0.00           C
ATOM   2069  C   ARG   256      29.262 -12.939  35.847  1.00  0.00           C
ATOM   2070  O   ARG   256      28.739 -13.896  35.277  1.00  0.00           O
ATOM   2071  CB  ARG   256      29.070 -13.141  38.306  1.00  0.00           C
ATOM   2072  CG  ARG   256      29.753 -13.542  39.620  1.00  0.00           C
ATOM   2073  CD  ARG   256      28.895 -13.306  40.861  1.00  0.00           C
ATOM   2074  NE  ARG   256      27.552 -13.889  40.598  1.00  0.00           N
ATOM   2075  CZ  ARG   256      26.600 -13.846  41.573  1.00  0.00           C
ATOM   2076  NH1 ARG   256      26.907 -13.336  42.798  1.00  0.00           N
ATOM   2077  NH2 ARG   256      25.336 -14.295  41.328  1.00  0.00           N
ATOM   2078  N   TYR   257      29.130 -11.676  35.388  1.00  0.00           N
ATOM   2079  CA  TYR   257      28.323 -11.341  34.243  1.00  0.00           C
ATOM   2080  C   TYR   257      29.092 -11.451  32.956  1.00  0.00           C
ATOM   2081  O   TYR   257      30.242 -11.022  32.861  1.00  0.00           O
ATOM   2082  CB  TYR   257      27.787  -9.900  34.297  1.00  0.00           C
ATOM   2083  CG  TYR   257      26.905  -9.779  35.491  1.00  0.00           C
ATOM   2084  CD1 TYR   257      27.444  -9.648  36.751  1.00  0.00           C
ATOM   2085  CD2 TYR   257      25.538  -9.783  35.348  1.00  0.00           C
ATOM   2086  CE1 TYR   257      26.632  -9.531  37.852  1.00  0.00           C
ATOM   2087  CE2 TYR   257      24.720  -9.667  36.448  1.00  0.00           C
ATOM   2088  CZ  TYR   257      25.267  -9.540  37.702  1.00  0.00           C
ATOM   2089  OH  TYR   257      24.426  -9.420  38.829  1.00  0.00           O
ATOM   2090  N   THR   258      28.453 -12.047  31.921  1.00  0.00           N
ATOM   2091  CA  THR   258      29.083 -12.158  30.632  1.00  0.00           C
ATOM   2092  C   THR   258      28.085 -11.680  29.613  1.00  0.00           C
ATOM   2093  O   THR   258      26.882 -11.861  29.788  1.00  0.00           O
ATOM   2094  CB  THR   258      29.390 -13.567  30.225  1.00  0.00           C
ATOM   2095  CG2 THR   258      30.256 -13.493  28.963  1.00  0.00           C
ATOM   2096  OG1 THR   258      30.120 -14.245  31.232  1.00  0.00           O
ATOM   2097  N   CYS   259      28.561 -11.056  28.513  1.00  0.00           N
ATOM   2098  CA  CYS   259      27.672 -10.617  27.471  1.00  0.00           C
ATOM   2099  C   CYS   259      27.883 -11.531  26.305  1.00  0.00           C
ATOM   2100  O   CYS   259      29.015 -11.884  25.976  1.00  0.00           O
ATOM   2101  CB  CYS   259      27.898  -9.149  27.016  1.00  0.00           C
ATOM   2102  SG  CYS   259      26.830  -8.636  25.624  1.00  0.00           S
ATOM   2103  N   HIS   260      26.782 -11.960  25.653  1.00  0.00           N
ATOM   2104  CA  HIS   260      26.933 -12.887  24.569  1.00  0.00           C
ATOM   2105  C   HIS   260      26.390 -12.265  23.319  1.00  0.00           C
ATOM   2106  O   HIS   260      25.246 -11.813  23.280  1.00  0.00           O
ATOM   2107  CB  HIS   260      26.207 -14.214  24.833  1.00  0.00           C
ATOM   2108  CG  HIS   260      26.786 -14.909  26.031  1.00  0.00           C
ATOM   2109  CD2 HIS   260      26.516 -14.739  27.355  1.00  0.00           C
ATOM   2110  ND1 HIS   260      27.772 -15.868  25.968  1.00  0.00           N
ATOM   2111  CE1 HIS   260      28.048 -16.229  27.247  1.00  0.00           C
ATOM   2112  NE2 HIS   260      27.311 -15.570  28.123  1.00  0.00           N
ATOM   2113  N   VAL   261      27.215 -12.244  22.251  1.00  0.00           N
ATOM   2114  CA  VAL   261      26.824 -11.607  21.027  1.00  0.00           C
ATOM   2115  C   VAL   261      26.711 -12.634  19.944  1.00  0.00           C
ATOM   2116  O   VAL   261      27.568 -13.504  19.802  1.00  0.00           O
ATOM   2117  CB  VAL   261      27.836 -10.595  20.559  1.00  0.00           C
ATOM   2118  CG1 VAL   261      27.356  -9.985  19.232  1.00  0.00           C
ATOM   2119  CG2 VAL   261      28.070  -9.571  21.685  1.00  0.00           C
ATOM   2120  N   GLN   262      25.624 -12.555  19.151  1.00  0.00           N
ATOM   2121  CA  GLN   262      25.446 -13.458  18.052  1.00  0.00           C
ATOM   2122  C   GLN   262      25.196 -12.625  16.836  1.00  0.00           C
ATOM   2123  O   GLN   262      24.354 -11.727  16.858  1.00  0.00           O
ATOM   2124  CB  GLN   262      24.233 -14.385  18.215  1.00  0.00           C
ATOM   2125  CG  GLN   262      24.334 -15.304  19.436  1.00  0.00           C
ATOM   2126  CD  GLN   262      23.077 -16.161  19.479  1.00  0.00           C
ATOM   2127  NE2 GLN   262      22.661 -16.572  20.708  1.00  0.00           N
ATOM   2128  OE1 GLN   262      22.481 -16.454  18.447  1.00  0.00           O
ATOM   2129  N   HIS   263      25.944 -12.893  15.743  1.00  0.00           N
ATOM   2130  CA  HIS   263      25.755 -12.157  14.527  1.00  0.00           C
ATOM   2131  C   HIS   263      26.326 -12.981  13.406  1.00  0.00           C
ATOM   2132  O   HIS   263      27.288 -13.721  13.584  1.00  0.00           O
ATOM   2133  CB  HIS   263      26.448 -10.785  14.561  1.00  0.00           C
ATOM   2134  CG  HIS   263      26.113  -9.946  13.372  1.00  0.00           C
ATOM   2135  CD2 HIS   263      26.924  -9.405  12.424  1.00  0.00           C
ATOM   2136  ND1 HIS   263      24.833  -9.572  13.032  1.00  0.00           N
ATOM   2137  CE1 HIS   263      24.933  -8.830  11.902  1.00  0.00           C
ATOM   2138  NE2 HIS   263      26.180  -8.699  11.496  1.00  0.00           N
ATOM   2139  N   GLU   264      25.747 -12.839  12.201  1.00  0.00           N
ATOM   2140  CA  GLU   264      26.084 -13.591  11.020  1.00  0.00           C
ATOM   2141  C   GLU   264      27.509 -13.342  10.642  1.00  0.00           C
ATOM   2142  O   GLU   264      28.182 -14.206  10.082  1.00  0.00           O
ATOM   2143  CB  GLU   264      25.224 -13.151   9.825  1.00  0.00           C
ATOM   2144  CG  GLU   264      25.512 -13.894   8.525  1.00  0.00           C
ATOM   2145  CD  GLU   264      24.614 -13.290   7.453  1.00  0.00           C
ATOM   2146  OE1 GLU   264      23.380 -13.215   7.693  1.00  0.00           O
ATOM   2147  OE2 GLU   264      25.151 -12.888   6.386  1.00  0.00           O
ATOM   2148  N   GLY   265      27.979 -12.116  10.897  1.00  0.00           N
ATOM   2149  CA  GLY   265      29.300 -11.662  10.577  1.00  0.00           C
ATOM   2150  C   GLY   265      30.325 -12.393  11.383  1.00  0.00           C
ATOM   2151  O   GLY   265      31.485 -12.446  10.989  1.00  0.00           O
ATOM   2152  N   LEU   266      29.962 -12.901  12.573  1.00  0.00           N
ATOM   2153  CA  LEU   266      30.958 -13.506  13.410  1.00  0.00           C
ATOM   2154  C   LEU   266      30.909 -14.996  13.300  1.00  0.00           C
ATOM   2155  O   LEU   266      29.861 -15.610  13.481  1.00  0.00           O
ATOM   2156  CB  LEU   266      30.741 -13.187  14.901  1.00  0.00           C
ATOM   2157  CG  LEU   266      30.838 -11.689  15.249  1.00  0.00           C
ATOM   2158  CD1 LEU   266      30.604 -11.455  16.751  1.00  0.00           C
ATOM   2159  CD2 LEU   266      32.162 -11.084  14.760  1.00  0.00           C
ATOM   2160  N   PRO   267      32.017 -15.607  12.964  1.00  0.00           N
ATOM   2161  CA  PRO   267      32.085 -17.030  13.047  1.00  0.00           C
ATOM   2162  C   PRO   267      32.219 -17.251  14.515  1.00  0.00           C
ATOM   2163  O   PRO   267      33.231 -16.824  15.063  1.00  0.00           O
ATOM   2164  CB  PRO   267      33.301 -17.454  12.225  1.00  0.00           C
ATOM   2165  CG  PRO   267      34.090 -16.147  12.009  1.00  0.00           C
ATOM   2166  CD  PRO   267      33.010 -15.052  12.067  1.00  0.00           C
ATOM   2167  N   LYS   268      31.256 -17.943  15.149  1.00  0.00           N
ATOM   2168  CA  LYS   268      31.264 -18.214  16.560  1.00  0.00           C
ATOM   2169  C   LYS   268      30.953 -16.978  17.361  1.00  0.00           C
ATOM   2170  O   LYS   268      31.590 -15.933  17.245  1.00  0.00           O
ATOM   2171  CB  LYS   268      32.579 -18.829  17.070  1.00  0.00           C
ATOM   2172  CG  LYS   268      32.453 -19.430  18.472  1.00  0.00           C
ATOM   2173  CD  LYS   268      33.606 -20.361  18.856  1.00  0.00           C
ATOM   2174  CE  LYS   268      34.714 -19.679  19.662  1.00  0.00           C
ATOM   2175  NZ  LYS   268      34.294 -19.527  21.073  1.00  0.00           N
ATOM   2176  N   PRO   269      29.957 -17.133  18.204  1.00  0.00           N
ATOM   2177  CA  PRO   269      29.431 -16.097  19.059  1.00  0.00           C
ATOM   2178  C   PRO   269      30.452 -15.601  20.038  1.00  0.00           C
ATOM   2179  O   PRO   269      31.226 -16.404  20.558  1.00  0.00           O
ATOM   2180  CB  PRO   269      28.258 -16.744  19.791  1.00  0.00           C
ATOM   2181  CG  PRO   269      28.672 -18.226  19.874  1.00  0.00           C
ATOM   2182  CD  PRO   269      29.492 -18.454  18.592  1.00  0.00           C
ATOM   2183  N   LEU   270      30.459 -14.282  20.317  1.00  0.00           N
ATOM   2184  CA  LEU   270      31.408 -13.730  21.239  1.00  0.00           C
ATOM   2185  C   LEU   270      30.855 -13.772  22.627  1.00  0.00           C
ATOM   2186  O   LEU   270      29.645 -13.727  22.841  1.00  0.00           O
ATOM   2187  CB  LEU   270      31.772 -12.260  20.960  1.00  0.00           C
ATOM   2188  CG  LEU   270      32.545 -12.035  19.650  1.00  0.00           C
ATOM   2189  CD1 LEU   270      32.886 -10.547  19.460  1.00  0.00           C
ATOM   2190  CD2 LEU   270      33.781 -12.945  19.567  1.00  0.00           C
ATOM   2191  N   THR   271      31.763 -13.897  23.615  1.00  0.00           N
ATOM   2192  CA  THR   271      31.410 -13.779  24.996  1.00  0.00           C
ATOM   2193  C   THR   271      32.336 -12.745  25.538  1.00  0.00           C
ATOM   2194  O   THR   271      33.555 -12.909  25.501  1.00  0.00           O
ATOM   2195  CB  THR   271      31.594 -15.027  25.809  1.00  0.00           C
ATOM   2196  CG2 THR   271      30.583 -16.086  25.360  1.00  0.00           C
ATOM   2197  OG1 THR   271      32.917 -15.512  25.672  1.00  0.00           O
ATOM   2198  N   LEU   272      31.775 -11.636  26.048  1.00  0.00           N
ATOM   2199  CA  LEU   272      32.607 -10.583  26.543  1.00  0.00           C
ATOM   2200  C   LEU   272      32.353 -10.402  27.996  1.00  0.00           C
ATOM   2201  O   LEU   272      31.356 -10.874  28.542  1.00  0.00           O
ATOM   2202  CB  LEU   272      32.332  -9.203  25.920  1.00  0.00           C
ATOM   2203  CG  LEU   272      32.653  -9.091  24.419  1.00  0.00           C
ATOM   2204  CD1 LEU   272      31.706  -9.955  23.570  1.00  0.00           C
ATOM   2205  CD2 LEU   272      32.679  -7.619  23.975  1.00  0.00           C
ATOM   2206  N   ARG   273      33.306  -9.725  28.661  1.00  0.00           N
ATOM   2207  CA  ARG   273      33.171  -9.378  30.040  1.00  0.00           C
ATOM   2208  C   ARG   273      33.859  -8.059  30.205  1.00  0.00           C
ATOM   2209  O   ARG   273      34.569  -7.601  29.312  1.00  0.00           O
ATOM   2210  CB  ARG   273      33.757 -10.416  31.017  1.00  0.00           C
ATOM   2211  CG  ARG   273      35.243 -10.717  30.826  1.00  0.00           C
ATOM   2212  CD  ARG   273      35.746 -11.876  31.691  1.00  0.00           C
ATOM   2213  NE  ARG   273      35.254 -13.146  31.085  1.00  0.00           N
ATOM   2214  CZ  ARG   273      34.169 -13.790  31.606  1.00  0.00           C
ATOM   2215  NH1 ARG   273      33.540 -13.296  32.712  1.00  0.00           N
ATOM   2216  NH2 ARG   273      33.718 -14.937  31.021  1.00  0.00           N
ATOM   2217  N   TRP   274      33.621  -7.388  31.348  1.00  0.00           N
ATOM   2218  CA  TRP   274      34.218  -6.101  31.575  1.00  0.00           C
ATOM   2219  C   TRP   274      35.679  -6.305  31.791  1.00  0.00           C
ATOM   2220  O   TRP   274      36.092  -7.265  32.442  1.00  0.00           O
ATOM   2221  CB  TRP   274      33.677  -5.402  32.835  1.00  0.00           C
ATOM   2222  CG  TRP   274      34.277  -4.039  33.092  1.00  0.00           C
ATOM   2223  CD1 TRP   274      34.672  -3.083  32.204  1.00  0.00           C
ATOM   2224  CD2 TRP   274      34.562  -3.523  34.400  1.00  0.00           C
ATOM   2225  CE2 TRP   274      35.119  -2.256  34.231  1.00  0.00           C
ATOM   2226  CE3 TRP   274      34.381  -4.063  35.641  1.00  0.00           C
ATOM   2227  NE1 TRP   274      35.178  -1.997  32.877  1.00  0.00           N
ATOM   2228  CZ2 TRP   274      35.506  -1.504  35.306  1.00  0.00           C
ATOM   2229  CZ3 TRP   274      34.765  -3.300  36.722  1.00  0.00           C
ATOM   2230  CH2 TRP   274      35.317  -2.046  36.558  1.00  0.00           C
ATOM   2231  N   GLU   275      36.501  -5.402  31.227  1.00  0.00           N
ATOM   2232  CA  GLU   275      37.916  -5.524  31.411  1.00  0.00           C
ATOM   2233  C   GLU   275      38.349  -4.353  32.232  1.00  0.00           C
ATOM   2234  O   GLU   275      38.209  -3.203  31.837  1.00  0.00           O
ATOM   2235  CB  GLU   275      38.702  -5.478  30.089  1.00  0.00           C
ATOM   2236  CG  GLU   275      40.187  -5.805  30.263  1.00  0.00           C
ATOM   2237  CD  GLU   275      40.306  -7.295  30.544  1.00  0.00           C
ATOM   2238  OE1 GLU   275      39.254  -7.934  30.816  1.00  0.00           O
ATOM   2239  OE2 GLU   275      41.451  -7.818  30.491  1.00  0.00           O
ATOM   2240  N   PRO   276      38.878  -4.642  33.386  1.00  0.00           N
ATOM   2241  CA  PRO   276      39.322  -3.571  34.229  1.00  0.00           C
ATOM   2242  C   PRO   276      40.738  -3.256  33.876  1.00  0.00           C
ATOM   2243  O   PRO   276      40.992  -2.106  33.427  1.00  0.00           O
ATOM   2244  CB  PRO   276      39.142  -4.043  35.670  1.00  0.00           C
ATOM   2245  CG  PRO   276      38.971  -5.565  35.559  1.00  0.00           C
ATOM   2246  CD  PRO   276      38.361  -5.756  34.161  1.00  0.00           C
ATOM   2247  OXT PRO   276      41.604  -4.158  34.047  1.00  0.00           O
TER    2248      PRO   276
MASTER        3    0    0    0    0    0    0    0 2247    1    0    0
END
